# Supplementary material for: Study on biomarkers associated with epigenetic factors in endometriosis combining transcriptome with experimental validation
Source: PeerJ. 2026 Feb 3;14:e20703. doi: 10.7717/peerj.20703 (PMC12880091; doi:10.7717/peerj.20703)
Supplement: Supplemental Information 4 [file peerj-14-20703-s004.xlsx]

## Sheet: Sheet1
Primers	Sequence
HDAC9 F	TACTCAGGCGGAAGGATGGA
HDAC9 R	CCAGTTGGCCCATTGTTTGG
CDC6 F	ATGTAGATTCCCTCCCCCGT
CDC6 R	CAAGCCCCTGAACAAACTGC
YAF2 F	ATGAGGGTTACTGGGACTGTAGC
YAF2 R	GTCGAGGTTTCCGGGTGG
GAPDH F	CGAAGGTGGAGTCAACGGATTT
GAPDH R	ATGGGTGGAATCATATTGGAAC
