# Supplementary material for: Study on biomarkers associated with epigenetic factors in endometriosis combining transcriptome with experimental validation
Source: PeerJ. 2026 Feb 3;14:e20703. doi: 10.7717/peerj.20703 (PMC12880091; doi:10.7717/peerj.20703)
Supplement: Supplemental Information 5 [file peerj-14-20703-s005.xlsx]

## Sheet: DEGs_sig
	logFC	AveExpr	t	P.Value	adj.P.Val	B	change
SYNPO	1.83961319937034	7.98444325118012	7.39209656158838	5.66127633089244e-07	0.00642942014606805	6.20611765791962	UP
CYTL1	2.24804040413241	5.49766588237482	7.00687330218746	1.19947489660726e-06	0.00642942014606805	5.53233520254192	UP
DDR2	1.20923764007415	8.83230866377678	6.82998379442894	1.70468206929303e-06	0.00642942014606805	5.21494632437009	UP
GIMAP6	1.90526192490461	7.85637574079545	6.71467023733974	2.14854592581194e-06	0.00642942014606805	5.00534811889543	UP
APLNR	1.89218598137905	7.18744731448654	6.64257426409038	2.48527509474077e-06	0.00642942014606805	4.87322973033573	UP
ACSM3	-1.85813	6.86400852550097	-6.49541	3.3525592904868e-06	0.00642942014606805	4.60100437110279	DOWN
AP1S2	1.21710453801376	9.57496829528957	6.48017341075742	3.4586829851959e-06	0.00642942014606805	4.57261924975869	UP
RASGRP3	2.2326769803703	5.16861215332542	6.42242557108959	3.89330217656784e-06	0.00642942014606805	4.46472990717338	UP
FAM129A	2.77415996870689	9.22748868726823	6.30841040470275	4.9246640536863e-06	0.00642942014606805	4.25019895138041	UP
IER5	1.19206050420606	8.49177978140956	6.21143916376432	6.02227952409522e-06	0.00642942014606805	4.06616715940521	UP
CASQ2	2.36822762765062	6.38154956452225	6.17388094439625	6.51251327913197e-06	0.00642942014606805	3.99450531999753	UP
AIF1	3.18483792980279	6.93116226662655	6.1128447441876	7.39862474735561e-06	0.00642942014606805	3.87759386099544	UP
SCARA3	0.94282526451485	7.5038513885787	6.10194084310299	7.56955456885815e-06	0.00642942014606805	3.85664929468147	UP
ERG	0.976693072893183	7.72345507012658	6.08490777505108	7.84474084107071e-06	0.00642942014606805	3.82389615300286	UP
CCDC102B	2.89217024210477	4.68379339530152	6.00767203333619	9.22787330087632e-06	0.00642942014606805	3.67483876658725	UP
MXRA5	2.28921595028272	9.36910450965808	5.98607749280093	9.65779626871952e-06	0.00642942014606805	3.63300630722175	UP
DDR1	-0.953096	9.90414941227091	-5.98348	9.71090604268336e-06	0.00642942014606805	3.6279673815401	DOWN
SYNC	1.55097429324563	7.14444539195636	5.97434625767765	9.89993339520113e-06	0.00642942014606805	3.6102522314386	UP
MYOT	2.21834641918039	5.03527511823175	5.93764386197103	1.06985878855247e-05	0.00642942014606805	3.53893430451256	UP
SIRPA	1.28587606910433	8.19283464005069	5.93291544299005	1.08061912394915e-05	0.00642942014606805	3.52973210658231	UP
FLT1	1.33940176314234	7.39755399518171	5.91096690139886	1.1320426845399e-05	0.00642942014606805	3.48697	UP
FLNC	2.14371004374695	8.57921332578428	5.89744179079173	1.1649769205179e-05	0.00642942014606805	3.46059223026274	UP
MYH14	-0.836678	8.43290283438106	-5.88696	1.19118810338769e-05	0.00642942014606805	3.4401192668495	DOWN
MMP23A	2.56192021025478	5.53684901526135	5.87527575205306	1.22109678464315e-05	0.00642942014606805	3.41729771736544	UP
CRYBG3	0.804024357760921	8.8401432012595	5.87229441160651	1.22885408081031e-05	0.00642942014606805	3.41146922415052	UP
AHR	1.56610408992456	8.8222080399389	5.86643436466808	1.24424952584867e-05	0.00642942014606805	3.40000918683623	UP
NCF1	2.00552557555031	5.54190009078672	5.83521582227754	1.32967141919042e-05	0.00661634648771232	3.33887511097683	UP
IRAK3	2.85713903836459	5.93780199540621	5.80712566592681	1.4116785997794e-05	0.00677353642429864	3.28374921635768	UP
S100A14	-1.06447	7.61404060654315	-5.75821	1.56710749106813e-05	0.00726003073879324	3.18748464459699	DOWN
L1CAM	2.03451106505237	5.81536576935866	5.7387141229421	1.6338438648784e-05	0.00729894848336197	3.14903112006542	UP
RNF43	-1.49634	6.35562301445168	-5.70586	1.75298579672368e-05	0.00729894848336197	3.08410816958052	DOWN
BCHE	2.57303578983478	7.66522988734721	5.69239505950053	1.80437149768603e-05	0.00729894848336197	3.05744996798749	UP
PTGER4	2.27919863892052	7.46035978567268	5.6850575660748	1.83301555411236e-05	0.00729894848336197	3.0429154294082	UP
HLA-DPA1	1.70206848834949	11.3206938803359	5.68148075859009	1.84714736460221e-05	0.00729894848336197	3.03582761662264	UP
HPN	-1.34384	6.51818707954945	-5.63172	2.05574380513035e-05	0.00789111943483607	2.93704765850509	DOWN
FMOD	1.58943932033557	9.72550700430832	5.60962026370719	2.15600969553009e-05	0.00792582741788668	2.89306187955067	UP
COBLL1	1.33834178688416	7.77956478672491	5.60320549653407	2.1860378676309e-05	0.00792582741788668	2.88028391948809	UP
LCMT1	-0.762422	8.45381890563474	-5.59154	2.24176733814435e-05	0.00792582741788668	2.85702	DOWN
LST1	1.91692802997402	6.93835849101546	5.54951127242627	2.45481981181075e-05	0.00814696287367147	2.77311348972909	UP
PDE1A	1.48000585878745	7.15730690698906	5.54375212077271	2.48559239340347e-05	0.00814696287367147	2.76159606209999	UP
KCNE4	1.49863216941219	6.69639341597115	5.53533832658658	2.5312614261067e-05	0.00814696287367147	2.74476197253585	UP
TLDC1	-1.44963	6.9400485697458	-5.5325	2.54687339556533e-05	0.00814696287367147	2.73907642525215	DOWN
MGP	2.64222008848717	11.8951319237645	5.50967894390823	2.67591748937858e-05	0.00826275514943752	2.69336659390966	UP
MEOX2	4.82933019776206	5.2842585374165	5.50450868709375	2.70607537458318e-05	0.00826275514943752	2.68300033681503	UP
NOTCH3	1.20390394349685	9.40185551633168	5.46920056260541	2.92154908070365e-05	0.008722447088723	2.61211659469888	UP
LILRB2	2.82482059155653	5.60696190319527	5.44519799483348	3.07798906264192e-05	0.0089897354470857	2.56383900257678	UP
GRHL2	-1.4405	7.44359172543238	-5.4321	3.16694021279544e-05	0.00905273228912909	2.53746572425124	DOWN
PROCR	2.10286442136307	8.19465118085326	5.42119970779344	3.24298293821425e-05	0.00907697411977259	2.51549746225981	UP
GALNT4	-2.48335	6.48234802168639	-5.39248	3.45242572771693e-05	0.00946598768405651	2.45754152633302	DOWN
PPP1R9A	-0.896353	7.10467677136198	-5.38288	3.52541254030055e-05	0.00947278349578758	2.43816391695891	DOWN
FAM60A	-1.0136	9.92177455013833	-5.36124	3.69596822323929e-05	0.00955103925727538	2.39439536080643	DOWN
SPINT2	-1.84793	8.98903543283821	-5.33581	3.90716173986547e-05	0.00955103925727538	2.34290260103954	DOWN
CSF1	0.91316602622601	8.31004720136461	5.32399	4.00942001653337e-05	0.00955103925727538	2.31895746015312	UP
GMFG	1.60257538305336	7.24882320384209	5.29881512443408	4.23659729384098e-05	0.00955103925727538	2.26786613421737	UP
PECAM1	1.87924106895094	10.1810643294322	5.29575423078056	4.26509898372178e-05	0.00955103925727538	2.26164962277361	UP
S1PR1	1.73380431918527	8.36852557284109	5.29416745418759	4.27995138867493e-05	0.00955103925727538	2.25842652829919	UP
ZNF165	-2.6943	3.85436953299311	-5.29085	4.3111953718746e-05	0.00955103925727538	2.25168251333992	DOWN
CCL19	2.63189664411615	8.02638994055335	5.28048638414621	4.41022044139652e-05	0.00955103925727538	2.2306249332294	UP
NPY1R	3.1954681654568	5.96302938888227	5.27744443495055	4.43973184049141e-05	0.00955103925727538	2.22444033303748	UP
LOC100996693	2.03696550531614	7.12682582607195	5.27642808322617	4.44963685696981e-05	0.00955103925727538	2.22237374214822	UP
PLVAP	2.2010880041514	8.60662313478628	5.27351192352519	4.47818226202401e-05	0.00955103925727538	2.21644352004149	UP
ITPKB	1.16069455271751	8.05396222095985	5.27246642624192	4.48846182118848e-05	0.00955103925727538	2.21431718323698	UP
PTGIS	3.22421366447859	9.65869021452916	5.27019879657676	4.51084058232549e-05	0.00955103925727538	2.20970482934546	UP
RGS5	1.55473738345807	9.71647063403991	5.26627768223125	4.54980656840807e-05	0.00955103925727538	2.20172787461693	UP
IGH	5.26938683239532	7.02086234963743	5.22820067213781	4.94655566983447e-05	0.0102241500652655	2.12417289109444	UP
EMCN	1.91086581937871	7.88985917780385	5.21099436093164	5.13726377461923e-05	0.0102769054067043	2.08907262239123	UP
MEIS2	1.91943277249235	8.89269121334413	5.20957466419711	5.15333061686966e-05	0.0102769054067043	2.08617498863341	UP
ZNF106	0.741210047769538	9.25988627896978	5.20534002130042	5.20155986346033e-05	0.0102769054067043	2.07753062989654	UP
CCSER2	0.919194113093699	8.29197937497068	5.18897742636052	5.3922882287112e-05	0.0103305467517681	2.0441099635104	UP
LAD1	-1.46491	8.1818711281806	-5.18789	5.40527069168695e-05	0.0103305467517681	2.04187806914135	DOWN
FAT1	0.800337495900447	9.25494420828358	5.16246885886846	5.71656175380089e-05	0.0103305467517681	1.98990259175648	UP
EHD3	0.707461626708944	6.93490753352366	5.16171422056215	5.72607900710061e-05	0.0103305467517681	1.98835829118794	UP
LOC645166	1.34639025923892	7.95845882871155	5.15953467295692	5.7536576357287e-05	0.0103305467517681	1.98389768712682	UP
BDH1	-1.85997	6.99945034646213	-5.15811	5.77173739620052e-05	0.0103305467517681	1.98098498325281	DOWN
AQP7	1.56468831865891	5.76067395019694	5.15291866412327	5.83820545761288e-05	0.0103305467517681	1.97035433709906	UP
CDS1	-2.63213	5.75361810505617	-5.14851	5.89521502668183e-05	0.0103305467517681	1.96133204016745	DOWN
DKK3	2.11008057697557	8.96320595967924	5.14642527469358	5.92241909649008e-05	0.0103305467517681	1.95705732479853	UP
GGT5	2.41444156751981	4.95766787375447	5.13796392294804	6.03401840908514e-05	0.0103305467517681	1.93972344990463	UP
HDAC9	1.35232561022559	6.92090276667939	5.13493176024601	6.07453065418447e-05	0.0103305467517681	1.93350988157134	UP
TNFAIP8	1.28280385649161	7.94777065173587	5.1202034965654	6.27529554868943e-05	0.0105385744620803	1.90331425796107	UP
ELMO1	1.97326903651504	6.80956190699572	5.10836538283678	6.44156197502431e-05	0.0106175293684786	1.87902702995707	UP
SDC1	-0.96587	8.15431968711525	-5.09619	6.61722294482109e-05	0.0106175293684786	1.85403673728784	DOWN
RUNX1T1	1.10246411164373	9.08523105554261	5.09518479342038	6.63197695428244e-05	0.0106175293684786	1.85196794331009	UP
COL6A3	1.09368142806624	12.7858895951489	5.09307833959012	6.66293577683434e-05	0.0106175293684786	1.84764178877809	UP
SLC3A1	-2.89587	7.8681793477827	-5.08939	6.71745438273674e-05	0.0106175293684786	1.84007187154556	DOWN
AEBP1	1.64034447052125	10.0005391489519	5.08362180558777	6.80374558542931e-05	0.0106288746442143	1.82821454035284	UP
BGN	1.6694118777244	9.71580163742001	5.0760442121879	6.91876467275578e-05	0.0106476800752224	1.81264054178016	UP
MCAM	1.34477115738952	9.34856031287984	5.0665630326362	7.06547442113748e-05	0.0106476800752224	1.79314569380109	UP
HEG1	1.44699178136727	9.21752931661708	5.06393495726813	7.10669924414211e-05	0.0106476800752224	1.78774028437659	UP
HN1L	-1.7312	9.47582317082315	-5.06228	7.13279647763318e-05	0.0106476800752224	1.78433453365581	DOWN
LINC00341	1.80764532866611	8.18300952830948	5.05087527073005	7.31522313749574e-05	0.0107128222830677	1.76086857990673	UP
HCFC1R1	1.30118090086945	8.79110532615334	5.04922096452897	7.34207872274895e-05	0.0107128222830677	1.75746341060332	UP
ELF3	-1.51672	8.18144106038424	-5.0384	7.52024013801662e-05	0.0107128222830677	1.73518281553414	DOWN
CTAGE4	-1.12627	7.91768337152924	-5.03732	7.53818623674679e-05	0.0107128222830677	1.73296773393357	DOWN
FRY	1.67859153131206	7.96251	5.03367586946822	7.59939417614242e-05	0.0107128222830677	1.72545218555016	UP
CD74	1.27342237307244	11.9600228274212	5.03039512515487	7.654863708035e-05	0.0107128222830677	1.71869316192096	UP
AHNAK2	1.79319200660532	8.71764777348136	5.01404828399269	7.93746035480307e-05	0.0108782626587729	1.68499897930717	UP
SLCO2A1	1.38532	8.17346829092858	5.01364843652134	7.94450434467006e-05	0.0108782626587729	1.68417447433435	UP
SNCG	1.83806054346268	5.72232100162306	5.00961101360448	8.01598811476383e-05	0.0108782626587729	1.67584821277062	UP
SFXN3	1.2195120292621	8.16549560638739	4.99777453915519	8.22935521877532e-05	0.0110561387364246	1.65142880123622	UP
CDH5	1.30117518919879	8.47265339851684	4.98911499193151	8.38911058357877e-05	0.0111591782861763	1.6335547782674	UP
TPSB2	1.51967833035293	8.62167482715055	4.97925134403753	8.57493177205319e-05	0.0112945302311308	1.61318638158522	UP
JAM2	1.25484182237859	9.2030545860439	4.96480400020206	8.85469905833172e-05	0.011530012958062	1.58333548934825	UP
LYZ	2.43294	9.93358305093972	4.96122881089605	8.92535428089651e-05	0.011530012958062	1.57594535528728	UP
TMPRSS4	-3.35555	6.05030550846294	-4.94633	9.22595239127463e-05	0.011804825750169	1.54514294872903	DOWN
DCLK1	2.65754325622584	8.17269259292711	4.93547052359785	9.4516619760316e-05	0.0118554697021353	1.52266511453013	UP
TCN1	-2.42489	8.28480470275545	-4.93437	9.47480665492737e-05	0.0118554697021353	1.52039052010849	DOWN
MNDA	2.11232848170235	6.83011657308238	4.9317494502462	9.53026220938307e-05	0.0118554697021353	1.51496296291731	UP
ESRP1	-2.3194	6.78179602069795	-4.91567	9.87763251044787e-05	0.011890596121255	1.48166520380975	DOWN
HSD17B2	-3.78337	6.10625393934404	-4.91551	9.88116161818065e-05	0.011890596121255	1.48133294089159	DOWN
PDE4DIP	1.5616280219804	4.78004713115991	4.9131344860584	9.9335680250079e-05	0.011890596121255	1.47641279258933	UP
CDK10	-0.85116	7.88212490963639	-4.91249	9.94779663625905e-05	0.011890596121255	1.4750814139916	DOWN
CXCL12	2.36269520254773	10.8663730841121	4.90344025013537	0.000101504332183586	0.011890596121255	1.4563239803038	UP
DPT	2.91780118573266	8.51571789460384	4.90335299035784	0.000101524069815526	0.011890596121255	1.45614311737766	UP
TGFBR2	1.3311767747885	10.4519830720809	4.90222169054496	0.000101780316631509	0.011890596121255	1.45379821408616	UP
PIK3C2B	1.54067835462235	7.59709534976081	4.89148251217636	0.000104245816100117	0.0119361693708249	1.43153271036877	UP
PDLIM3	2.97899757489958	8.13098300351864	4.8877874874307	0.000105108093469227	0.0119361693708249	1.42386938810312	UP
COL14A1	2.6714177477526	8.99370211531349	4.88666155989565	0.000105372281014241	0.0119361693708249	1.42153401569829	UP
ISG20	-1.49256	7.6273075749607	-4.88517	0.000105724164877422	0.0119361693708249	1.4184324747599	DOWN
MAP3K5	-1.50256	9.33105863663882	-4.85624	0.000112772292940126	0.0126257979637549	1.35838722652055	DOWN
EGFL7	1.63861685851031	7.56740288338073	4.8473462424775	0.000115033329041956	0.0127725022783362	1.33991563891039	UP
DPYSL3	1.87952330924172	10.0334615516032	4.83812383602411	0.000117427108946964	0.0129314197434628	1.32075015075577	UP
PTRF	1.31616289973573	10.7506140454842	4.82843054194335	0.000119997716008433	0.0131070675981569	1.30059811445638	UP
TUFT1	-0.671764	8.18132951548912	-4.82251	0.000121594642952772	0.0131743873231492	1.2882948811922	DOWN
TRAF5	0.865091765510215	8.88769975453699	4.8162537318007	0.00012330815161394	0.0132531601354663	1.27527146010334	UP
TPSAB1	1.46057709454629	8.92163111143631	4.80658930867728	0.000126001502342109	0.013333642125502	1.25516134166017	UP
AOC3	2.58366611547513	8.85309608604755	4.80211828693928	0.00012726766290203	0.013333642125502	1.24585518919752	UP
NR3C1	1.23373099303812	9.32494700229466	4.79801997385069	0.000128439626022473	0.013333642125502	1.23732333095289	UP
PLEKHA1	-0.876637	8.18715930647773	-4.79538	0.000129199466367361	0.013333642125502	1.23183311866891	DOWN
MMRN2	1.34306108031955	8.40422468122113	4.79411028698775	0.000129567865278238	0.013333642125502	1.22918284439237	UP
MBNL1	0.988773245505708	10.4613646585621	4.78984258336995	0.000130810914215273	0.013333642125502	1.22029546538311	UP
SYNJ1	0.722619084688834	7.0503468027996	4.78764224686845	0.00013145652858666	0.013333642125502	1.21571273238702	UP
BCAM	0.86989287416074	9.00800549473384	4.78581000700506	0.000131996606080518	0.013333642125502	1.21189634377938	UP
MMP28	1.90217046372891	4.12523968464154	4.77693155462931	0.000134645737763609	0.0134997424392096	1.19339941732232	UP
TUFM	-0.789205	9.70321077131886	-4.7671	0.000137642674367371	0.0136299909862732	1.17290683509672	DOWN
ZEB2	1.62299340143946	7.82316103317559	4.76602558384567	0.000137973857397332	0.0136299909862732	1.17066963315867	UP
TAOK3	0.917263651764945	7.29220229257656	4.75444810737224	0.000141598364086827	0.0138859417628213	1.14652979315527	UP
ARHGEF10L	0.802540643594953	7.88064673694771	4.7398932423616	0.00014629248030046	0.0141567241427895	1.11616670909442	UP
S100A1	-1.46302	7.49859337116927	-4.73936	0.00014646703802365	0.0141567241427895	1.11505645008955	DOWN
IGLV1-44	3.4677305523092	8.03102406018825	4.73087946243661	0.000149278416167288	0.0141846266593054	1.09735	UP
IL20RA	-1.78493	7.17315	-4.73027	0.000149482720479164	0.0141846266593054	1.09608117410738	DOWN
TSPAN1	-3.20133	7.87755111076746	-4.72542	0.000151115785463046	0.0141846266593054	1.08596445762443	DOWN
GJB1	-1.31107	7.28091060544478	-4.72241	0.000152141836405582	0.0141846266593054	1.07966381496761	DOWN
ARHGEF3	0.979775204119559	8.70067536363045	4.71994899400817	0.000152982391258476	0.0141846266593054	1.07453376593456	UP
TSPAN7	1.55470489039572	8.63297604377683	4.71963401155226	0.000153090499858525	0.0141846266593054	1.0738760036117	UP
DVL3	0.540621232772901	9.53673735340497	4.70856548791679	0.000156939073285759	0.0144416195177683	1.05075733164266	UP
PDGFA	1.06797036216801	7.75504264551514	4.69975710738904	0.000160071814556643	0.0146296927113504	1.03235274469158	UP
TMEM47	1.62912192671608	9.65816232594663	4.68004715106155	0.000167313495843429	0.0150997471923699	0.991148969941749	UP
IQSEC2	1.45177238911524	5.02026219976444	4.67830346916655	0.000167969929463851	0.0150997471923699	0.987502413281219	UP
VIPR2	1.8567421297752	5.18070909882793	4.67511830221921	0.000169175779804829	0.0150997471923699	0.980840710187075	UP
CCL14	1.8789299448295	9.89071640589382	4.67256710985582	0.000170147945819306	0.0150997471923699	0.975504417739304	UP
HLA-DPB1	1.22200754524279	10.4490683235864	4.67077430506653	0.000170834504893206	0.0150997471923699	0.971754151202042	UP
OVOL2	-0.855999	7.41824342302506	-4.66046	0.000174840294757167	0.0151940548695122	0.950168508980589	DOWN
LOC102724229	1.30733923224197	7.98406001174587	4.65912563857684	0.00017536432082141	0.0151940548695122	0.94738132677395	UP
PAX8	-1.24215	10.8428209205612	-4.65775	0.000175907801238695	0.0151940548695122	0.944499441952982	DOWN
PPM1H	-2.35265	8.20946659528923	-4.65364	0.000177538867366728	0.0151940548695122	0.935903550560199	DOWN
RBKS	-1.60761	6.87909782250555	-4.65112	0.00017854928723735	0.0151940548695122	0.930617995622341	DOWN
FMO2	1.3646941624071	8.36115471808975	4.64671152874184	0.000180325931038536	0.0151940548695122	0.921396304263317	UP
SEC23A	0.74148446027967	9.27335338928033	4.64457649311736	0.000181193481661263	0.0151940548695122	0.916926187142414	UP
ASAP1-IT1	0.778490133147114	7.58805694223044	4.64308621433507	0.000181801547198866	0.0151940548695122	0.913805806481261	UP
CCDC109B	0.750552577645484	8.7967475615687	4.64156845004274	0.000182422952973448	0.0151940548695122	0.910627716813599	UP
A2M	1.00034160223059	12.1640885782643	4.63888508572866	0.000183526852131847	0.0151940548695122	0.905008552146088	UP
FZD7	3.2293266043324	8.09056043251044	4.63691478330843	0.000184341715201377	0.0151940548695122	0.900882274176679	UP
HLA-DRB1	1.08390457724525	12.0374048699997	4.62020418203258	0.000191401843300942	0.0156132691080353	0.865875614086939	UP
MYO6	-1.23328	7.76824187240544	-4.61939	0.000191752095483873	0.0156132691080353	0.864172680139801	DOWN
MAST4	1.0648333303841	8.40450453123984	4.61012731250324	0.000195791040130449	0.0156441031062971	0.844756663915235	UP
ZNF451	0.567749448004518	8.32706026924229	4.60858944542077	0.000196469801503914	0.0156441031062971	0.84153302852238	UP
SWAP70	0.879775129656819	8.18007181129089	4.60795132261292	0.000196752146031278	0.0156441031062971	0.840195366622504	UP
NUAK1	1.45403837521964	8.49128300823022	4.60328986252429	0.000198827165165462	0.0156441031062971	0.830422985226189	UP
SPTAN1	0.784259204813784	9.85691344101479	4.60163383048001	0.000199569660995601	0.0156441031062971	0.826950900205776	UP
MFAP5	2.52209926141183	9.28270717294636	4.59821312697871	0.000201112265038119	0.0156441031062971	0.819778383422618	UP
NRN1	1.43281053658713	8.22518139098408	4.59132919647285	0.000204253350586826	0.0156441031062971	0.805341871620291	UP
LHX6	1.25085667634255	7.98251138918801	4.58961565046215	0.000205042921116281	0.0156441031062971	0.801747861344231	UP
CLIC2	1.85140539395835	7.24666828946101	4.58919656469659	0.000205236498037109	0.0156441031062971	0.800868837384642	UP
FHL1	2.29187624261061	11.5602051137441	4.58649347513595	0.000206489516436839	0.0156441031062971	0.795198889594977	UP
GNAL	1.77893115854882	6.86190260826183	4.58335005295067	0.000207956395932026	0.0156441031062971	0.788604718665661	UP
RPRD1A	-0.872226	7.76055250124665	-4.57739	0.000210766541047196	0.0156441031062971	0.776100825487862	DOWN
IL33	1.82876601115697	8.10941817292636	4.57516313793719	0.000211826539525506	0.0156441031062971	0.771427512650298	UP
CPVL	1.68927701595493	8.21996417681351	4.5748532793537	0.000211974440492628	0.0156441031062971	0.770777305884696	UP
TTBK2	1.37853045368608	6.05995210412359	4.57430547793223	0.000212236171587834	0.0156441031062971	0.769627785428838	UP
PCDHGB6	-2.34955	4.44838997830876	-4.57378	0.000212489458824568	0.0156441031062971	0.768516697827198	DOWN
WIPF1	1.03756013048572	8.50644631933108	4.57145790893681	0.000213601975591951	0.0156441031062971	0.763652069898094	UP
GPNMB	1.59410389738423	11.436718613742	4.56854795471483	0.000215006894423449	0.0156441031062971	0.75754491155794	UP
AQP1	2.18019156295077	9.78325551328265	4.56779331739009	0.000215372756364246	0.0156441031062971	0.755961058082359	UP
IGK	3.88017534761775	10.3993051468548	4.56769728870524	0.000215419357995159	0.0156441031062971	0.755759507902211	UP
GLS	0.81312773118082	8.80158019356521	4.56021161500569	0.000219083655692026	0.0158246715818407	0.740046410430928	UP
ACKR4	2.07093213966435	5.19064154815313	4.55702147948199	0.000220664363267351	0.0158536134785928	0.733348979975176	UP
ASL	-0.994869	7.85172428375283	-4.55133	0.000223514467919867	0.0159117296825306	0.721393369576592	DOWN
RAD50	-0.690265	8.03770798918496	-4.5501	0.000224131255861298	0.0159117296825306	0.718826122240893	DOWN
FAM149A	-1.07219	7.05522711512804	-4.54828	0.000225056620723358	0.0159117296825306	0.714987698092139	DOWN
RIN3	0.830946633098781	8.0137472142627	4.54395614978509	0.000227259572674208	0.0159117296825306	0.705912911807558	UP
CHRDL1	2.75864303428001	8.86919868359492	4.54369186173455	0.000227395020397906	0.0159117296825306	0.705357823321435	UP
RCN3	0.820083602338483	8.59477974303145	4.53960107010844	0.000229501999699612	0.0159596635235719	0.696765334837239	UP
TPSD1	1.53998798914065	4.99687499515854	4.53776155253266	0.000230455878196721	0.0159596635235719	0.692901201971655	UP
EHBP1L1	0.91840959214909	8.14486071557772	4.52097254892304	0.000239349286527785	0.0164905521256451	0.657624645345209	UP
PGM5	2.29074187824552	5.35476259363136	4.50169769290134	0.000249988509204705	0.0170387280682731	0.617104921222791	UP
RERGL	2.76910046943492	5.9668801577817	4.50061553980328	0.000250599815815473	0.0170387280682731	0.614829393645438	UP
MCTP1	2.00449759390929	7.29135300323454	4.49923672965682	0.000251380893735653	0.0170387280682731	0.611929968226495	UP
PTP4A1	-0.894932	9.34804916997805	-4.49653	0.000252921023898182	0.0170387280682731	0.6062391641442	DOWN
LY96	2.03197	8.17652307393789	4.49526106546884	0.000253646863688471	0.0170387280682731	0.603569171549855	UP
ARHGEF28	-1.0092	7.34281343908181	-4.49209	0.000255466962620363	0.0170756151383312	0.596907398012593	DOWN
HLA-DQA1	1.64325192738499	8.63716228888707	4.4869044406741	0.000258477357994374	0.0171913034883882	0.585992425282521	UP
RAP2C	1.12310662376583	8.10717566357354	4.48469152725608	0.000259772021147855	0.0171923010055243	0.581337303037349	UP
ASPH	0.889603568934413	8.3098183015632	4.48181864379156	0.000261462583069864	0.0172193617820766	0.575293464489256	UP
PLS3	0.847067473463069	11.3507299465234	4.47620867340514	0.00026479592470197	0.0173538207237608	0.563490201852371	UP
ANK2	1.72862333942261	8.45613797736261	4.4708850981981	0.000267998807627636	0.0174013058475722	0.552287972369539	UP
TPSAB1	1.45802811284876	8.90102155067081	4.47069990833631	0.000268110927461664	0.0174013058475722	0.551898256526512	UP
KIAA1462	1.39325707888999	7.00264573657259	4.46188516792748	0.000273502838876373	0.0176659165399234	0.533346349788166	UP
GPR116	1.26296239717958	8.90137512371975	4.45783237508535	0.000276018543248004	0.0176723557436616	0.524815315936009	UP
LIMS2	1.3875142766501	8.70443176063218	4.45748809494363	0.000276233323868176	0.0176723557436616	0.52409057577287	UP
APEX2	-0.822064	7.56258826020355	-4.44937	0.000281345365855959	0.0178558818632804	0.507005133445338	DOWN
KANK3	1.44461602355253	5.85600277688603	4.4487208080985	0.000281760100857123	0.0178558818632804	0.505632646538929	UP
CPA3	1.29786948857062	8.60783459692893	4.4452319007663	0.000283990411161476	0.017912728516218	0.498286317637036	UP
CPPED1	0.551510492052556	5.79863162480082	4.43608471023277	0.000289922861643697	0.0181677910891821	0.479022925970608	UP
SELP	1.14456728437733	9.06082452183964	4.43484151167968	0.000290738748356841	0.0181677910891821	0.476404515833649	UP
MYO1F	1.32841945397381	7.88073033735161	4.42987058239358	0.000294024310429724	0.0182297241898372	0.465934060148748	UP
CD93	1.10216149147788	10.0152749231598	4.42924021022984	0.00029444362852212	0.0182297241898372	0.464606199022062	UP
ACPP	-1.94854	7.29088299884142	-4.42624	0.000296445644764715	0.0182694827404309	0.458292334663979	DOWN
FCER1A	1.67819751795673	6.87889437814886	4.4220087833546	0.000299297328602243	0.0182966341516851	0.44937205623871	UP
PCDHGA1	0.670622605282126	10.7820690062959	4.42154710051217	0.00029960993772763	0.0182966341516851	0.448399364836317	UP
MCCC2	-0.814419	9.57233985292394	-4.41297	0.000305476927288112	0.0184803898189964	0.43032992612269	DOWN
CNN3	0.964455575422795	9.73860110651658	4.41094541321432	0.000306879836186022	0.0184803898189964	0.426060597068174	UP
MDFIC	1.12197818007312	9.22080836653271	4.40999715737219	0.000307538698311676	0.0184803898189964	0.424062279934913	UP
OSBPL3	-0.871777	7.62486779114683	-4.40847	0.000308601605720985	0.0184803898189964	0.420847506859936	DOWN
B4GALT4	-0.999031	7.76548084871471	-4.40684	0.00030973924174488	0.0184803898189964	0.417418960440145	DOWN
IVNS1ABP	-1.45597	9.66185499100135	-4.40332	0.00031221870050809	0.0184803898189964	0.409989925609046	DOWN
ARHGAP15	1.80663304188521	7.26893428329361	4.40327886238769	0.000312247747593016	0.0184803898189964	0.409903243852827	UP
TNS1	1.60084916882789	11.236468124702	4.40037267953491	0.000314307264661319	0.0185206934242317	0.403777737207893	UP
BASP1	-0.803585	11.2784499738643	-4.39695	0.000316750756599706	0.0185506465554883	0.396562044517327	DOWN
MEOX1	1.72057208660773	7.13496958352561	4.39217828194154	0.00032018850241116	0.0185506465554883	0.386503988010934	UP
GAS7	0.916532132124157	9.18964112124696	4.39081442260445	0.00032117808992085	0.0185506465554883	0.38362869460824	UP
SULF1	1.23885978759676	9.91005041013829	4.3902375609097	0.000321597576837092	0.0185506465554883	0.382412528370259	UP
PKD1P1	1.59864504203508	5.70980695599064	4.38797531600605	0.000323247996789106	0.0185506465554883	0.377643021558694	UP
COL9A3	1.73356889795671	4.02261043233108	4.38672316806507	0.000324165172737285	0.0185506465554883	0.375003014701015	UP
ATP11A	-1.24499	7.38467343891726	-4.38629	0.000324480978082602	0.0185506465554883	0.374095726579283	DOWN
FAM174B	-1.12726	7.55765283882515	-4.37766	0.000330884115280362	0.0188365596982697	0.355887973056171	DOWN
ALDH2	0.849994213769273	10.516	4.3728778992311	0.000334483327445219	0.0189611118321794	0.345807469615719	UP
PLSCR4	1.52965275077633	9.51505636097373	4.36174878003904	0.000343017044109777	0.0193631680151885	0.32233373557613	UP
TRAF3IP2	-0.721266	8.68756934287935	-4.35867	0.000345413861451842	0.0194103592642401	0.315845820088934	DOWN
MYH10	0.969014897854347	10.4379067137423	4.35697751200684	0.000346742554776154	0.0194103592642401	0.31226857050873	UP
LAMA4	1.43001145753244	9.16711652275937	4.34859430939716	0.000353387464297352	0.0196480709080465	0.294581736084352	UP
COLEC12	1.89114327657659	9.18156209558329	4.3479369774631	0.00035391389354278	0.0196480709080465	0.293194785984781	UP
EPHA3	2.28142228701883	5.79152466973396	4.3428880676124	0.000357983802667448	0.0197922320528278	0.282541193299967	UP
TNXA	1.33243063350162	10.4482995440387	4.3356959257943	0.00036386299381585	0.0199602042923737	0.267363560200329	UP
RC3H2	-0.842865	8.34160251294346	-4.33116	0.000367618536542275	0.0199602042923737	0.257796189339898	DOWN
ITIH5	1.28620154865951	8.74313145289761	4.33039509517685	0.000368258366690449	0.0199602042923737	0.256175954719523	UP
ARHGDIB	1.31358	9.76648046360109	4.32943936324036	0.000369056522481717	0.0199602042923737	0.254158737299658	UP
SH3BGRL	1.01281980776041	11.1051195966718	4.32943696368749	0.000369058528601688	0.0199602042923737	0.254153672637347	UP
VGLL3	1.10077297737064	7.22727282112083	4.32838860143338	0.000369936052757801	0.0199602042923737	0.251940906897788	UP
IGHG1	4.32017973694788	9.75289922285481	4.32276329706798	0.000374680720088446	0.0201353418975531	0.240066972887798	UP
STOM	1.00534709089829	10.8650647486734	4.31835198267513	0.000378444318495542	0.0202007397322864	0.230754756384989	UP
GOLGA2P7	-1.60486	6.42529280879761	-4.31612	0.000380362731618965	0.0202007397322864	0.226043646948995	DOWN
HPS6	-0.557348	8.3666602210246	-4.31607	0.000380408422200852	0.0202007397322864	0.225931733182001	DOWN
PTGFR	3.36285241935475	5.43663972586589	4.31349263770633	0.000382634281995722	0.0202389432228839	0.220495972600053	UP
PRSS8	-1.86279	7.32923637380424	-4.3116	0.000384279702096373	0.0202462658731952	0.216498001376007	DOWN
KCTD12	1.32977618956991	10.8694950169141	4.30848484303297	0.000387001166955212	0.020259294521577	0.209922946785974	UP
PPFIBP2	-1.83975	6.76282370177338	-4.30753	0.000387838068614613	0.020259294521577	0.207910292584109	DOWN
SFN	-0.888951	10.168776474777	-4.30615	0.000389050836365231	0.020259294521577	0.205001421118703	DOWN
GAS1	2.37263240789238	10.4080492631102	4.30389694109541	0.000391045965990793	0.0202845658420321	0.200235708005412	UP
CHML	-1.69014	5.20808565433541	-4.30095	0.00039366612226618	0.0203245030164102	0.194013835047641	DOWN
S100A4	1.78950483552451	10.7827168168676	4.29935937945452	0.000395088280356431	0.0203245030164102	0.190654078990761	UP
SRPX	1.82801018512059	10.1550220182645	4.29612578098295	0.000397994616905926	0.0203245030164102	0.183825523471777	UP
OSBPL1A	0.746022817089349	8.67199772694575	4.29450479935274	0.000399459639180256	0.0203245030164102	0.180402287326767	UP
DES	3.58135760359237	7.04911667756108	4.29300598605482	0.000400819080687853	0.0203245030164102	0.177236975431786	UP
PPP1R16B	1.97153586633498	6.43193043251938	4.2929249756693	0.000400892690684683	0.0203245030164102	0.177065889295706	UP
PLBD1	1.01457135385552	9.06242175895003	4.28621261920612	0.000407039414369719	0.0205585508723954	0.162889323936565	UP
WISP2	3.09891865103204	7.41881	4.27727591270757	0.000415370633608099	0.0209007657772465	0.144012762147803	UP
MLANA	-1.23139	6.25812384565847	-4.27298	0.00041943962914948	0.0210267590209823	0.134930679837574	DOWN
ACKR1	2.89108996259321	8.95841579411293	4.2656925254517	0.000426425302611427	0.0212974867679722	0.119542233778241	UP
OSR2	-1.16688	10.1917704134135	-4.263	0.000429032975834537	0.0213483630753222	0.113862487891502	DOWN
LYL1	1.72362020108437	5.63524620858126	4.26051912210188	0.000431457807870625	0.0213510075061024	0.108611905775856	UP
CASKIN2	1.47110556187186	6.74465933716588	4.25969546099101	0.000432264536037205	0.0213510075061024	0.106871612156468	UP
PDLIM2	1.00214869836135	8.89453788882893	4.25412708771861	0.000437758411993951	0.021543165806369	0.0951058456377805	UP
MICAL2	1.39326250266669	9.42918680635392	4.25100896770647	0.000440865458727001	0.021616888459844	0.0885170095310919	UP
KCNC3	-0.818819	6.82846243674186	-4.24275	0.000449200945172139	0.0218727249777343	0.0710677253298169	DOWN
C1orf106	-1.07969	7.47606119024809	-4.24262	0.000449339195672101	0.0218727249777343	0.0707810559740452	DOWN
TMCO6	-0.933513	7.35115554296611	-4.23926	0.000452777245534872	0.0219186216326047	0.0636803445876337	DOWN
SLC15A3	2.1979335883831	6.45676888620022	4.23728936747026	0.000454802176527869	0.0219186216326047	0.0595234057681804	UP
COPZ2	1.34088056285608	8.14165295922369	4.23692679733027	0.000455176437327629	0.0219186216326047	0.0587571226837342	UP
PRSS16	-1.52082	6.37059328003097	-4.23093	0.000461411764311568	0.022139525191164	0.0460825242121645	DOWN
LRCH1	1.3121539868166	5.48724482191826	4.22592964607473	0.000466676627748114	0.0221826886441321	0.0355134064254559	UP
NMBR	-1.30481	5.67016863005514	-4.22566	0.000466967316829022	0.0221826886441321	0.034933336032835	DOWN
OGN	1.8551065939346	9.16188947050517	4.22462615482329	0.000468058981256068	0.0221826886441321	0.0327581419358793	UP
KCNAB1	1.19776982840231	7.17727707415806	4.22382017354883	0.000468915785257426	0.0221826886441321	0.0310544733490357	UP
ATP2A3	1.50813214140212	5.76846134735132	4.22199424259944	0.000470862694591252	0.0221966326380122	0.0271947987370194	UP
SCRG1	1.3904347112594	8.17357674141225	4.21983209355396	0.00047317861659616	0.0222100600375937	0.0226243246571238	UP
RAP2A	0.52390187106387	9.68555301534045	4.21754695790225	0.000475638727711645	0.0222100600375937	0.0177937607587575	UP
FASTKD5	-0.562633	7.99064613378187	-4.21529	0.000478076052207842	0.0222100600375937	0.0130325462808063	DOWN
RPS6KA5	-1.28312	8.72764564486944	-4.215	0.000478396949164702	0.0222100600375937	0.0124074984133893	DOWN
ELK3	1.16685530533535	9.86937623370747	4.2140638820851	0.00047941327956101	0.0222100600375937	0.0104306415882673	UP
IGLC1	3.43695563042277	9.22066512093185	4.21044486814208	0.000483367063851106	0.0223162766420605	0.00277987528892076	UP
ASPN	2.43674625097336	9.32365311485582	4.20815576046747	0.000485884836423089	0.0223556944429596	-0.00205955	UP
GRB7	-0.841586	8.36130003185802	-4.20467	0.000489745139248566	0.0224248467228107	-0.00943091	DOWN
GIMAP1-GIMAP5	0.82879076200317	9.15234174089474	4.20246860549887	0.000492197332800028	0.0224248467228107	-0.0140833	UP
RPIA	-0.663358	8.45137882201424	-4.20229	0.000492395220188251	0.0224248467228107	-0.0144577	DOWN
SEMA3C	2.24747428489234	9.31726279266607	4.19904110415852	0.000496041472052295	0.0225145850575087	-0.02133	UP
CCDC169-SOHLH2	-1.55789	5.38359247654483	-4.19652	0.000498885906319244	0.0225674483212089	-0.026656	DOWN
AP1M2	-1.3942	7.17644773636587	-4.19138	0.000504745037822625	0.0227558710843858	-0.0375317	DOWN
FOXL2	-1.92272	7.45632979265286	-4.18675	0.000510077184666159	0.0228333055475171	-0.0473199	DOWN
CHN1	1.34964849990006	7.28363002284151	4.18527970936327	0.000511781996977177	0.0228333055475171	-0.0504278	UP
FMO1	1.85487366281554	7.08854570029791	4.18505362173178	0.000512044749784271	0.0228333055475171	-0.0509059	UP
MCAM	1.7116123452584	9.12036686085801	4.18255271496586	0.000514960296307977	0.0228333055475171	-0.0561943	UP
C7orf49	-0.734947	8.97129683217648	-4.18021	0.000517703289300348	0.0228507487069457	-0.0611424	DOWN
SH3YL1	-1.08116	9.93501578897832	-4.17932	0.000518755366998023	0.0228507487069457	-0.0630333	DOWN
PDLIM5	1.18671704411134	10.4915564631305	4.17740808427166	0.000521010460384673	0.0228750834485885	-0.0670735	UP
ZDHHC13	-0.973166	7.65818666613218	-4.17074	0.000528960208325846	0.0231484703545855	-0.0811777	DOWN
EEF1E1	-0.903393	8.62614119991697	-4.16136	0.00054035017649096	0.0235114237598617	-0.10102	DOWN
SH2D4A	-0.8627	7.22818589667699	-4.16103	0.000540753996412152	0.0235114237598617	-0.101715	DOWN
CTAGE5	-1.03084	6.03645903860962	-4.1575	0.000545102112483873	0.0236240221974866	-0.109174	DOWN
ITGB5	0.983900112867538	9.19963805494385	4.15508706263624	0.000548098663131041	0.0236775097722365	-0.11428	UP
PHEX	-0.831977	6.86746349995748	-4.1519	0.000552075061692761	0.0237728476084687	-0.121012	DOWN
HIST1H3E	-0.843432	7.6657650552857	-4.14265	0.000563800655794301	0.0242001974779439	-0.140585	DOWN
LGALS2	2.20186980639196	5.21414539842204	4.13719625835921	0.000570828717579555	0.0244238338238259	-0.152122	UP
MRPL42	-0.736054	8.28788501260488	-4.13236	0.000577128419138567	0.024464962913771	-0.162343	DOWN
TNFRSF1B	0.850435719238726	7.73500615961376	4.13220048165431	0.000577343234919999	0.024464962913771	-0.16269	UP
TACC1	0.863665212222223	11.0760015015166	4.13033297463515	0.000579797597496384	0.024464962913771	-0.16664	UP
GOLGA6A	-1.56581	5.91567204842384	-4.12941	0.000581009888774557	0.024464962913771	-0.168585	DOWN
PLS1	-2.60275	6.80131018220954	-4.12745	0.000583603034076836	0.024464962913771	-0.172732	DOWN
SERPINI1	1.30338598826479	7.18863470130098	4.1273413919647	0.000583751122921859	0.024464962913771	-0.172968	UP
ESRP2	-1.41262	6.12752473507809	-4.12593	0.000585625974940241	0.024464962913771	-0.175954	DOWN
ACSL5	-1.85313	9.52695249044417	-4.1236	0.000588729892774497	0.024464962913771	-0.180877	DOWN
FAT2	-1.56097	5.26243839552103	-4.12323	0.000589228788587274	0.024464962913771	-0.181666	DOWN
FGL2	1.31782858056821	8.39582581325639	4.12265429470727	0.000589999849948776	0.024464962913771	-0.182884	UP
STXBP1	0.961721724339023	8.69781944529353	4.12003971493594	0.000593514677614993	0.0245349836730998	-0.188415	UP
PLP1	1.9432784570154	7.03329570483161	4.11455759162376	0.000600952787782308	0.024766259827777	-0.200012	UP
MRPS12	-0.646219	8.3607928086429	-4.11169	0.000604881223490101	0.024851924273974	-0.206079	DOWN
ABR	0.649011573623552	8.97440974462504	4.10501886892576	0.000614118595885846	0.0250944480003179	-0.220191	UP
KLRC3	-1.55564	4.86157735196704	-4.10473	0.000614519791001458	0.0250944480003179	-0.2208	DOWN
CAV1	1.68076261525023	11.1869051446661	4.09906880156745	0.000622477372448013	0.0253423742389062	-0.232779	UP
SFRP1	1.71001273371463	10.7908670502571	4.0955299981649	0.00062750279773901	0.0254697887843613	-0.240266	UP
GUSBP11	1.76404660723564	8.66947364416103	4.09182122296977	0.000632813291316914	0.0256079715928998	-0.248113	UP
AHCY	-0.927354	9.50130849626373	-4.08691	0.000639915278370845	0.0258176028976345	-0.258504	DOWN
RASSF2	0.639076821157095	8.68586152347023	4.08269951164692	0.000646067030211581	0.025987756140397	-0.267411	UP
LIMK2	-0.967406	8.6534817304094	-4.08083	0.000648821494529925	0.0260081770581484	-0.271372	DOWN
CWH43	-2.02033	6.57797139552852	-4.07973	0.000650446408004307	0.0260081770581484	-0.273701	DOWN
ITM2A	1.96360713768118	9.37694327396806	4.07451586333158	0.000658194575794283	0.0262398935483567	-0.284725	UP
MYO10	-0.862255	8.80984064649905	-4.07279	0.000660780439955443	0.0262650450023709	-0.288376	DOWN
CFH	4.22063029062788	7.17000289093893	4.0700297331653	0.000664939292807473	0.0262719036935253	-0.294217	UP
CCDC53	1.2754017289273	7.49173248856893	4.06996419151271	0.000665038344031685	0.0262719036935253	-0.294355	UP
MFAP4	2.79103492748234	8.77836392249284	4.06844582471946	0.00066733715456552	0.0262719036935253	-0.297568	UP
LOC100129361	0.620140059170345	8.1190891244485	4.06749884210327	0.000668774920966553	0.0262719036935253	-0.299571	UP
DSE	1.16163319439738	8.40989495156571	4.06567469450811	0.000671553212313286	0.0263041323831749	-0.303431	UP
NINJ2	2.27768587315741	5.39522800887483	4.06202250740355	0.000677150550850299	0.0263699078180289	-0.311158	UP
AGPAT5	-1.09905	9.35219722309346	-4.06202	0.000677158034776329	0.0263699078180289	-0.311168	DOWN
TGIF1	-0.96693	9.21461081635605	-4.05826	0.000682967174493736	0.0265192600847495	-0.31912	DOWN
PDE4D	1.2882261786703	7.2576571364883	4.04998681621102	0.000695929613191093	0.0269447099516494	-0.336622	UP
SGMS1	0.749704134662903	7.67249567086084	4.04784503824828	0.000699325694641698	0.0269983928376759	-0.341154	UP
LRRC19	-1.69509	4.17093414972763	-4.04591	0.000702401430687969	0.0270394361641629	-0.345239	DOWN
STK32B	0.902944216669867	4.85231837099485	4.04336161183706	0.000706488653758753	0.0271190716092824	-0.35064	UP
PIGA	-0.618644	6.81605861842783	-4.04074	0.000710717353192381	0.0272036684904263	-0.356194	DOWN
ENO2	2.82338701078415	5.45629065364929	4.03710055041942	0.000716614861014471	0.0273081891091042	-0.363886	UP
CHODL	-1.76684	6.10702177459183	-4.03655	0.000717513267995071	0.0273081891091042	-0.365052	DOWN
BCAR3	0.789167620614892	6.72535231639764	4.03490140888014	0.00072020600835243	0.0273332421531494	-0.368539	UP
TEX2	0.686756773956771	8.63477957890074	4.03285189163162	0.0007235690544336	0.0273835218206068	-0.372875	UP
CSF2RB	1.03467386147316	7.72297941669413	4.02512843028816	0.000736384434628471	0.0277123946197017	-0.389216	UP
CRIM1	0.93855624563448	9.2037647903678	4.01731018203223	0.000749588698499468	0.0281305144255317	-0.405756	UP
GRPEL1	-0.606313	8.14848805116405	-4.00933	0.000763310631045991	0.0285210246421142	-0.422639	DOWN
IDO1	-2.26167	9.16887057851867	-4.00625	0.00076867204145327	0.0285210246421142	-0.429152	DOWN
SEMA3G	1.16870264174525	8.0814608898823	4.0060247859514	0.000769067963252223	0.0285210246421142	-0.429632	UP
CLDN15	1.7694640095189	7.87628627406643	4.00543491458815	0.000770099943830035	0.0285210246421142	-0.43088	UP
HOXB6	-1.76271	7.73844917331644	-4.00514	0.000770609002239483	0.0285210246421142	-0.431495	DOWN
TLN1	0.982657672870312	8.51299306524871	3.99883118335846	0.000781748263473756	0.0287046690453191	-0.44485	UP
ZBTB10	-1.10248	6.84679097657307	-3.99697	0.000785056228300595	0.0287046690453191	-0.448779	DOWN
FRZB	1.28957128911998	7.64316302414097	3.99655584157303	0.000785802465282889	0.0287046690453191	-0.449663	UP
GCNT3	-2.64551	6.69131399742744	-3.99642	0.000786045975209709	0.0287046690453191	-0.449952	DOWN
PAK6	-1.0673	6.47839752954562	-3.9963	0.000786253681330661	0.0287046690453191	-0.450198	DOWN
CALML4	1.5284363360593	6.2020366714499	3.99440337023738	0.000789657109562768	0.028750794761452	-0.454217	UP
TST	-1.57825	8.24453989419748	-3.99117	0.000795485474744909	0.0288847225762104	-0.46106	DOWN
C3	1.92040940897428	11.8051839117693	3.98701850957193	0.000803026356773792	0.029047449760891	-0.469839	UP
FOXO1	-0.753775	10.0579141517362	-3.98633	0.000804291128474242	0.029047449760891	-0.471303	DOWN
OR3A2	-0.913575	5.71844703589659	-3.98505	0.000806619291312183	0.0290534321146895	-0.473993	DOWN
CCL2	2.6249974777312	6.96564175378781	3.98191584319924	0.000812396138161342	0.0291163093507672	-0.480633	UP
UBE2H	-0.537443	9.39396390149577	-3.9812	0.000813726823107098	0.0291163093507672	-0.482156	DOWN
ARHGEF4	0.732799876328738	7.04078473322716	3.98058028981063	0.000814866566124932	0.0291163093507672	-0.483458	UP
EIF6	-0.716965	9.02751782738569	-3.97439	0.000826415610199781	0.0293295971918432	-0.496552	DOWN
GORASP2	-0.530547	9.99323364197427	-3.97427	0.000826639243747292	0.0293295971918432	-0.496804	DOWN
BCMO1	-1.72939	6.11178384659618	-3.97387	0.000827384989632198	0.0293295971918432	-0.497643	DOWN
IQCJ-SCHIP1	1.20830928562411	8.20378750681938	3.97109631842653	0.000832627034765887	0.0294377479265255	-0.503519	UP
MTG1	-0.916654	7.90491235086212	-3.96954	0.000835575626264762	0.0294644581072627	-0.506808	DOWN
RNASE6	2.33689368098047	6.62565110331074	3.96617673560204	0.00084199188933478	0.0294729932260497	-0.513925	UP
PDCD1	-0.958638	6.20589676360267	-3.96596	0.000842398913197104	0.0294729932260497	-0.514375	DOWN
PRKAB1	-0.794881	8.59162238675201	-3.96254	0.000848985317913845	0.0295576799287905	-0.52162	DOWN
ATG13	-0.608616	9.26046876952439	-3.96066	0.000852621741866651	0.0295576799287905	-0.525597	DOWN
DEPTOR	-1.25067	9.08299168665345	-3.9581	0.000857596222917932	0.0295576799287905	-0.531009	DOWN
RBM14-RBM4	-0.67522	9.26309548246443	-3.95747	0.000858815567517959	0.0295576799287905	-0.53233	DOWN
SRGN	1.16445829044256	10.6482244248277	3.95655792136248	0.000860607648397573	0.0295576799287905	-0.53427	UP
IGFBP6	1.74561811040647	10.0864862043105	3.95642148803167	0.000860874634289045	0.0295576799287905	-0.534558	UP
ANXA4	-1.14332	10.8179294324621	-3.95615	0.000861407322411622	0.0295576799287905	-0.535134	DOWN
S100A8	2.20056336487489	8.87961986426186	3.95563269841761	0.000862419838636836	0.0295576799287905	-0.536226	UP
EDN3	-1.92094	5.80310807863805	-3.95307	0.000867454485587821	0.0296545827324997	-0.541641	DOWN
RNMTL1	-0.515591	7.78319729588754	-3.95035	0.00087284614949866	0.0296981020211763	-0.547405	DOWN
CSF1R	1.31159791437523	9.01590774054825	3.95019463596683	0.000873148514950849	0.0296981020211763	-0.547728	UP
LMNA	0.669544909001667	10.2418766919957	3.94340575010883	0.000886729724167658	0.0300572760856103	-0.562085	UP
MAP1B	1.12937516260107	9.80104952545687	3.94241927514275	0.000888720672876006	0.0300572760856103	-0.564171	UP
MRPS2	-1.32291	8.06434609327377	-3.94158	0.000890420236849489	0.0300572760856103	-0.565949	DOWN
CA5BP1	-1.65354	5.81816519491115	-3.9391	0.00089545519763289	0.0301514801508719	-0.571193	DOWN
SLC18A1	-1.1757	5.67929844921871	-3.93648	0.000900807629723485	0.0302558762633375	-0.576737	DOWN
HIST1H2AC	-0.930522	9.23180957036926	-3.93536	0.000903107025303933	0.0302574635535121	-0.579108	DOWN
TSPAN2	1.59231774152791	5.15976898407807	3.93326981972594	0.000907400802400093	0.0303256959707593	-0.58352	UP
SLIT3	1.01341616228838	8.69636599138522	3.93171900444366	0.000910605728752514	0.0303499594645984	-0.586799	UP
TRIT1	-0.539924	8.34253443447692	-3.93074	0.000912644854759789	0.0303499594645984	-0.58888	DOWN
RP2	0.638895309275589	6.13453628130512	3.92229147275025	0.000930333650967855	0.0308041646841394	-0.606734	UP
PCCB	-0.638161	7.84102396780107	-3.92203	0.000930888787626394	0.0308041646841394	-0.607288	DOWN
DMD	1.92163182579029	7.68225580730668	3.91939979043138	0.000936469923381589	0.0309039669496861	-0.612848	UP
CDH6	0.926461578557852	7.52274924663567	3.91844481828727	0.000938505285855745	0.0309039669496861	-0.614867	UP
SPARCL1	1.0996536246438	12.7873380485936	3.91619444239471	0.000943319082651518	0.0309865327027461	-0.619625	UP
NLRP3	1.14790730845583	5.24336623149413	3.91309374634909	0.000949992248461588	0.031100225263195	-0.62618	UP
MME	-2.66184	7.62214518251668	-3.91244	0.000951409942923196	0.031100225263195	-0.627567	DOWN
PRNP	1.07964962759239	10.8236233618075	3.90879101708359	0.000959330579632824	0.0312476354934329	-0.635277	UP
PPIC	0.864280671931535	9.85702789093392	3.90727818638496	0.000962635662362164	0.0312476354934329	-0.638475	UP
BAHCC1	0.812821442418814	6.9594901354934	3.90670115521029	0.000963899297736311	0.0312476354934329	-0.639695	UP
RPGRIP1	-0.689718	7.02135661054622	-3.9061	0.000965222830649398	0.0312476354934329	-0.640971	DOWN
GTF2I	-0.86096	7.23878893313413	-3.90213	0.000973969442444669	0.0313430177848733	-0.64936	DOWN
CYP26B1	1.8097747938147	5.96733750645097	3.90106280106975	0.000976334214041873	0.0313430177848733	-0.651615	UP
F8	0.966383681388476	8.36190239339622	3.89984512519549	0.000979040665098947	0.0313430177848733	-0.654189	UP
TOM1L1	-1.04272	7.39564644629433	-3.89925	0.000980374048351834	0.0313430177848733	-0.655454	DOWN
PTPN3	-1.4454	8.09057786812239	-3.89833	0.000982409274746335	0.0313430177848733	-0.657383	DOWN
CD34	0.912542959226599	9.29486939580111	3.89756277970865	0.000984133691988769	0.0313430177848733	-0.659013	UP
KIAA0922	0.638477160395679	7.91055185509763	3.89739921346594	0.000984499702658469	0.0313430177848733	-0.659359	UP
HSPB8	1.86266743052874	8.71909518442753	3.89429233568384	0.000991477808655055	0.0314905540408526	-0.665927	UP
FES	1.6013102801248	5.0346698920354	3.89229118381222	0.000995998566085854	0.0315595300362346	-0.670156	UP
AGPAT4	1.37315539090956	5.95123202497005	3.88871150818895	0.00100413673712726	0.0317425342665993	-0.677723	UP
PAPSS1	-1.78129	11.0399419859918	-3.88598	0.00101038274109387	0.0318541292517252	-0.683488	DOWN
RAB32	0.563181470864858	8.76524759726101	3.88510247449166	0.00101240887164024	0.0318541292517252	-0.685351	UP
PLXDC2	1.26965305677961	7.23350765785479	3.88298574254945	0.00101729217656718	0.0318989972502415	-0.689825	UP
PXDC1	0.751477930108035	8.41040299338746	3.8810996694621	0.00102166316020683	0.0318989972502415	-0.693811	UP
FZD3	-1.25197	5.99221534489085	-3.88059	0.00102284532410484	0.0318989972502415	-0.694886	DOWN
LAP3	0.731522590480713	9.72042896806762	3.87959648375852	0.00102516022336692	0.0318989972502415	-0.696988	UP
BTBD3	-1.19474	9.59787440697445	-3.87936	0.00102570649885406	0.0318989972502415	-0.697483	DOWN
SPTBN1	1.12125594352656	11.6346908351224	3.87604419863814	0.00103347194325404	0.0319916459898539	-0.704495	UP
TMOD1	-0.777812	8.71630682826589	-3.87535	0.00103510642482671	0.0319916459898539	-0.705964	DOWN
ILF2	-0.714672	9.60858804543354	-3.87504	0.00103582925236967	0.0319916459898539	-0.706613	DOWN
TNC	1.96057372884226	8.98054222015666	3.87386349996277	0.00103860768244668	0.0320021185703015	-0.709103	UP
CD1C	2.12381478201556	5.68598569767903	3.87287996331523	0.00104093232714713	0.0320021185703015	-0.711182	UP
LYVE1	2.43211490413932	8.16834651332521	3.87072392416345	0.00104604643500681	0.0320859220418186	-0.715738	UP
CPA2	-0.544002	8.05291059123883	-3.8657	0.00105807106090678	0.0323583862681611	-0.726363	DOWN
THY1	0.842930736941085	9.34527558676161	3.86335990300208	0.00106370367867513	0.0323583862681611	-0.731298	UP
RAB11A	-0.836625	11.0161414407174	-3.86307	0.00106441045329271	0.0323583862681611	-0.731916	DOWN
TEK	0.817013583909047	8.21886222366607	3.86283851714311	0.00106496506012836	0.0323583862681611	-0.7324	UP
ETNK1	-0.732151	7.45918155337366	-3.86201	0.0010669717243614	0.0323583862681611	-0.73415	DOWN
MIR6872	1.74927549225803	6.88241044903583	3.85674348824512	0.00107982185665331	0.032611111126696	-0.745278	UP
DNAJC16	-0.535651	8.58620815083391	-3.85661	0.00108015961677557	0.032611111126696	-0.745568	DOWN
PTPRB	0.892742879646619	7.1827938444218	3.85525086636626	0.00108349157555027	0.0326383616984705	-0.748431	UP
CSGALNACT2	0.749154033987741	8.08619961733634	3.85381492946514	0.00108703367287259	0.0326393320110359	-0.751465	UP
CBX6	0.684202047914871	9.3697908688569	3.85326929730489	0.00108838263795639	0.0326393320110359	-0.752617	UP
NCKAP1L	0.735393305461566	7.25224569370758	3.85197474387004	0.00109158984491795	0.0326626048251062	-0.755352	UP
HNF1B	-1.50132	8.75690193171113	-3.84918	0.00109854326739436	0.0327316446336361	-0.761254	DOWN
GMNN	-1.34552	8.47858882114741	-3.84704	0.00110391030881156	0.0327316446336361	-0.765784	DOWN
DEFB1	-2.40924	8.14019612426302	-3.84674	0.00110464741442419	0.0327316446336361	-0.766404	DOWN
THBS2	1.12709411633609	10.546317092545	3.84596918092872	0.00110659216051542	0.0327316446336361	-0.768039	UP
ELTD1	1.20511964153723	8.17857698208093	3.84579460115707	0.00110703133574467	0.0327316446336361	-0.768408	UP
C7	4.42751180471535	9.25637755174191	3.84431005615867	0.00111077290908581	0.0327316446336361	-0.771544	UP
APOL3	0.957864391858997	7.78687780602879	3.84423942306255	0.00111095124324065	0.0327316446336361	-0.771693	UP
FAM110B	1.8506501907083	5.92171362793105	3.84268713936485	0.00111487766111466	0.0327754515909749	-0.774972	UP
MAN1A1	0.774756016827006	10.0045000251905	3.84154638706235	0.00111777195305775	0.0327887908063994	-0.777381	UP
DPF3	-0.628426	7.82437743476284	-3.83973	0.00112240808049863	0.0328530556895406	-0.781228	DOWN
ZFHX4	0.797120760811956	7.81485309540109	3.83493332765703	0.00113469871312937	0.0331272044281805	-0.791349	UP
RHOQ	0.750733807854196	10.364097283015	3.83415575258049	0.00113670571204996	0.0331272044281805	-0.792991	UP
ATG5	-0.522139	8.54452289980325	-3.833	0.00113970038746378	0.0331425859428049	-0.795436	DOWN
KAZALD1	1.47257675358565	6.04231210797499	3.82979281668854	0.00114803271486862	0.0333127851495894	-0.802205	UP
TM9SF1	-0.752215	8.42825616163146	-3.82527	0.00115990320266291	0.0334922734839725	-0.811764	DOWN
HMGCR	-1.44351	8.37971847598129	-3.82476	0.00116124676068971	0.0334922734839725	-0.81284	DOWN
SVEP1	2.03165761622027	8.05112563541776	3.8245863633315	0.00116169701849879	0.0334922734839725	-0.8132	UP
OLFML1	1.12862636891471	9.07045083169794	3.82287267778604	0.00116622994870986	0.0335509622289443	-0.816819	UP
CPE	2.87692211875753	8.39198369144659	3.81948905499699	0.00117523193116242	0.0337102244317482	-0.823963	UP
PEMT	-1.24789	7.77566935028805	-3.81891	0.00117678416512764	0.0337102244317482	-0.82519	DOWN
CCND2	0.783664976909554	10.4414284893999	3.8151646559724	0.00118683770457991	0.033925882044747	-0.833094	UP
PICALM	0.697835946550263	9.74244148713281	3.81415602472891	0.00118956104585166	0.0339315342909067	-0.835223	UP
KIAA0754	1.15101911688849	6.41494237101479	3.81096102207565	0.00119822884863059	0.0341063656384576	-0.841969	UP
B3GNT3	-1.2759	6.32120173682911	-3.80748	0.00120773092086405	0.0343041541687284	-0.849307	DOWN
SNRK	0.71133140735115	9.89401876353238	3.80471550412734	0.00121535465835431	0.0344478688501901	-0.855153	UP
FOXI1	-0.846151	6.27750447906944	-3.80134	0.00122472390639549	0.0345885276028433	-0.862287	DOWN
SERINC5	-1.15099	9.94406539936989	-3.8	0.00122843388121422	0.0345885276028433	-0.865097	DOWN
ARG2	-1.09768	7.88094132048361	-3.79922	0.00123061527310451	0.0345885276028433	-0.866745	DOWN
ABCA5	-0.955879	7.3663897459018	-3.79594	0.0012398265641484	0.0347421391132735	-0.873673	DOWN
IGJ	2.91079392775923	6.11994028896963	3.79543560697788	0.00124125245808495	0.0347421391132735	-0.87474	UP
PTGER3	1.8739621442701	8.11771863857985	3.79364638888127	0.0012463085629422	0.0348111341852982	-0.878517	UP
TNFSF12	1.76546963605538	5.99585155785784	3.7923306925399	0.00125003964028667	0.0348199924262571	-0.881293	UP
C4BPA	-1.91851	8.90078777386936	-3.79043	0.00125544171531469	0.0348199924262571	-0.885299	DOWN
MN1	1.8451133733176	7.88134755878631	3.7902954735068	0.00125583308270582	0.0348199924262571	-0.885588	UP
SPINK1	-1.5692	6.28822681411011	-3.78989	0.00125699265550686	0.0348199924262571	-0.886446	DOWN
KIAA0485	0.714023684762251	7.96256238012532	3.78707137631185	0.00126506556781731	0.0348997041142209	-0.892392	UP
AAK1	0.789204467534195	8.0753267347893	3.7823191039587	0.00127879751042144	0.0351564327770957	-0.90242	UP
GLT8D2	1.20566539344779	8.75284224580226	3.78204117404711	0.00127960518258279	0.0351564327770957	-0.903006	UP
RORC	-1.38057	7.52800424731953	-3.77731	0.00129344458204637	0.0354641386934551	-0.912997	DOWN
ASF1B	-0.664721	7.80987421959485	-3.77611	0.00129696227327315	0.0354847883010503	-0.915519	DOWN
NACC2	0.96351829707555	8.04959201837976	3.77525643550788	0.00129948015214862	0.0354847883010503	-0.917321	UP
MICAL3	1.52500960576097	6.59044634750037	3.77069104848975	0.00131302652954746	0.0357123774991658	-0.926952	UP
NIT2	-0.542838	8.63634799194136	-3.76801	0.00132103806738462	0.0358548412834593	-0.932601	DOWN
BNIP2	0.646110210493759	7.81202144796703	3.76291507255138	0.00133642374184103	0.0360954336084732	-0.943353	UP
FKBP14	0.576863538420601	7.66851162048022	3.76164635628424	0.00134028037857648	0.0360954336084732	-0.946029	UP
DHCR24	-0.90654	8.69331645114264	-3.76035	0.00134423938696154	0.0360954336084732	-0.948768	DOWN
EPB41L4B	-1.02585	8.18951885720228	-3.76001	0.00134525705160943	0.0360954336084732	-0.949471	DOWN
LDLRAD4	1.07772385751728	7.45892746343907	3.7584535010871	0.0013500350872124	0.0360954336084732	-0.952763	UP
BNIP3	-0.787131	8.64044151372707	-3.75838	0.00135026896147308	0.0360954336084732	-0.952924	DOWN
NEFM	2.12530609077694	6.13761625292878	3.75793845307331	0.00135161525014369	0.0360954336084732	-0.953849	UP
SCN3A	2.18565115625089	4.26310637421314	3.75561543827263	0.00135876514304265	0.0360954336084732	-0.958748	UP
EVI2B	1.20623538982472	7.73374418833021	3.75470244918892	0.00136158547930057	0.0360954336084732	-0.960673	UP
PDGFRL	2.07858228359663	8.2977165178009	3.75461947872836	0.00136184207389755	0.0360954336084732	-0.960848	UP
EBF2	2.14208656995388	6.47757285653499	3.75378410855012	0.00136442822390492	0.0360954336084732	-0.962609	UP
FXYD1	1.5319742404694	9.23077520501346	3.75365472828783	0.00136482919784923	0.0360954336084732	-0.962882	UP
F11R	-0.800863	8.40389119635906	-3.75019	0.00137559849594495	0.036308773660158	-0.97018	DOWN
EFEMP2	0.838691269664558	9.49257346780019	3.74851972477634	0.00138083857952953	0.0363756202274102	-0.97371	UP
HPCAL1	0.777231460458498	9.3407494508381	3.74666786721456	0.00138665783523261	0.0364574325173193	-0.977614	UP
FAM110D	1.96485190672781	5.1503942187184	3.74567168002608	0.00138979832848376	0.036468633873397	-0.979714	UP
MS4A6A	1.25012961473575	8.97560380769159	3.73992441549727	0.00140805531462847	0.0368702118301165	-0.99183	UP
FABP4	3.3695995148226	9.37141322164751	3.73909316472961	0.00141071557271628	0.0368702118301165	-0.993583	UP
PLA2G4C	1.00116188189775	7.65656847344919	3.73698050579979	0.00141749925175166	0.0368702118301165	-0.998036	UP
PKNOX1	-0.561987	7.68059718457522	-3.73674	0.0014182700775745	0.0368702118301165	-0.99854	DOWN
PKD2	0.945935889301804	9.8107588848212	3.73656913122393	0.00141882393123708	0.0368702118301165	-0.998903	UP
HP	2.67727894629758	5.91674406093881	3.72945156656105	0.00144193932941581	0.0371996211050902	-1.0139	UP
RANBP17	-1.29598	7.14640602815133	-3.72929	0.00144248199064174	0.0371996211050902	-1.01425	DOWN
SPINK5	-1.06306	6.12454275726079	-3.72752	0.00144827040204968	0.0371996211050902	-1.01797	DOWN
ATP4A	-1.28227	5.09182527155128	-3.72743	0.00144855910470478	0.0371996211050902	-1.01816	DOWN
SLC6A9	1.48157226976171	5.4184361816806	3.72720745708672	0.00144930478876661	0.0371996211050902	-1.01863	UP
TRPV2	0.676154962591973	7.40030059030413	3.72643230264936	0.00145185762983344	0.0371996211050902	-1.02027	UP
SRP54	-0.53028	8.86665809219552	-3.72404	0.00145976653860489	0.0371996211050902	-1.02531	DOWN
SLC44A4	-2.31805	7.12629246860046	-3.72358	0.00146127845175917	0.0371996211050902	-1.02627	DOWN
PLXNB1	-1.24824	7.96234250974258	-3.72316	0.00146267403141699	0.0371996211050902	-1.02716	DOWN
AQP3	-1.48947	8.48250910285448	-3.723	0.00146320590694328	0.0371996211050902	-1.02749	DOWN
FDPSP5	-1.74885	4.53922645181965	-3.72285	0.00146371774011499	0.0371996211050902	-1.02782	DOWN
DPH2	-0.766064	7.02249603428977	-3.7196	0.00147455372015236	0.0371996211050902	-1.03466	DOWN
IGKC	2.63095159399199	6.33473534857312	3.71942090379226	0.00147515256049698	0.0371996211050902	-1.03504	UP
HOOK1	-1.32257	6.00727929815111	-3.71874	0.00147742535160919	0.0371996211050902	-1.03647	DOWN
PRKCDBP	0.978848613548001	8.68997865470287	3.7187360846768	0.00147744765278115	0.0371996211050902	-1.03648	UP
MAF	0.907487912963878	9.59931820087815	3.71788464452221	0.0014803061072813	0.0371996211050902	-1.03828	UP
IRF6	-1.2079	8.79658708337592	-3.71537	0.00148878243441611	0.0371996211050902	-1.04358	DOWN
IGHM	1.65314511263682	6.8797114741566	3.71503624032416	0.00148990878772652	0.0371996211050902	-1.04428	UP
CHST5	-0.64609	7.53672826994334	-3.71467	0.001491151839298	0.0371996211050902	-1.04505	DOWN
SLIT2	1.32682907970778	8.59727082826282	3.71378745929267	0.00149413824014473	0.0371996211050902	-1.04691	UP
FCGR2A	1.18355907258745	7.51275125640301	3.71350572052792	0.00149509409999415	0.0371996211050902	-1.0475	UP
SMARCB1	-0.665163	8.86649561435351	-3.71338	0.00149553756254075	0.0371996211050902	-1.04778	DOWN
HIST1H4J	-1.75981	5.53735273297393	-3.71266	0.00149795273672153	0.0371996211050902	-1.04927	DOWN
CACFD1	-0.555023	8.93415852376671	-3.7102	0.00150634392674013	0.0372702222021247	-1.05446	DOWN
SLC45A2	-0.6929	7.17107342308211	-3.70708	0.00151704916905157	0.0373973496994639	-1.06103	DOWN
BUB1	-1.66381	5.19236144209327	-3.70565	0.00152198230836852	0.0374502423313756	-1.06404	DOWN
ARL6IP5	0.600107125542456	11.3816006266771	3.70296750392126	0.0015312871726909	0.0375416846078509	-1.0697	UP
ITGA7	1.99372962603445	6.89675064568622	3.70212894974373	0.00153420427505051	0.0375446893174929	-1.07146	UP
PPP2R1B	-0.578917	8.53041049833104	-3.70082	0.00153876129493183	0.0375877418134712	-1.07422	DOWN
TRPC1	1.04613450188592	7.82461738466748	3.69856633379222	0.00154665933733593	0.0377121019911221	-1.07897	UP
APOO	-0.775847	8.02297500674417	-3.6965	0.00155393037181716	0.037716758221762	-1.08332	DOWN
CAPRIN1	-0.754706	10.8654933035703	-3.69615	0.00155517137402266	0.037716758221762	-1.08406	DOWN
BTN3A3	0.636142791959667	7.56437997067848	3.69611932064184	0.00155527235242696	0.037716758221762	-1.08412	UP
SLC12A7	-0.512465	9.63856016658929	-3.69433	0.00156159430166323	0.0378018368339559	-1.08788	DOWN
CTSG	1.45943691556609	6.63892547629512	3.68789953517761	0.00158455477518968	0.0382886572026498	-1.10143	UP
CISH	-0.568145	8.69078176503802	-3.6866	0.00158924853874109	0.038298848083726	-1.10417	DOWN
UGP2	0.589993293670279	10.7431077397185	3.68541071859008	0.00159352855071104	0.038298848083726	-1.10666	UP
SECTM1	1.01611779127557	8.08064871134789	3.68327445507234	0.0016012713918898	0.0384162163393561	-1.11116	UP
LHFP	1.61433667295557	9.93695297705502	3.68223878763738	0.00160503858290657	0.0384214788683901	-1.11334	UP
HMGB3	-0.898204	8.3675449860996	-3.68164	0.00160721035534315	0.0384214788683901	-1.1146	DOWN
NEK7	0.895375454328038	9.62876374830159	3.68014722718439	0.00161267339175642	0.0384836003876509	-1.11774	UP
LOXL1	2.11315726369615	7.92971960424355	3.67823609409206	0.00161968111507724	0.0385822974841538	-1.12176	UP
CRAT	0.556661721846615	7.98849933697988	3.67666650981951	0.00162545905947352	0.0386514025911978	-1.12507	UP
NTRK3	-0.536635	8.04942540466355	-3.6732	0.00163830614510471	0.0388880619425474	-1.13237	DOWN
TMEM260	-0.620636	9.06892830375144	-3.6722	0.00164201586154723	0.0389073776012117	-1.13447	DOWN
UBE2W	-0.597936	6.62455320819566	-3.66603	0.00166516335484328	0.0393863902681681	-1.14745	DOWN
KIF13B	-0.961122	8.6249045860645	-3.66507	0.00166877604939295	0.0394024713947175	-1.14946	DOWN
DES	3.15159852644526	8.31882129209046	3.66265625075667	0.00167794857482752	0.0395307635313814	-1.15455	UP
C9orf116	-0.734222	6.98835548827895	-3.66209	0.00168009422972972	0.0395307635313814	-1.15573	DOWN
PLIN1	3.22267064849837	6.86115079335208	3.65997624297285	0.00168817928635162	0.0396515536925421	-1.16018	UP
SPI1	1.60921028372391	6.13658222345889	3.65712186808735	0.00169914371811219	0.0398394342981453	-1.16619	UP
FXYD5	0.841705072966233	10.1197812301005	3.6558939838065	0.00170388206856874	0.0398595897025575	-1.16877	UP
KLF5	-1.14122	7.62267786064665	-3.65536	0.00170593703602311	0.0398595897025575	-1.16989	DOWN
FGFR1	0.720873917161514	9.47730641773361	3.65442522785934	0.00170956715830795	0.0398750603678251	-1.17186	UP
CYAT1	2.59627692364063	9.28931916778879	3.65289231977451	0.0017155206353085	0.0398796231652493	-1.17508	UP
EPAS1	1.25428281965096	10.7312833776078	3.6521417362449	0.00171844323457002	0.0398796231652493	-1.17666	UP
HIST1H1C	-0.801043	7.39946367948331	-3.65208	0.00171866779402154	0.0398796231652493	-1.17678	DOWN
FCGRT	1.18231342415195	9.54970049755386	3.65057841665868	0.0017245463110566	0.0399441132266703	-1.17995	UP
SOX10	1.47543444400008	5.78084721665445	3.64955940933598	0.00172853600833621	0.0399441132266703	-1.18209	UP
CAV2	1.34661858765434	9.44091307071227	3.64909266531319	0.00173036649779845	0.0399441132266703	-1.18307	UP
SLC33A1	-0.669942	8.05078644308651	-3.64749	0.00173665549860338	0.0400205259412289	-1.18643	DOWN
GPER1	1.47818043016874	6.12336634391135	3.63991	0.00176677483012368	0.0405805766732089	-1.20238	UP
ADIRF	3.61279112345169	8.01044777375485	3.63985347040638	0.00176699943087661	0.0405805766732089	-1.20249	UP
PRAME	-1.70816	6.87865643580501	-3.63841	0.00177280717489087	0.040644478489179	-1.20554	DOWN
HAL	-1.65667	7.07099293944648	-3.6359	0.00178290967755218	0.0408064591446567	-1.2108	DOWN
FOXN2	-0.720721	6.17083755883763	-3.6322	0.00179793041522894	0.0410613014192044	-1.21858	DOWN
GSN	1.08028201894047	11.9686994003434	3.63045102109913	0.00180506939173179	0.0410613014192044	-1.22226	UP
LOC100652930	0.812607401658278	6.68159661066036	3.6298463821028	0.00180754518833678	0.0410613014192044	-1.22353	UP
C18orf25	-0.63182	6.89008540913273	-3.62949	0.00180900351597306	0.0410613014192044	-1.22427	DOWN
CUTC	0.510907902424434	7.82352995039943	3.62941205919552	0.00180932567474276	0.0410613014192044	-1.22444	UP
MIR631	-0.7363	7.07810873371889	-3.62804	0.00181496531403868	0.0411198296696621	-1.22732	DOWN
ESRRA	-0.519409	8.2579469111632	-3.62526	0.00182644439532184	0.0412631572289087	-1.23317	DOWN
PHOX2B	-1.45417	5.60040641313112	-3.62502	0.00182743420552294	0.0412631572289087	-1.23367	DOWN
ANGPTL2	0.688236551703847	10.3875088313855	3.62409171690237	0.00183127780755937	0.0412805660143626	-1.23562	UP
CDH19	1.98244398906088	5.57205060551145	3.62047174401217	0.00184636484141696	0.0415247258783232	-1.24322	UP
TMC5	-2.00892	6.57377031130429	-3.62001	0.00184829073875975	0.0415247258783232	-1.24419	DOWN
HSD17B8	-0.545786	7.87309162484647	-3.61745	0.00185905071651394	0.0416560825639901	-1.24957	DOWN
ARHGEF2	0.549758888140705	9.4006688116428	3.61713675609189	0.0018603731565794	0.0416560825639901	-1.25023	UP
TPD52	-1.51416	8.15670182999532	-3.61641	0.00186343919768947	0.0416560825639901	-1.25175	DOWN
GRAMD3	-1.10257	8.84183657948723	-3.61433	0.00187222954304632	0.0417830629747961	-1.25611	DOWN
AGTR1	1.30975879533359	7.86236167816041	3.61094448537508	0.00188666320151123	0.0419169834219449	-1.26323	UP
CFH	2.55025157963903	7.70800033187868	3.61036335673364	0.00188914927306386	0.0419169834219449	-1.26445	UP
ADH1B	3.0163315217036	8.76931885737928	3.61027703114226	0.00188951885127501	0.0419169834219449	-1.26463	UP
SAA1	2.78867485481763	6.51789829891726	3.60978965367633	0.00189160676247391	0.0419169834219449	-1.26566	UP
FYN	0.627314935281566	10.3744771183033	3.60852074188199	0.00189705347616916	0.0419169834219449	-1.26832	UP
SAMSN1	1.12940666300504	6.82458931840493	3.60849857507651	0.00189714876360044	0.0419169834219449	-1.26837	UP
RUSC2	1.73970909763077	5.38333659188038	3.6078194975099	0.00190007018265459	0.0419169834219449	-1.26979	UP
DNAJB4	1.03784038669228	7.82057235176432	3.60474561518961	0.00191335000713332	0.04212659318272	-1.27625	UP
AKR1C2	1.53128737117414	8.36283553488341	3.60417095836716	0.00191584283101168	0.04212659318272	-1.27745	UP
CLEC10A	1.34507643573712	7.39548040449251	3.60236422704774	0.00192370129657831	0.0421736081358168	-1.28125	UP
IL36G	-0.909498	5.81623767112421	-3.60224	0.0019242591579647	0.0421736081358168	-1.28152	DOWN
SH3BP5	1.19398489964158	10.1186315960662	3.60148089891345	0.00192755499124892	0.0421767654095507	-1.2831	UP
SLC22A5	-0.786634	8.72287483085338	-3.60077	0.00193068185536834	0.0421767654095507	-1.2846	DOWN
HHEX	0.853252121276459	7.33418387181202	3.59764338625301	0.00194438588880409	0.0424071824936411	-1.29116	UP
REST	-0.579213	7.8887099502101	-3.59659	0.00194901091687985	0.0424391599161763	-1.29336	DOWN
TIMM17B	-0.514996	8.13656298151129	-3.59493	0.00195637415347148	0.0425305610871995	-1.29685	DOWN
STRA13	-1.04099	7.46881026966754	-3.59305	0.00196473541587958	0.0425378777969892	-1.3008	DOWN
RCAN2	1.37475762691237	8.07003662764743	3.59271715711944	0.00196620533327713	0.0425378777969892	-1.3015	UP
HLA-DQB1	1.11606549498316	11.6382159570388	3.59271626369378	0.00196620931238782	0.0425378777969892	-1.3015	UP
SYNE1	0.965850879837278	8.91316846185943	3.59001393734194	0.00197828141800255	0.0427302425255053	-1.30717	UP
DDI2	-0.814074	6.45335	-3.58734	0.00199030213704116	0.0428567936979796	-1.31278	DOWN
TNFSF14	2.27246785854283	4.66493753049533	3.58729091584099	0.00199052022832447	0.0428567936979796	-1.31288	UP
MAP4	0.603099853031658	10.0487781529882	3.58285613760859	0.0020106133491084	0.0432201445524341	-1.32219	UP
PPP1R12B	1.40559128528301	9.25636970819676	3.58033476024115	0.00202212664272942	0.0433400458968437	-1.32747	UP
CCNB1	-0.906975	6.76274980011318	-3.58003	0.00202351792362837	0.0433400458968437	-1.32811	DOWN
RNASE1	1.67232622805177	10.3436997206729	3.5789429957433	0.0020285097536901	0.0433400458968437	-1.33039	UP
ITGB8	-1.10674	7.08528057216514	-3.57881	0.00202910786828309	0.0433400458968437	-1.33067	DOWN
TSPAN4	0.930421378729571	9.23954086238875	3.57811412311511	0.00203232072311213	0.0433400458968437	-1.33213	UP
MAMLD1	-0.528491	7.55076261214077	-3.57382	0.00205216695014165	0.0436939191365341	-1.34113	DOWN
BNC1	1.22456657422364	6.83397166787231	3.57277483548072	0.00205704002163925	0.0437283745106383	-1.34333	UP
MRC1	1.14668006345855	8.79747600117226	3.57202609192846	0.00206053019209386	0.0437333698748514	-1.3449	UP
SCRN1	0.853533762012423	9.05107151940101	3.56746826084719	0.00208190272577057	0.0441172919885294	-1.35446	UP
ACTR3B	-1.42674	5.84015872397476	-3.56626	0.00208761652130398	0.0441568559071783	-1.35699	DOWN
ROBO3	2.39437300793375	5.59491330998625	3.56568102763324	0.00209034316017606	0.0441568559071783	-1.3582	UP
GNS	0.618505700023743	9.79005173563852	3.56229003497605	0.00210645074244532	0.044427261734306	-1.36531	UP
JUP	-1.05982	9.30658673520597	-3.55805	0.00212677014012657	0.0447855122768033	-1.3742	DOWN
IL19	-1.10131	7.3107914934689	-3.55665	0.00213349918958757	0.044856903931313	-1.37713	DOWN
RAP1GAP2	-1.07835	6.87585207415393	-3.55477	0.00214260577011612	0.0449779820648595	-1.38107	DOWN
CSTA	2.35092515065706	6.58962023483023	3.54458054391788	0.00219258937959236	0.0458126607511464	-1.40242	UP
EDC3	-0.820641	6.63921753547707	-3.54448	0.00219309734551575	0.0458126607511464	-1.40263	DOWN
TGFBI	1.48119496509873	10.6922971063672	3.54344256491736	0.00219824212541022	0.0458126607511464	-1.4048	UP
MS4A4A	1.75712357651765	7.60849147863979	3.54320642718152	0.00219941690989873	0.0458126607511464	-1.4053	UP
ERBB3	-1.19392	8.30732707637131	-3.54162	0.00220732164682539	0.0459061398221348	-1.40862	DOWN
SLC25A6	-0.570151	11.6343340240315	-3.54049	0.00221296897893742	0.0459524547635614	-1.41098	DOWN
COA3	-0.645096	10.1640821315386	-3.53839	0.00222351519906195	0.0460811375852425	-1.41538	DOWN
PBX1	0.68253472885446	10.6577737629975	3.5368873848774	0.00223108577649231	0.0460811375852425	-1.41853	UP
CSGALNACT1	1.48489361716777	8.21223557526296	3.53628045420987	0.0022341511351066	0.0460811375852425	-1.4198	UP
SHROOM2	-0.676047	7.9596100838234	-3.53608	0.00223518870637787	0.0460811375852425	-1.42023	DOWN
CLUH	-0.637858	8.09955512525509	-3.53585	0.00223631572054917	0.0460811375852425	-1.4207	DOWN
NETO2	-0.962118	6.32214629163478	-3.53111	0.00226044804782895	0.0465070743071699	-1.43063	DOWN
VCAM1	1.69997448991473	8.64462332611344	3.52971211947586	0.00226759266206619	0.0465226530089976	-1.43355	UP
ARSE	-0.85696	7.52145049040632	-3.52961	0.00226813083147699	0.0465226530089976	-1.43377	DOWN
LMO3	1.73353531786404	8.1876589026152	3.52805946130815	0.00227608450864761	0.0465450999175634	-1.43701	UP
B9D1	-0.630574	6.86753523301279	-3.52805	0.00227615412324817	0.0465450999175634	-1.43704	DOWN
CLIC4	0.950179491724084	10.7960257661091	3.52734806609741	0.00227974953902686	0.0465477736425925	-1.4385	UP
ADAP2	0.622442470012227	8.29281426464397	3.52422211045229	0.0022959233778892	0.0468068749346607	-1.44504	UP
SCN9A	1.52612761829177	3.32777917569757	3.52289552969561	0.00230282139890615	0.0468372798078132	-1.44782	UP
DCTPP1	-1.72408	7.55810408682358	-3.52044	0.00231563645435555	0.0469502552654933	-1.45295	DOWN
FAM49B	0.692034704159722	8.39564199524602	3.51996227019857	0.00231814671139178	0.0469502552654933	-1.45396	UP
CSPG4	1.64147102544598	5.8208211177662	3.51952699785576	0.00232042943775866	0.0469502552654933	-1.45487	UP
ARSD	-1.95936	5.2431915155558	-3.51763	0.00233038368355994	0.0470732579980533	-1.45883	DOWN
LOC100506558	1.90517979002054	9.5156386881735	3.51703974459905	0.00233351617615955	0.0470732579980533	-1.46007	UP
SOX5P	-0.796806	6.5509601349338	-3.516	0.0023390171988145	0.0470923597250233	-1.46225	DOWN
RECQL	0.592251009259568	8.60282984147198	3.51553411559933	0.00234147348688616	0.0470923597250233	-1.46322	UP
IGKC	1.54212727073515	9.0780689046749	3.5140697194511	0.00234923859972972	0.0471380099544325	-1.46628	UP
SLC35A2	-0.672645	8.07289723931855	-3.51375	0.00235092318751971	0.0471380099544325	-1.46695	DOWN
LPP	1.24354238663426	10.1451154555902	3.51312359471282	0.00235426904945473	0.0471380099544325	-1.46826	UP
NMNAT2	1.33541363366632	6.42768973323794	3.51121856946338	0.0023644301877488	0.04727101126846	-1.47225	UP
RAB29	0.931933003146061	7.89914736284796	3.50495148739758	0.00239816462198929	0.0478031775911366	-1.48535	UP
S100A9	1.55254491094977	8.02946821014732	3.50206398372951	0.00241386703888891	0.0480335908849253	-1.49139	UP
TGFB3	0.902477291437283	8.74875488222533	3.50151308196088	0.0024168743906371	0.0480335908849253	-1.49254	UP
FER	1.37075956214014	5.05896047724799	3.49965049533093	0.00242706961254675	0.0480533093857779	-1.49644	UP
FCHSD2	1.18622017879739	7.52281709897044	3.49951860401734	0.00242779315295371	0.0480533093857779	-1.49671	UP
SEMA6B	0.76747966304773	7.0186177485214	3.49937216856041	0.00242859673040143	0.0480533093857779	-1.49702	UP
SELE	2.27332	5.92785791705716	3.49388645746186	0.00245889002797452	0.0485811581262318	-1.50849	UP
MTSS1	0.988503925766469	9.01432422348086	3.48991538395568	0.00248105168610086	0.0488801309777973	-1.51678	UP
FCN1	1.46649868502979	7.44550522921205	3.48944845701157	0.00248367042213778	0.0488801309777973	-1.51776	UP
ACACB	1.02128507481881	8.14426712996702	3.48922	0.00248493706422297	0.0488801309777973	-1.51823	UP
SSNA1	-0.531346	8.17645460268536	-3.48786	0.00249259124523596	0.0489207382365416	-1.52107	DOWN
ATP2B3	-1.16054	5.12441508227961	-3.48732	0.002495635656068	0.0489207382365416	-1.5222	DOWN
DNAJC11	-0.529508	8.45328246839431	-3.48692	0.00249792530184351	0.0489207382365416	-1.52305	DOWN
SLC1A1	-2.41588	8.98419007215993	-3.48622	0.00250183072494672	0.0489259036239581	-1.5245	DOWN
GLYR1	0.605243061992313	8.35311261912811	3.4850316240102	0.00250857739094131	0.0489865366966518	-1.52699	UP
PPP1R12A	0.823353183549793	9.27556879903184	3.48321113711131	0.00251891491492423	0.0490458288145029	-1.53079	UP
KIAA1324	-1.54702	7.48408335597582	-3.48189	0.00252643649399652	0.0491210916017992	-1.53355	DOWN
ACTA2	1.53223826739244	12.3503964227058	3.48033169077152	0.00253535159143136	0.0491796892167497	-1.5368	UP
ADAMTS3	0.951508199757207	6.68285212516853	3.47944540505578	0.00254043202950683	0.0491796892167497	-1.53866	UP
TNFRSF14	0.591929399170595	7.38191334443994	3.4783729183103	0.00254659326156057	0.0492280294518938	-1.5409	UP
ZNF423	0.790053347083163	8.49816130101489	3.47678656093588	0.00255573363132695	0.049333737552985	-1.54421	UP
HSPB2	1.76358706285747	7.1555856455639	3.47517124330229	0.00256507413435741	0.049379319773363	-1.54758	UP
COMMD4	-0.691402	8.1565366262715	-3.47511	0.00256544586541179	0.049379319773363	-1.54771	DOWN
SPRY1	1.27554893369341	9.3047683652081	3.47414602304931	0.00257101989277092	0.0494105762436998	-1.54972	UP
DUSP4	-1.57306	5.48618693928819	-3.47301	0.00257765245877691	0.0494105762436998	-1.5521	DOWN
ST14	-0.895062	7.85402415308627	-3.47293	0.00257810301055702	0.0494105762436998	-1.55227	DOWN
ITGB1BP1	0.939627795595189	8.74621563618757	3.47171074677407	0.00258519783788581	0.049475972866091	-1.55481	UP
SMYD2	-0.652354	8.86276176833266	-3.46906	0.0026006924068602	0.0495240376863876	-1.56033	DOWN
NES	0.837665508549865	8.76323397318273	3.46897761108803	0.00260120178290087	0.0495240376863876	-1.56051	UP
TACR2	1.31318235426023	5.73217659542889	3.46849200565197	0.00260405546707898	0.0495240376863876	-1.56153	UP
GATA6	2.47796427738865	7.54344443529045	3.46822666533812	0.00260561605721076	0.0495240376863876	-1.56208	UP
GOT1	-1.25475	7.53637380028336	-3.46741	0.00261040328174165	0.0495240376863876	-1.56378	DOWN
PCBD1	-0.559891	8.19418112244214	-3.4674	0.00261046509598641	0.0495240376863876	-1.5638	DOWN
PARVA	0.647619544790336	8.91367514178512	3.46609174612763	0.00261820613765657	0.0495240376863876	-1.56653	UP
GSTP1	-0.640691	10.4040649305344	-3.46515	0.00262379029001198	0.0495240376863876	-1.5685	DOWN
NLGN4X	-1.11952	8.46766050735588	-3.46496	0.0026249082794353	0.0495240376863876	-1.5689	DOWN
HMGN1	-0.552313	11.057567457567	-3.46392	0.002631062818051	0.0495240376863876	-1.57106	DOWN
ELK4	-2.19198	6.00783950790755	-3.46383	0.00263163774799306	0.0495240376863876	-1.57127	DOWN
SSPN	1.0685285810587	8.71745406888152	3.46305951000201	0.00263619110408531	0.0495240376863876	-1.57286	UP
FAM155A	-1.05067	6.69838226092505	-3.463	0.00263652611963014	0.0495240376863876	-1.57298	DOWN
STIM1	-0.746546	7.91658755776238	-3.46171	0.00264425773972979	0.0495240376863876	-1.57569	DOWN
ZNF276	-1.4767	5.72154538527943	-3.46162	0.00264476526839852	0.0495240376863876	-1.57586	DOWN
BSPRY	-0.775537	6.97340494658958	-3.4613	0.00264668843013222	0.0495240376863876	-1.57654	DOWN
TBKBP1	1.00311203273069	5.93104909782382	3.45625098275339	0.00267701942142931	0.0498479778506908	-1.58707	UP
AKAP12	0.690652667364667	10.0480365461382	3.45599979379882	0.002678537581526	0.0498479778506908	-1.58759	UP
C14orf79	-1.26647	6.13620098088492	-3.45595	0.00267884183164859	0.0498479778506908	-1.5877	DOWN
SORBS2	0.992812459259753	8.12795323915097	3.4550679192975	0.00268417715638295	0.0498781744066459	-1.58954	UP
CREBL2	0.679097905729364	9.7777294622834	3.45181606908325	0.00270394878032277	0.0501761766072327	-1.59632	UP
TOR1A	-0.516254	8.32984007698703	-3.44968	0.00271702962600364	0.0503493696901502	-1.60078	DOWN
YAF2	-0.539224	7.39208659203314	-3.44804	0.00272708634543482	0.0504661226596651	-1.60419	DOWN
CELF2	0.885336699792742	10.1700427272907	3.44669261613379	0.00273539170588911	0.0504820780287441	-1.607	UP
PMP22	1.17383991448333	10.9611196618233	3.44668097601838	0.00273546355079462	0.0504820780287441	-1.60703	UP
TAF1D	-0.54317	8.33186753562264	-3.44536	0.00274363600558473	0.0505257498518697	-1.60978	DOWN
MS4A5	0.928538329590459	4.08031809268052	3.44508182607632	0.0027453514992084	0.0505257498518697	-1.61036	UP
SLC39A6	-0.863085	10.4419814481994	-3.44236	0.00276227152011875	0.0506537544691056	-1.61604	DOWN
ARHGAP6	1.54924634083281	7.28772322345519	3.44214258298026	0.00276361756798321	0.0506537544691056	-1.61649	UP
SUSD5	1.76460658124074	4.78760337052196	3.44120329113778	0.0027694800636587	0.050692049939039	-1.61845	UP
PDCL	-0.981719	7.53439936199223	-3.43923	0.00278183684903722	0.0508437884897275	-1.62256	DOWN
KDM1A	-0.618126	8.55861122057171	-3.43815	0.00278859410517816	0.0508437884897275	-1.6248	DOWN
TSSC1	-0.593131	7.75109257613222	-3.43758	0.00279221228968097	0.0508437884897275	-1.626	DOWN
NT5C	-0.61368	7.00689200356479	-3.43747	0.00279290777115139	0.0508437884897275	-1.62623	DOWN
GNG12	0.630429788825763	10.1386883431455	3.43533855598835	0.00280636241620256	0.0509567834485502	-1.63067	UP
LRRC41	-0.723012	8.70325486408521	-3.43529	0.00280670039091382	0.0509567834485502	-1.63078	DOWN
RCBTB2	0.700050597078864	8.6649050289588	3.43106220917209	0.00283356041595646	0.0511847036418749	-1.63958	UP
CD14	1.4571569233224	9.17809719237432	3.43092408354912	0.00283444322570174	0.0511847036418749	-1.63987	UP
MYOM1	1.18834482378693	5.68540128768038	3.42986925768409	0.00284119393479999	0.0511847036418749	-1.64207	UP
ASAP2	0.518143160364037	8.77232420558715	3.42984990188373	0.00284131795658803	0.0511847036418749	-1.64211	UP
PRDM4	-0.55424	8.26377132622814	-3.42914	0.00284585438088954	0.0511847036418749	-1.64358	DOWN
KIF18A	-1.00987	4.42577864826639	-3.42878	0.00284819621247416	0.0511847036418749	-1.64434	DOWN
TRAPPC6A	-0.549459	7.89375785645161	-3.42859	0.00284940251865714	0.0511847036418749	-1.64473	DOWN
EMP3	0.946474881929138	9.73864126656342	3.42853857826916	0.00284973266275567	0.0511847036418749	-1.64484	UP
TUB	-0.581114	6.8632406031574	-3.42737	0.00285724817658938	0.0512511739018402	-1.64727	DOWN
MPST	-0.587564	9.07897929274138	-3.42622	0.00286464947145145	0.051315420865267	-1.64966	DOWN
ODC1	-0.732523	9.84902786481508	-3.4233	0.00288361500021062	0.0515863748706121	-1.65576	DOWN
RALGPS1	-0.835241	5.99632745312741	-3.41872	0.0029134918332561	0.051906583248874	-1.66528	DOWN
NFASC	1.6230149816084	7.00801253641134	3.41819573640794	0.00291696839247487	0.051906583248874	-1.66638	UP
ITGAV	0.609114560415973	10.4772406101514	3.41657694427393	0.00292763215248766	0.0520274311754917	-1.66975	UP
LTBP3	0.923015645075322	9.24151	3.41342217165871	0.00294852459408476	0.0522849297116913	-1.67631	UP
BCL2L2	0.606432139841976	8.81788933708277	3.41250904269433	0.00295459913144989	0.0522849297116913	-1.67821	UP
SPINT1	-2.47214	6.9194253536789	-3.41248	0.00295480786702493	0.0522849297116913	-1.67828	DOWN
DDX52	-1.44662	8.24319860601691	-3.41122	0.00296317798525039	0.0522849297116913	-1.68089	DOWN
FZD4	0.826560431895956	9.34806926829605	3.41111396913791	0.00296390358198304	0.0522849297116913	-1.68112	UP
TAGLN	1.74897343232369	11.6829303525344	3.41068284693777	0.00296678478547715	0.0522849297116913	-1.68202	UP
PRELP	1.2176242156397	9.19924880570507	3.41000794184658	0.00297130073687156	0.0522849297116913	-1.68342	UP
IL4R	1.25823751016756	8.24718674406334	3.40971613224676	0.0029732554000545	0.0522849297116913	-1.68403	UP
FAM63A	-0.652487	8.91429169325077	-3.40848	0.0029815593459638	0.0523044767568409	-1.6866	DOWN
DNALI1	-1.26188	5.89128445021414	-3.40801	0.00298468457802874	0.0523044767568409	-1.68757	DOWN
TMEM176A	0.794148164415139	9.72504980385855	3.40734951724414	0.00298915482416384	0.0523044767568409	-1.68895	UP
MAP3K8	1.01305486079886	6.73051670267441	3.40723302944432	0.00298993957195785	0.0523044767568409	-1.68919	UP
PRKCH	0.743277142218394	8.96561632487463	3.40640774135353	0.00299550513387612	0.0523336950242206	-1.69091	UP
TOX3	-2.41072	4.69177497955133	-3.40527	0.00300322715934664	0.0524004634880807	-1.69329	DOWN
IFI44L	2.31778304497028	6.04268634182632	3.40401775073741	0.00301168030903291	0.0524797988999445	-1.69588	UP
C2orf43	-0.508419	8.0955709343706	-3.40332	0.00301643985837791	0.0524946496079109	-1.69734	DOWN
PROS1	1.02349290135679	9.09896152914933	3.40169573592848	0.0030274777736923	0.0526185820046003	-1.70071	UP
PKP3	-0.996752	7.93000650249784	-3.40018	0.00303780312899945	0.0526625428777262	-1.70386	DOWN
RASIP1	0.693219381535993	8.35597732682508	3.39868702317593	0.00304806845222358	0.0527716490407523	-1.70697	UP
PERP	-1.77462	9.18058125486189	-3.39548	0.00307016483148005	0.0529682285353312	-1.71364	DOWN
FNBP1	0.658132502197857	9.61282696681389	3.39480938835903	0.00307480916732941	0.0529682285353312	-1.71503	UP
SYNM	1.66771887176163	8.62186328424774	3.39472028440404	0.0030754263466317	0.0529682285353312	-1.71522	UP
TPP1	0.688105308550469	10.1646951596787	3.39456431769241	0.00307650694487016	0.0529682285353312	-1.71554	UP
HOOK2	-1.3332	8.03545203605652	-3.39419	0.00307913557767724	0.0529682285353312	-1.71633	DOWN
TWISTNB	-1.07622	5.72005512566528	-3.39341	0.00308453184530265	0.052982187127887	-1.71795	DOWN
ZBED1	-0.726419	8.94543639489265	-3.39237	0.00309177779741447	0.052982187127887	-1.72011	DOWN
LYPD3	-1.14966	5.64575536885677	-3.38784	0.00312342667484941	0.0534563533459895	-1.72952	DOWN
GRM6	-0.601599	8.05570432281288	-3.38573	0.0031383440335667	0.0536394879814627	-1.73391	DOWN
GIT2	1.57937657119786	5.50449300939482	3.38471529573598	0.00314550690999717	0.0536394879814627	-1.73602	UP
ADCY1	-0.942597	8.13022276653395	-3.38411	0.00314978720333902	0.0536394879814627	-1.73727	DOWN
PNKP	-0.691218	7.52977853006503	-3.3825	0.00316125188142989	0.0536394879814627	-1.74062	DOWN
GAS6	1.0550956473319	11.0457999237098	3.38238206438745	0.00316207476600807	0.0536394879814627	-1.74086	UP
PHTF2	0.760957127145496	7.95553000018714	3.3797718832248	0.00318071093822922	0.0538719241291221	-1.74629	UP
APEH	-0.710212	7.98922965580893	-3.37918	0.00318497552214792	0.0538719241291221	-1.74752	DOWN
PSG3	-0.874167	5.92969487634911	-3.37621	0.00320631148876611	0.0540905676480116	-1.75368	DOWN
HECA	0.503572821087493	9.37713815124552	3.3758664871117	0.00320879660703128	0.0540905676480116	-1.7544	UP
VAMP1	0.676090716679315	7.97685266881241	3.37389532943447	0.00322306467163114	0.0542034678404341	-1.75849	UP
TUBB6	0.74083736735119	10.1627959913291	3.37344794323014	0.00322631171768311	0.0542034678404341	-1.75942	UP
LLGL2	-1.27345	7.42174958801823	-3.37327	0.003227597638433	0.0542034678404341	-1.75979	DOWN
DPYD	1.36262237273251	8.43331074214241	3.37252435436436	0.00323302513306927	0.0542268322881218	-1.76134	UP
RNASEH2A	-0.522465	7.6364511361012	-3.37081	0.00324551487019449	0.0543450513902461	-1.7649	DOWN
EXOSC9	1.32056587571302	6.76463084080692	3.3704486202274	0.00324816347349219	0.0543450513902461	-1.76565	UP
ARHGEF6	0.587123035180582	8.43543	3.36974608091385	0.00325330286715072	0.0543633383335447	-1.76711	UP
PLN	2.63106843113997	8.20548773797915	3.36823613454154	0.00326437588483942	0.0544806087115747	-1.77024	UP
VARS	-0.603	7.25601133217899	-3.36691	0.00327415445234605	0.0545549995714985	-1.773	DOWN
CLDN8	-0.942174	5.70265789390755	-3.36629	0.00327871491650586	0.0545549995714985	-1.77429	DOWN
CNDP2	-1.22546	10.2747288571759	-3.36598	0.00328101523288209	0.0545549995714985	-1.77493	DOWN
BICC1	1.14129238684314	8.12075925863669	3.36491443792973	0.00328886575110525	0.0546179374117418	-1.77714	UP
CDCP1	-1.29859	7.19627304932985	-3.36232	0.00330812984984231	0.0547826882971271	-1.78253	DOWN
PCOLCE2	1.84556303341375	7.25251026822378	3.36179683835431	0.00331201514429857	0.0547826882971271	-1.78361	UP
SH3GLB1	0.541733868160781	9.82951137645404	3.36144910258266	0.00331460712641406	0.0547826882971271	-1.78433	UP
FZD5	-1.24614	7.40799608535706	-3.36138	0.00331509680577331	0.0547826882971271	-1.78447	DOWN
SHFM1	-0.575108	9.75793122350209	-3.36024	0.00332365291052761	0.0548566054704404	-1.78685	DOWN
OLFML2A	0.863188074724119	8.94920461146479	3.35916775962239	0.00333166151200558	0.0548900482019952	-1.78907	UP
PHF8	-0.64016	7.65183721652141	-3.35839	0.00333750928256581	0.0548900482019952	-1.79068	DOWN
ZNF259P1	-0.802373	6.53155136607341	-3.35833	0.00333793594201936	0.0548900482019952	-1.7908	DOWN
CLIC5	0.841282019501128	8.27334849833039	3.3575178984171	0.0033440489118384	0.0549233461253653	-1.79249	UP
CKMT2	-0.743183	7.63772919232103	-3.35625	0.00335362602862184	0.0549655292180005	-1.79513	DOWN
HPCAL4	-0.877232	6.73859056695508	-3.35448	0.00336694405976542	0.0550973123543829	-1.79878	DOWN
PAEP	-4.00601	10.0753750841044	-3.35293	0.00337871663282646	0.055175658094599	-1.802	DOWN
MAPK13	-0.867605	7.70096751486134	-3.35277	0.0033799454121217	0.055175658094599	-1.80234	DOWN
PTPRR	-1.43308	6.55193863627234	-3.3503	0.00339879479469823	0.055416029207246	-1.80746	DOWN
PPP1R3C	1.31655762638321	8.18796764878687	3.34689148432262	0.00342492520114295	0.0557736896556284	-1.81453	UP
FUT2	-0.517043	7.86664006561233	-3.34636	0.00342903369226268	0.0557736896556284	-1.81563	DOWN
CDC42EP2	0.751694981472958	7.76877733195834	3.34464500996869	0.00344226733399038	0.0558616099609336	-1.81918	UP
STAB1	0.993025794936667	9.62033789216132	3.34404511974804	0.00344691288854588	0.0558616099609336	-1.82043	UP
CYBB	1.0510238692313	7.90332853524414	3.34345611854296	0.00345148011055076	0.0558682352834331	-1.82165	UP
VWF	0.980888202791872	10.0923866163309	3.34214469119821	0.00346167051984773	0.0559657562384527	-1.82437	UP
HIST1H3I	1.2562555985521	4.54516742236124	3.34080170997388	0.0034721367464402	0.056067496620702	-1.82715	UP
FAM189A2	-0.67885	8.56724211659294	-3.33957	0.00348177150698275	0.0561555824685633	-1.82971	DOWN
PREX2	-0.778287	6.21056974715952	-3.33745	0.0034983923096402	0.0562422308923402	-1.8341	DOWN
HSD17B6	2.38514726193913	6.29151	3.33728351063393	0.00349970264428704	0.0562422308923402	-1.83444	UP
DTNB	-0.907188	5.81668967127659	-3.33372	0.00352786192697367	0.0565673269176527	-1.84183	DOWN
ZCCHC24	0.526463582471777	10.4937386682377	3.33365565448318	0.00352835280662396	0.0565673269176527	-1.84196	UP
SGK1	-1.55837	11.0319966074999	-3.33282	0.00353497923556882	0.0566060143383398	-1.84369	DOWN
LRRC37A2	-1.83172	4.93904675348352	-3.32955	0.00356106865837036	0.0567966164894074	-1.85047	DOWN
CXCL6	1.59833807879599	6.48353120021711	3.32926125144075	0.00356336518092366	0.0567966164894074	-1.85106	UP
EHD2	0.799529708743687	9.23286875747462	3.3292079230913	0.00356379216230521	0.0567966164894074	-1.85117	UP
PHYHIP	0.722878100790031	7.32470715718511	3.32478242096251	0.00359940120522551	0.0572380311500786	-1.86033	UP
ANXA6	0.831263728656673	9.58303789969461	3.32417234676203	0.00360433737727973	0.0572380311500786	-1.8616	UP
MTF1	-0.830557	8.07237994440796	-3.32412	0.00360477845101237	0.0572380311500786	-1.86171	DOWN
FARSA	-0.577869	8.14439968685831	-3.32316	0.0036125611885803	0.0572380311500786	-1.8637	DOWN
KCNJ8	0.549857078618997	8.14529858663209	3.32312941380484	0.00361279124787991	0.0572380311500786	-1.86376	UP
PPP1R1A	2.73069037603333	4.50311324103403	3.32159460508143	0.00362526760439085	0.0573005532529307	-1.86693	UP
RTN2	0.811263074936246	7.6925879395668	3.32007593567478	0.00363765438885523	0.0574287740473208	-1.87008	UP
ACOT9	0.60057743807327	8.79025706817066	3.31876745941024	0.00364836007353967	0.0574443581545918	-1.87279	UP
NCF1	1.93156130619306	4.64650850982459	3.31841486500207	0.00365125021396448	0.0574443581545918	-1.87352	UP
ISCU	0.667321354358858	10.6849223457922	3.31825674819959	0.00365254699298783	0.0574443581545918	-1.87384	UP
IL10RA	0.808479102019278	8.34766792879433	3.31786712042675	0.00365574441549505	0.0574443581545918	-1.87465	UP
PLCH1	-1.17008	6.35920353258635	-3.31555	0.00367480103940904	0.0575757290865168	-1.87944	DOWN
SCCPDH	-1.19706	8.38094384631109	-3.31549	0.0036752826259628	0.0575757290865168	-1.87956	DOWN
HSPB7	1.00338543360276	8.08219664962512	3.31435538654486	0.00368468716783408	0.0575757290865168	-1.88192	UP
C9orf91	-0.56436	7.42329226027814	-3.31423	0.00368569851514886	0.0575757290865168	-1.88217	DOWN
abParts	2.39557851119769	5.24266275371249	3.3132639343058	0.00369372833714245	0.0575757290865168	-1.88417	UP
ZCWPW1	1.10581034735467	5.91905610823286	3.31271171003733	0.00369831103964885	0.0575757290865168	-1.88532	UP
GYG1	0.909051952511748	9.68136654492342	3.31270233952478	0.00369838885014246	0.0575757290865168	-1.88534	UP
RAB25	-1.83132	7.31432217516865	-3.30746	0.00374220365184641	0.0581904005353663	-1.89619	DOWN
CYP2C9	-1.11789	8.06751103616125	-3.30643	0.00375083897561207	0.0582572504478014	-1.89831	DOWN
GPR20	1.43782549129101	5.4910979926247	3.30574632358113	0.00375659532506919	0.0582792819772569	-1.89972	UP
MST4	1.6216765417225	7.44690584187107	3.30295732961666	0.00378018460736509	0.0585776011533448	-1.90549	UP
OCLN	-1.0367	6.30334305927699	-3.30196	0.00378867142626468	0.0586414753592927	-1.90756	DOWN
ATF6	0.547218420304201	7.67722804295675	3.30020117755832	0.00380363883152281	0.0588053943630713	-1.91119	UP
THAP4	-0.517171	8.64584030487835	-3.2968	0.00383280736019148	0.0590157744686187	-1.91822	DOWN
HUS1	-0.583221	7.38526073939384	-3.29656	0.00383481735103119	0.0590157744686187	-1.91871	DOWN
TYROBP	1.14314402767022	9.40541144724975	3.29579800903387	0.00384140524219102	0.0590495187972956	-1.92029	UP
CPQ	1.24432557093366	8.60352164780289	3.29246302380683	0.00387025423436938	0.0593205322050279	-1.92718	UP
ATP2B4	0.746730006095062	10.4745029250458	3.29222954538253	0.00387228185662891	0.0593205322050279	-1.92766	UP
PTX3	1.06649187821217	5.80515157221326	3.29156820084685	0.00387803089857346	0.0593402553661754	-1.92903	UP
KCND1	0.983532207259652	4.6098485400168	3.2910658952902	0.00388240301204824	0.0593402553661754	-1.93007	UP
SULT1A1	0.87753886622388	8.90954146406692	3.28944679303845	0.00389652874591446	0.0593796913133818	-1.93341	UP
PDIA6	-0.747357	11.1074757333004	-3.28925	0.00389824248145908	0.0593796913133818	-1.93381	DOWN
PLXDC1	1.1283510617775	7.9197111705898	3.28755380504825	0.0039131078754514	0.0595045593026577	-1.93732	UP
TMX4	0.734958166957647	9.48948360821258	3.28730431180587	0.00391529813349828	0.0595045593026577	-1.93783	UP
HLA-DRA	1.33278281556925	10.6333944070028	3.28670172568585	0.00392059309061426	0.0595177041496074	-1.93908	UP
ACAP2	0.681810182278802	8.65344914621805	3.28353475764639	0.00394853700935221	0.059699179083773	-1.94562	UP
GGT1	-0.857125	8.24026395721527	-3.28252	0.00395752097814082	0.0597096492267905	-1.94771	DOWN
RGS2	1.77607563619453	9.88697484669264	3.28225289104439	0.00395990304883292	0.0597096492267905	-1.94827	UP
FPGS	-0.943492	8.19777066611658	-3.28068	0.00397392243328371	0.0597959720123982	-1.95152	DOWN
MAPK6	-0.676737	9.97439912793957	-3.28061	0.00397452943856134	0.0597959720123982	-1.95166	DOWN
TFPI	0.925169981569317	8.84670870785279	3.27977555658214	0.00398195999035249	0.0598324265899609	-1.95338	UP
GHR	1.23238756249975	7.7173338475951	3.27933898582362	0.00398585945649535	0.0598324265899609	-1.95428	UP
NFIB	0.958862075051773	10.0230683850479	3.27786692253154	0.00399903558339737	0.0599273708935731	-1.95732	UP
HEXB	0.599034024483249	10.3772045707332	3.27762003595234	0.00400124958861549	0.0599273708935731	-1.95783	UP
CA3	2.29308806449133	5.32676970614023	3.27588939527375	0.00401680321442139	0.0599273708935731	-1.9614	UP
SCNN1A	-2.50908	8.17404237286489	-3.27466	0.00402792918787978	0.059956551560061	-1.96395	DOWN
CLDN10	-2.06613	9.10773499699022	-3.27444	0.00402983000065017	0.059956551560061	-1.96438	DOWN
ENTPD1	0.727402948343155	8.87096544438357	3.27136362853397	0.0040577577813231	0.0602386472840616	-1.97074	UP
CNOT8	-0.551489	8.86679580008149	-3.26768	0.00409140115167241	0.060604161491421	-1.97834	DOWN
COL8A2	0.580973705717839	7.73331424883559	3.26599505346503	0.00410686975228244	0.0606683848227954	-1.98181	UP
GRAMD1C	-2.42072	6.80552318694318	-3.26573	0.00410928397385514	0.0606683848227954	-1.98235	DOWN
ALG13	0.513481207304681	8.31315142915569	3.26257135379227	0.00413849347020183	0.0610325573788821	-1.98887	UP
IDS	0.893581218681589	8.99341806915524	3.25970889533671	0.00416511611312868	0.0612743332818749	-1.99477	UP
NTRK2	1.63745953661914	7.67099861578398	3.25866635749615	0.00417485396845416	0.0612743332818749	-1.99692	UP
TMEM97	-0.612544	8.43082092361874	-3.25813	0.00417983459379476	0.0612743332818749	-1.99802	DOWN
STK38L	0.68562839059625	9.42264006361909	3.2577177768029	0.0041837335824819	0.0612743332818749	-1.99888	UP
SAMD4A	1.08567978991299	9.08712869089104	3.25738923078004	0.00418681339432536	0.0612743332818749	-1.99955	UP
HLX	0.997927659641809	8.11212745584723	3.25535440718308	0.00420593747361323	0.0614872360805155	-2.00375	UP
SLC22A3	2.33707269875353	5.65519398052763	3.25245982021302	0.00423328939251164	0.0618198293352107	-2.00971	UP
GPR65	0.980376518011754	6.38575615987851	3.24944491874337	0.00426196333755291	0.0621709852768983	-2.01592	UP
CFB	1.70891544144679	8.61538147611745	3.2488713235866	0.00426744013824033	0.0621833603657905	-2.0171	UP
ITGAM	1.44024770402927	7.92531635452758	3.24695783813582	0.00428576034707694	0.062382654672783	-2.02104	UP
THEM6	-1.00673	6.11929040670093	-3.24291	0.00432474293288896	0.0628139689766088	-2.02937	DOWN
IL12B	-0.817512	5.05360579228212	-3.24012	0.00435190730167933	0.063140253345639	-2.03513	DOWN
MRPS18A	-0.819892	8.50644603053473	-3.23928	0.00436007646813917	0.0631905365150482	-2.03686	DOWN
CYP26A1	-2.44723	7.41336401364861	-3.23827	0.00436992536858496	0.0632650294471325	-2.03893	DOWN
LRRC31	-2.21688	5.04933641676634	-3.2352	0.00440007666520773	0.0636144511879787	-2.04525	DOWN
MPP1	1.04477761179943	8.12952251586497	3.23484494752492	0.00440353104613474	0.0636144511879787	-2.04598	UP
C3AR1	1.14945096108297	7.80043890560278	3.23387563115378	0.00441309114359597	0.0636840811108612	-2.04797	UP
GAST	-1.03901	7.68499371616655	-3.23134	0.00443822267583257	0.063978027521256	-2.05319	DOWN
NEDD4L	-0.740182	7.06654010069922	-3.22928	0.00445865004396751	0.0641425783871933	-2.05742	DOWN
IPO4	-0.837141	7.11755054908114	-3.22632	0.00448835360153661	0.0644930808948068	-2.06352	DOWN
USP47	-0.55684	9.08887607068514	-3.22507	0.00450082914392802	0.0645656088623988	-2.06607	DOWN
RFPL1S	-1.63389	3.96103389979513	-3.22278	0.00452399829506326	0.064737789111222	-2.07079	DOWN
LTBP2	1.11732435057389	9.19398672854121	3.22201477586411	0.00453172825016605	0.064737789111222	-2.07236	UP
PLTP	1.26458358120346	9.37383499018841	3.22149639600696	0.0045369838174272	0.064737789111222	-2.07343	UP
CRISP3	-4.06885	6.16138895081391	-3.22056	0.00454652465712808	0.0647747176760506	-2.07536	DOWN
REEP1	0.746495024348794	8.50612290186644	3.21846	0.00456788890685807	0.0650101562114811	-2.07967	UP
BMP5	-0.776459	6.63367	-3.21759	0.00457676855896485	0.0650676037986167	-2.08145	DOWN
DYNLT3	-1.08789	10.6530486140205	-3.21609	0.00459213483819709	0.0651414113820624	-2.08453	DOWN
AKR1C1	1.41285969339697	8.99869021150838	3.21526122774294	0.00460066756124101	0.0651414113820624	-2.08624	UP
HLA-DQB1	0.819561823006051	9.1495892346237	3.21519441950067	0.00460135462609432	0.0651414113820624	-2.08638	UP
LMAN2	-0.707786	8.55434037985854	-3.21288	0.00462526590154174	0.0652931719499737	-2.09114	DOWN
ADIPOQ	2.49317810646103	7.48080194968968	3.21222372570061	0.00463200723193058	0.0652931719499737	-2.09248	UP
SLC39A4	-0.748879	7.0786136078637	-3.2106	0.00464886779646519	0.0652931719499737	-2.09582	DOWN
THTPA	-0.542363	7.96191120150499	-3.21052	0.00464966542744165	0.0652931719499737	-2.09598	DOWN
RUFY2	0.718511938523823	6.88733172998517	3.21043317756505	0.00465057901238009	0.0652931719499737	-2.09616	UP
MRC2	1.00822970888758	9.9241405182532	3.20988643094982	0.00465626442409177	0.0652931719499737	-2.09728	UP
DYRK3	-0.712225	7.10930808374569	-3.20974	0.00465776746525043	0.0652931719499737	-2.09758	DOWN
MPZ	1.52047045670195	6.72202121276217	3.20934431501742	0.00466190838979226	0.0652931719499737	-2.09839	UP
STEAP1	0.929629761797659	7.96382815299535	3.2093019278618	0.00466234996392745	0.0652931719499737	-2.09848	UP
GRK5	0.917621181938564	8.59614751708154	3.2090787513633	0.00466467561067735	0.0652931719499737	-2.09894	UP
PRKX	-1.20125	8.7470410567881	-3.20874	0.00466820690074365	0.0652931719499737	-2.09963	DOWN
NGFR	1.80395532964996	5.18291241185214	3.2085304952204	0.004670393616965	0.0652931719499737	-2.10006	UP
SRGAP3	-0.578206	7.67464826338605	-3.20752	0.00468093815999068	0.0653725615171255	-2.10214	DOWN
STARD7	0.510195604403119	10.217944222366	3.20624770509404	0.00469427557221763	0.0654907500651546	-2.10475	UP
LAMC2	-0.794003	7.59660972004041	-3.20512	0.00470607239574816	0.0655685494011757	-2.10706	DOWN
SDCBP	0.522359014940079	11.4162940703906	3.20478763593365	0.00470961296405914	0.0655685494011757	-2.10775	UP
CNN1	2.38592170383351	9.87687795233121	3.20416386236803	0.00471618035244915	0.0655920114235552	-2.10903	UP
EPB41L3	1.28468004430283	7.48695160617989	3.20163468090173	0.0047429006088621	0.0658954184902402	-2.11422	UP
PIK3R3	0.642759808892075	8.40545308247813	3.20013816870296	0.00475878052792446	0.0659010536417953	-2.11729	UP
KIR3DL1	-1.32112	6.33486389000883	-3.19988	0.00476151145029602	0.0659010536417953	-2.11782	DOWN
HLA-DRB4	3.0104588452023	5.69339455066724	3.19929270366217	0.00476777494928364	0.0659010536417953	-2.11903	UP
LTBP1	0.960310071425086	9.00822470531088	3.19928733740981	0.00476783209079457	0.0659010536417953	-2.11904	UP
CMAHP	0.742686603556057	8.27585883118857	3.19856256575859	0.00477555583326232	0.0659017146022353	-2.12052	UP
EFTUD1	-0.55137	8.23948910554786	-3.19836	0.00477769036267787	0.0659017146022353	-2.12094	DOWN
CTSK	0.971466123119358	11.0876735643486	3.19577089698526	0.00480542044616898	0.0661819181102451	-2.12625	UP
MCM2	-0.669849	7.92524163854355	-3.19551	0.00480820135799187	0.0661819181102451	-2.12678	DOWN
AGR2	-3.28456	7.47886989804427	-3.19463	0.00481767679441442	0.0661819181102451	-2.12859	DOWN
KCTD9	0.662423601425555	7.57642097792131	3.18813	0.00488808057524617	0.0670115944167677	-2.14192	UP
ALDH18A1	-0.664186	8.8517350059021	-3.1869	0.00490153084902817	0.0671274892524908	-2.14444	DOWN
NEU3	-1.03673	6.96517784971716	-3.1859	0.00491249339870675	0.0672091128427955	-2.14649	DOWN
FAT4	0.699850415189447	8.00167712527447	3.18349549226507	0.0049389185543049	0.0674489394926683	-2.15142	UP
MOAP1	-0.590581	9.17941430927003	-3.18324	0.00494172121493902	0.0674489394926683	-2.15194	DOWN
TCEAL2	1.96498742521793	6.87259923929321	3.18293641232449	0.00494508413846507	0.0674489394926683	-2.15257	UP
PDLIM7	0.975841252148726	8.9952768861783	3.18174384483941	0.00495826100018322	0.0675600776242003	-2.15501	UP
VSIG4	1.17873406479783	8.50733739110061	3.18023990254733	0.0049749271664266	0.0677184868094644	-2.15809	UP
PDE2A	1.84232658614122	7.65012090823437	3.17822	0.00499741345906314	0.0678884845152794	-2.16223	UP
AMACR	-0.511669	7.23843442157352	-3.1766	0.00501553857367588	0.0679957222374727	-2.16556	DOWN
SGCE	1.29763252008243	8.89822175402317	3.17480992749207	0.00503555661105918	0.0681982893846574	-2.16921	UP
LGR4	-0.992943	7.36214312181709	-3.17363	0.00504886873758953	0.068272298362376	-2.17164	DOWN
C16orf58	-0.628001	7.94828692218409	-3.17342	0.00505118456064025	0.068272298362376	-2.17206	DOWN
GREM1	2.05656292004635	7.47184769955862	3.17276651560661	0.00505855897558427	0.0682738429216627	-2.1734	UP
SLC34A2	-1.75673	8.72183005724652	-3.17189	0.00506841351535742	0.0682738429216627	-2.17518	DOWN
FGL1	-0.898281	7.40476952811254	-3.17161	0.00507163850235415	0.0682738429216627	-2.17577	DOWN
GNG4	-0.820861	8.08044729299502	-3.17104	0.00507805182527747	0.0682738429216627	-2.17693	DOWN
CLEC7A	0.901430798521773	7.5290862981413	3.17058126125278	0.00508327149745741	0.0682738429216627	-2.17787	UP
NAB1	0.785192642537581	8.66379256969739	3.16988435011862	0.00509117744625108	0.0682738429216627	-2.1793	UP
PHF21A	0.618359315031056	8.06139869660075	3.16981602831323	0.00509195315277306	0.0682738429216627	-2.17944	UP
GCM2	-1.31718	4.87523262788899	-3.16934	0.00509735677296252	0.0682781537834013	-2.18041	DOWN
APOBEC3A	0.989132185849886	5.40472262392684	3.16766608352812	0.00511642201617591	0.0684518206796988	-2.18384	UP
LPPR1	-0.546608	6.64358109101619	-3.16731	0.00512051207912894	0.0684518206796988	-2.18457	DOWN
ABCG1	-0.993337	7.7837907977258	-3.16541	0.0051422436697966	0.0686739997054844	-2.18846	DOWN
DCTN5	-0.550299	7.6852532606642	-3.16271	0.00517328963031794	0.0687954586199803	-2.19398	DOWN
PLEKHA4	0.821203547161255	4.09656353387915	3.16250598662947	0.00517561891152732	0.0687954586199803	-2.1944	UP
LMAN1	-1.19641	6.17038395364586	-3.16195	0.00518206208585188	0.0687954586199803	-2.19554	DOWN
IP6K2	-0.566452	8.58100728845888	-3.15878	0.00521877875697932	0.0690767024849186	-2.20202	DOWN
CXorf40A	-0.53282	8.73416101754744	-3.15869	0.00521982499756867	0.0690767024849186	-2.2022	DOWN
FOLR2	1.82104819579895	8.0944139524632	3.15861650728284	0.00522068027643134	0.0690767024849186	-2.20235	UP
EXO1	-0.877093	6.04093670944112	-3.15824	0.00522512040529662	0.0690767024849186	-2.20313	DOWN
LEFTY1	-1.47941	7.63670895842019	-3.15769	0.00523149995428976	0.0690767024849186	-2.20425	DOWN
GABBR1	1.54776186398351	6.22058514114007	3.15746482917061	0.0052340962508111	0.0690767024849186	-2.20471	UP
RBP1	-1.44819	10.0257603172051	-3.15624	0.00524835549231818	0.0691969146607407	-2.2072	DOWN
CHEK2	-0.537911	7.26014037853596	-3.15381	0.00527689355135193	0.0695049655513854	-2.21218	DOWN
DPEP1	-0.662067	7.17632341251281	-3.15195	0.00529881178557953	0.0696570805667915	-2.21598	DOWN
SOX11	-0.989343	5.14685974106993	-3.14895	0.00533435997337362	0.0700558418790563	-2.22212	DOWN
LANCL2	-0.729535	7.31871848100628	-3.14779	0.00534813606945134	0.0700769782125216	-2.22448	DOWN
NEIL3	-0.828727	6.75576409297345	-3.14761	0.00535024371711704	0.0700769782125216	-2.22485	DOWN
HINT1	-0.569172	11.5265159750844	-3.1475	0.00535161739084832	0.0700769782125216	-2.22508	DOWN
RNASEL	-0.854819	7.20960573027374	-3.14696	0.00535808925620883	0.0700934071637446	-2.22619	DOWN
PDZK1	-1.22578	5.46467770342641	-3.14591	0.00537063153852139	0.0701891388327187	-2.22833	DOWN
PWP2	-0.977487	7.05712156457832	-3.14531	0.0053777784561055	0.0702142405809304	-2.22955	DOWN
GNG10	0.567147260003049	9.94136703470412	3.14208811939362	0.00541647354704941	0.0705271629839218	-2.23613	UP
MFI2	0.990585243217472	4.85891176610016	3.14143515710194	0.00542435365227236	0.0705271629839218	-2.23746	UP
TPD52L1	-1.06468	10.4171888800373	-3.14105	0.00542897748558216	0.0705271629839218	-2.23825	DOWN
HMGB1P4	-0.627751	9.69601049740544	-3.1407	0.00543324255216666	0.0705271629839218	-2.23897	DOWN
CHL1	2.10154333359586	6.53862891272539	3.13978487449058	0.00544431949275696	0.0705673097578711	-2.24083	UP
KDELC1	0.54636700216398	7.36752483663824	3.13957693102314	0.00544684035868346	0.0705673097578711	-2.24126	UP
HOXD3	0.739890050314404	6.66263622556172	3.13818872247562	0.00546369855927506	0.0707175242233723	-2.24409	UP
SOX18	0.998972599096174	7.04858723423449	3.13712441105196	0.00547665782304862	0.0707999423619936	-2.24627	UP
CYP11A1	-1.14785	6.31727512036066	-3.1368	0.0054806058843672	0.0707999423619936	-2.24693	DOWN
B4GALT3	-0.534549	7.99183395393221	-3.1358	0.00549278859126553	0.0708891591965922	-2.24896	DOWN
FHL5	1.6853492465544	6.66858854466467	3.13378084765505	0.00551756483830976	0.0711405792732165	-2.25309	UP
SORBS3	0.568836002713024	8.79484880811171	3.13316438041523	0.00552513947612227	0.0711699413822652	-2.25435	UP
CCPG1	0.569340539054235	7.02565233097599	3.13174596000046	0.00554260633954143	0.0713265480572213	-2.25724	UP
TPM2	1.60704823127664	10.2361977254222	3.1301001340612	0.00556294096882044	0.0715197243216294	-2.2606	UP
GUCY1A3	0.651875201811846	9.11391418550821	3.12956385623947	0.00556958251173888	0.0715366549189406	-2.26169	UP
CRY1	0.7898770871302	7.78698660553577	3.12623219950671	0.00561101684944736	0.071862737247212	-2.26849	UP
OMD	0.880669228492867	7.69271608838933	3.12364917564393	0.00564334722802762	0.0722079714367153	-2.27376	UP
ZNF473	-0.50497	7.03919607426855	-3.12301	0.00565140029836659	0.0722328368323868	-2.27506	DOWN
ASB12	-0.947502	6.24933556710391	-3.12264	0.00565604349443029	0.0722328368323868	-2.27582	DOWN
NR2F1	0.981833140666058	9.48233208446912	3.12172838758188	0.00566750627791653	0.0723104908298277	-2.27767	UP
DNAL4	-0.560961	6.61712805564818	-3.12092	0.00567770934079736	0.0723719402216438	-2.27932	DOWN
LDB2	0.647729996535976	9.66606332660536	3.11868567838041	0.00570598274742125	0.0726400921366482	-2.28387	UP
ABCB7	0.595996137317105	7.19013475187403	3.11840381356888	0.00570955990296245	0.0726400921366482	-2.28445	UP
PRSS23	0.86840702013478	9.64650528761072	3.11797670317302	0.00571498453619991	0.0726403190575646	-2.28532	UP
N4BP2L1	0.976349431432481	8.28917510466086	3.11670103405099	0.00573121641427525	0.0727434273421359	-2.28792	UP
CDK1	-0.855053	7.22867616383947	-3.11578	0.0057429727669672	0.0727894708718909	-2.2898	DOWN
ANKH	1.44744862770446	5.40396565470464	3.11486409591345	0.0057546688669451	0.0728689691115999	-2.29166	UP
MYH11	3.29406457131188	10.0674669963489	3.11149277437856	0.00579795430538992	0.073347943590314	-2.29853	UP
SRMP1	1.31172846897383	4.74324416554933	3.10959227154189	0.00582249495236946	0.07335736826776	-2.3024	UP
DLX5	-1.52196	7.55049790295872	-3.10892	0.00583123913467608	0.07335736826776	-2.30377	DOWN
GDPD5	0.888839569771578	8.13024081252878	3.10864192365606	0.00583480440670534	0.07335736826776	-2.30433	UP
TP53TG3	-0.596912	7.91893225840601	-3.10862	0.00583511821995338	0.07335736826776	-2.30438	DOWN
CCR8	-0.851717	6.08335183266114	-3.10836	0.00583839904804294	0.07335736826776	-2.3049	DOWN
DST	0.751274165684428	10.7104162571468	3.10785141382978	0.00584506283784527	0.07335736826776	-2.30594	UP
CENPM	-1.85564	4.72655373177753	-3.10751	0.00584955900993365	0.07335736826776	-2.30665	DOWN
ORMDL2	-0.931419	8.84417805328904	-3.10736	0.00585140341111222	0.07335736826776	-2.30694	DOWN
CCDC69	1.69812112311951	6.35637304884516	3.10721756271833	0.00585330098868915	0.07335736826776	-2.30723	UP
ZWINT	-0.641489	7.73530132477603	-3.10676	0.00585925478977018	0.0733635490219594	-2.30817	DOWN
VNN2	1.64102608224207	4.26676223959831	3.10556862920843	0.00587478511127832	0.07348951393857	-2.31059	UP
IGH	-0.711832	6.63328822075907	-3.10488	0.00588377644410192	0.0735335223502412	-2.31199	DOWN
TUBB2A	1.44418488860958	9.08015159180317	3.10377757781478	0.00589820783843124	0.0735962725302021	-2.31424	UP
AMFR	-0.551836	8.09197006029677	-3.10366	0.00589975329475457	0.0735962725302021	-2.31448	DOWN
PIEZO1	1.26463001483817	8.21256185129137	3.10286051516678	0.00591023600246166	0.073613616765584	-2.3161	UP
KLF2	1.88704959702245	9.81573253756094	3.0981449560526	0.00597246294734402	0.0742963330533027	-2.3257	UP
COL15A1	0.809522438827338	10.8527918395501	3.09688526554178	0.00598919351390525	0.0744075216568125	-2.32826	UP
TIMP4	1.70302553577951	5.1615069160636	3.09663838907024	0.00599247773968523	0.0744075216568125	-2.32876	UP
LGI2	0.805068912845733	4.87329102408201	3.09563935282779	0.00600578592870921	0.0745039094664895	-2.33079	UP
CHRND	-0.861122	4.31529774995837	-3.0947	0.00601826617314158	0.0745724422123649	-2.3327	DOWN
ZKSCAN3	-0.577193	7.17636492061442	-3.09389	0.00602915022633372	0.0745724422123649	-2.33435	DOWN
IL11RA	1.1753282805157	7.60019895392697	3.09381099179723	0.00603021605881847	0.0745724422123649	-2.33451	UP
CLN3	-0.62622	8.57039840378171	-3.09346	0.00603491206571712	0.0745724422123649	-2.33523	DOWN
LAMB3	-1.73711	7.63134534316558	-3.09315	0.00603906342590644	0.0745724422123649	-2.33586	DOWN
IKZF5	-0.590148	7.34550151100085	-3.09197	0.00605485851076438	0.0746345159568055	-2.33825	DOWN
FOXJ1	-1.4648	5.99689051026278	-3.09195	0.00605520077357037	0.0746345159568055	-2.3383	DOWN
CDC42EP1	0.578636209048386	7.95584523750119	3.0912924571344	0.00606402644297013	0.0746509837686649	-2.33963	UP
BIN2	1.40530483781387	4.95075146766469	3.09092382792672	0.00606899059245286	0.0746509837686649	-2.34038	UP
PRSS22	-0.657864	7.32267996321018	-3.09061	0.00607320619718279	0.0746509837686649	-2.34102	DOWN
ATP11B	0.549982308700009	8.2221781991092	3.08763703518368	0.00611342726802525	0.0750766867878604	-2.34706	UP
SAMD9	0.713294084156397	6.07892279018721	3.08656956024042	0.00612792721947649	0.0751427608050384	-2.34923	UP
OSTM1	0.548769069632501	8.00257209946987	3.08641762491031	0.00612999373593763	0.0751427608050384	-2.34954	UP
VDR	1.35533345481063	6.32376018071506	3.08506402564372	0.00614843436290593	0.0752438281511888	-2.35229	UP
IGKV1-37	1.96228433185716	5.57338011330669	3.08440423401279	0.00615744250926914	0.0752438281511888	-2.35363	UP
SEPT7	0.518945744096124	11.2538939463347	3.0832291155729	0.00617351820665538	0.0753326222583243	-2.35602	UP
PDIA4	-0.824996	9.45520467945944	-3.08162	0.00619565037436364	0.0755340860068743	-2.3593	DOWN
PTPRC	1.00637271520393	8.60620131718262	3.0795152801172	0.00622459238789884	0.0758181312161568	-2.36356	UP
GUCY1B3	0.835142924409711	8.66670885962408	3.07572625623494	0.0062771237543519	0.0763564462492793	-2.37126	UP
GNLY	-2.5056	9.36885932346872	-3.07551	0.00628015430632331	0.0763564462492793	-2.3717	DOWN
EPCAM	-2.78747	8.84430897239556	-3.07442	0.00629527234756248	0.0764710524317378	-2.3739	DOWN
PHB	-0.684422	8.79211308804166	-3.07386	0.00630321822675281	0.076498407295776	-2.37505	DOWN
AIPL1	-0.873774	6.18221142191964	-3.07279	0.00631807714605611	0.0766095365137761	-2.37721	DOWN
CMA1	1.20267630470517	5.95073831372095	3.07168615939779	0.00633361056816133	0.0767286365944521	-2.37946	UP
VNN1	-1.9513	7.50202198236168	-3.07101	0.00634310017664086	0.076774370156009	-2.38083	DOWN
YKT6	-0.852374	6.27296127384039	-3.06915	0.00636936662486064	0.0770056238070251	-2.38461	DOWN
GIPC1	-0.541931	8.64860656251793	-3.06884	0.00637366979333174	0.0770056238070251	-2.38523	DOWN
FSTL1	0.629798225650179	12.1678654817304	3.06631037787088	0.00640953861281027	0.0772999562505439	-2.39036	UP
LOC102724985	-0.528479	9.64141794282562	-3.06474	0.00643184407424353	0.0774643047092403	-2.39354	DOWN
MAOA	-1.42291	9.71188689655137	-3.06454	0.0064346977339421	0.0774643047092403	-2.39395	DOWN
CBX7	0.956640930586058	8.90511126894304	3.06378288813418	0.00644554199103222	0.0775253864364529	-2.39549	UP
SIX2	0.567327097680849	7.4794847193528	3.06213382935298	0.00646913817263443	0.0776510161620452	-2.39883	UP
CDC6	-0.609523	6.43530837051757	-3.06184	0.00647332624499372	0.0776510161620452	-2.39942	DOWN
NPTX2	-1.48819	6.26270147745896	-3.06132	0.00648085726894942	0.0776615449085081	-2.40049	DOWN
GABARAPL1	-0.551553	8.45749458759208	-3.06098	0.00648576504557842	0.0776615449085081	-2.40118	DOWN
ATP2B1	0.583727213077777	8.58961047064586	3.06014621647744	0.00649769019246179	0.0776785705620514	-2.40286	UP
LOC100288570	-1.64863	7.67190367762211	-3.05917	0.00651172974934146	0.0777341569031624	-2.40483	DOWN
SEBOX	1.43743350937042	6.69681160545206	3.05717671621978	0.00654057511246761	0.0779703874321227	-2.40888	UP
FERMT1	-0.935557	6.35443503500104	-3.05569	0.00656216804432695	0.0781584465208622	-2.41189	DOWN
BLVRB	0.777927706669348	8.30320505079535	3.05502139402314	0.00657187383477537	0.0781996170986114	-2.41324	UP
DSP	-1.08507	9.60227060814709	-3.05394	0.00658760002388606	0.0782210285138921	-2.41543	DOWN
TNK2	0.841806249189403	7.1243041808205	3.05202928083231	0.00661556525396356	0.0783286764743268	-2.41931	UP
FCGR2B	1.64151321101269	7.05488750593818	3.05191279541596	0.00661727188674067	0.0783286764743268	-2.41954	UP
TTC38	-1.5212	6.13326005462396	-3.0503	0.00664100902888832	0.0785006898938956	-2.42282	DOWN
NEUROD6	-0.678616	6.42043539613959	-3.05006	0.00664443321139783	0.0785006898938956	-2.42329	DOWN
FXYD2	-1.4181	6.48171677911476	-3.04938	0.00665448704478195	0.0785006898938956	-2.42467	DOWN
POU4F2	-0.566771	6.33884354673166	-3.04933	0.00665517571932617	0.0785006898938956	-2.42477	DOWN
GABRP	-3.33147	9.39056105517385	-3.04605	0.00670368106564754	0.0788897967959396	-2.43141	DOWN
POU5F1B	-1.52951	7.70038927873186	-3.0459	0.00670601287385167	0.0788897967959396	-2.43172	DOWN
HOMER2	-1.47718	7.60594707886277	-3.04557	0.00671082485747184	0.0788897967959396	-2.43238	DOWN
GRIA1	-1.27593	5.48010559003904	-3.04552	0.00671165148773792	0.0788897967959396	-2.43249	DOWN
MC4R	-0.669878	6.57847028343881	-3.04361	0.00673998736324932	0.0790474866619572	-2.43635	DOWN
AK021933	-0.624652	6.34936751449442	-3.04343	0.0067427182519243	0.0790474866619572	-2.43672	DOWN
AIMP1	-0.918759	9.71366332889174	-3.04076	0.00678267344769888	0.0791803077915668	-2.44212	DOWN
POSTN	1.55705217117684	9.55431043483135	3.0398230605827	0.00679674208901229	0.0791803077915668	-2.44401	UP
ARSB	-0.71924	6.79064058862762	-3.03966	0.0067991677974964	0.0791803077915668	-2.44434	DOWN
GMPR	-0.96665	7.64155911772942	-3.03922	0.00680585184732989	0.0791803077915668	-2.44524	DOWN
KIF15	-0.816897	5.99913297193887	-3.03882	0.00681181243315188	0.0791803077915668	-2.44604	DOWN
EHD1	0.617028947774328	9.03686117447739	3.0387443015077	0.00681298368493124	0.0791803077915668	-2.44619	UP
KIAA0930	0.583185541561173	8.94216001779968	3.03809967458929	0.00682270703347744	0.079224778733595	-2.4475	UP
CTSF	0.782382089361246	8.89977929395272	3.03735732946409	0.0068339210107911	0.0792864669948	-2.449	UP
CXorf40B	-0.535938	8.64350816570169	-3.03494	0.00687053610857613	0.0795770758188984	-2.45388	DOWN
PRDM13	-0.938572	4.95184315113962	-3.0349	0.00687122227984741	0.0795770758188984	-2.45398	DOWN
MFNG	0.715036355704253	7.62326626267012	3.0341932541242	0.00688191884619522	0.0795770758188984	-2.4554	UP
SEMA7A	-0.5574	7.38863059351271	-3.03252	0.00690745902757027	0.0796030095760091	-2.45878	DOWN
FAM189B	0.982206541878452	7.05532528121597	3.03249783986237	0.00690777202351508	0.0796030095760091	-2.45883	UP
PCDHA9	-0.686908	6.55662884343967	-3.03244	0.00690860507373477	0.0796030095760091	-2.45894	DOWN
PCCA	-0.779235	7.23158894874057	-3.03075	0.00693454160669878	0.079760830870411	-2.46236	DOWN
MEF2C	0.836787386257438	8.88393283576913	3.03012796711065	0.00694406785043262	0.079760830870411	-2.46362	UP
SLCO4C1	-0.65494	5.54866191042186	-3.03001	0.00694592758360974	0.079760830870411	-2.46386	DOWN
HSPG2	0.961352308678427	10.1609201063486	3.02999893895945	0.00694604928309497	0.079760830870411	-2.46388	UP
RUNDC3B	1.16523438282412	6.33214710578747	3.0289915312634	0.00696153849476357	0.0798022778815261	-2.46591	UP
RORB	-2.3047	5.59422942875275	-3.02829	0.00697238308613702	0.0798584541877671	-2.46733	DOWN
GJA4	0.928701488387706	7.52472925663398	3.02731454817597	0.00698739695141695	0.0799570750765974	-2.4693	UP
PDE5A	0.941065563024721	5.36944009811145	3.02645045974185	0.00700075720726878	0.0799570750765974	-2.47105	UP
RARA	0.661075227450777	7.52308992747517	3.02618935413445	0.00700479920842242	0.0799570750765974	-2.47157	UP
PTPRZ1	1.32274843975646	5.54396854174792	3.0249855678708	0.0070234634990507	0.0800794097312332	-2.474	UP
FUT9	-1.37267	5.27382560029004	-3.02355	0.00704572678842235	0.0801345000706167	-2.4769	DOWN
SHOX2	1.80743149377442	5.11908607242364	3.02350546621932	0.00704647805726022	0.0801345000706167	-2.47699	UP
C16orf70	0.999032818561351	3.90954323436153	3.02288609575975	0.0070561305235236	0.0801345000706167	-2.47825	UP
RER1	-0.524294	9.77763572090247	-3.0167	0.00715316452460562	0.080942387673441	-2.49072	DOWN
FAM124B	1.58551279412951	5.2350771254049	3.0161292648084	0.00716226720339967	0.080942387673441	-2.49189	UP
CD244	0.755130890177168	5.95417865436971	3.0158475915622	0.00716672517308682	0.080942387673441	-2.49245	UP
ZNF614	-0.689202	6.81835957072376	-3.01568	0.00716944111138034	0.080942387673441	-2.4928	DOWN
FAM46C	-0.822667	6.62890264864782	-3.01444	0.00718898463152631	0.081026852789057	-2.49529	DOWN
CDH18	-0.753397	6.60032705748575	-3.01058	0.00725063068017387	0.0815847765394774	-2.50309	DOWN
ZNF606	-0.574082	7.38195285330931	-3.01	0.00725983474771014	0.0816199831259295	-2.50424	DOWN
PCYOX1	0.612482795702824	7.24420047921162	3.00689792478902	0.00730977748089293	0.0821127595784251	-2.51051	UP
SLC18A2	-1.82666	6.87785138259667	-3.00636	0.00731849003402729	0.0821419495464968	-2.51159	DOWN
KLF13	1.20640569453847	4.06343006232939	3.00595145740514	0.00732506665691135	0.0821471373419065	-2.51241	UP
ASRGL1	-1.5983	9.42599204173376	-3.00471	0.00734520752916787	0.0823043062171562	-2.51492	DOWN
CD55	-1.50449	9.29972273382112	-3.00425	0.00735260299738965	0.0823185177249416	-2.51584	DOWN
CP	-1.91338	8.39456652721595	-3.0027	0.00737782039214501	0.0823564831946349	-2.51897	DOWN
ICAM4	1.27957194242586	4.87890572595137	3.00098812362977	0.00740575253504947	0.0823564831946349	-2.52242	UP
MLLT11	0.531389165764161	8.49159832815407	3.00027741903944	0.00741737624316999	0.0823564831946349	-2.52385	UP
PLK2	0.868524401551317	7.94442448821321	3.00015695394011	0.00741934822298826	0.0823564831946349	-2.52409	UP
FEZ1	0.740738865227286	8.70202145023737	3.00010559184426	0.00742018916042976	0.0823564831946349	-2.5242	UP
RGS7	-0.552744	5.75888031455566	-2.99981	0.00742503190482426	0.0823564831946349	-2.52479	DOWN
MYO5C	-0.631927	9.53432135309522	-2.99966	0.00742741668357993	0.0823564831946349	-2.52508	DOWN
NOTCH4	0.677942373662839	7.51491626135312	2.99953399598534	0.00742955397334555	0.0823564831946349	-2.52535	UP
ARMC4	-0.777457	6.93743288307256	-2.99459	0.00751095135144023	0.0829455906232948	-2.53529	DOWN
TBX19	1.17295984806439	5.20483724931395	2.99423210382802	0.00751696533491878	0.0829455906232948	-2.53602	UP
RUNX1-IT1	1.04077154604616	5.69778252076681	2.99406468622108	0.00751974167317998	0.0829455906232948	-2.53636	UP
RNF2	1.05192037517304	5.48785510565827	2.99281931202335	0.00754042528091119	0.0831055075053665	-2.53887	UP
PSAT1	-1.06213	7.85894103898821	-2.98529	0.00766665600903338	0.0841515714717022	-2.55402	DOWN
CPM	-0.945706	7.09071758070818	-2.98371	0.00769340324815362	0.0843762225624032	-2.5572	DOWN
CD52	1.49414837745392	6.72517734880647	2.98326852873236	0.00770088882605553	0.0843894301615466	-2.55809	UP
FGA	-1.2922	6.37479938382878	-2.98209	0.00772098272718563	0.0845406706925338	-2.56046	DOWN
GDAP1	-1.59656	5.06585881945264	-2.97972	0.00776136179811763	0.0847755250062686	-2.56522	DOWN
FGF18	-1.33295	5.72444205143126	-2.97659	0.00781511743384454	0.085195360827046	-2.57152	DOWN
PPP3CB	0.68703764550664	9.67492047260741	2.97633160658097	0.00781950301354193	0.085195360827046	-2.57203	UP
WASF3	0.657047233867369	8.53465315726611	2.97600309848935	0.00782516377079082	0.085195360827046	-2.57269	UP
POU5F1P4	-1.75904	5.73309368748736	-2.97449	0.00785126108786708	0.0852859091944552	-2.57573	DOWN
EML1	0.729297733329567	8.22527755720384	2.9737576292951	0.0078639633307964	0.0852859091944552	-2.5772	UP
MPDZ	0.786965118086799	8.70845311460731	2.9733092960885	0.00787173235236154	0.0852859091944552	-2.5781	UP
TSPAN8	-1.72005	8.13679907662472	-2.97325	0.00787282182229309	0.0852859091944552	-2.57823	DOWN
IGFBP5	1.68294322759967	11.5229631746937	2.97263240607485	0.00788347602647497	0.0852859091944552	-2.57946	UP
GALNT3	-1.5548	6.80210621626773	-2.97253	0.00788522614852285	0.0852859091944552	-2.57967	DOWN
PLEKHA5	-0.61943	9.70478070802716	-2.97222	0.00789061296082678	0.0852859091944552	-2.58029	DOWN
LOC102725263	-0.6216	7.93119011605314	-2.96979	0.00793297391694176	0.085610716357941	-2.58517	DOWN
CLDN3	-2.52505	7.56635229292836	-2.96977	0.00793340840086614	0.085610716357941	-2.58522	DOWN
CYP24A1	-1.96719	5.50164234578724	-2.96842	0.00795701285532189	0.0857965230427364	-2.58793	DOWN
CALD1	0.776536697886426	12.0452854229323	2.96428992587873	0.00802961189178555	0.0863713657054754	-2.59621	UP
ARL3	-0.538931	8.76974590186718	-2.96039	0.0080988902429953	0.0870468723317135	-2.60405	DOWN
SEPW1	0.624259104271895	10.5043121117743	2.95869747914112	0.00812903773464698	0.0873010567266045	-2.60744	UP
IL18R1	1.19588080364202	5.03024888754883	2.95760170433016	0.00814865799733954	0.0874418691647417	-2.60963	UP
TNS3	0.676141725282761	9.76477332043965	2.95635569824193	0.00817102381359475	0.0876118953995574	-2.61213	UP
DCHS1	0.722181844191343	9.14475435517617	2.9548727519973	0.00819772002537686	0.0877136870451915	-2.6151	UP
RAMP2	1.77678623574272	7.18426014628399	2.95474057782643	0.00820010353023896	0.0877136870451915	-2.61537	UP
ALLC	1.18952522625603	4.81952838855153	2.95367468760282	0.00821934928183499	0.0878117122756199	-2.61751	UP
GABRR1	-0.610048	6.49552214480872	-2.95351	0.00822233971289392	0.0878117122756199	-2.61784	DOWN
SCGB2A2	-2.1834	5.84146268852002	-2.95127	0.0082629218276959	0.0881699614006161	-2.62233	DOWN
STX18	-1.07487	9.53476264110491	-2.94829	0.00831716200398137	0.0885428458981694	-2.62829	DOWN
NPAS3	-0.923708	6.84224005409415	-2.94695	0.00834185555686819	0.0887354152070658	-2.63099	DOWN
ADCY9	0.850515765462126	7.80757	2.94593894368871	0.00836033962613595	0.0887792164393286	-2.63301	UP
EPHA4	1.11886630369593	5.0962464159322	2.94586856670824	0.00836163296576488	0.0887792164393286	-2.63315	UP
CLDN5	1.96933473481661	7.8810322564884	2.94526411948989	0.0083727490398798	0.0887792164393286	-2.63436	UP
CDH1	-2.22566	8.9132205169114	-2.94492	0.00837901350540146	0.0887792164393286	-2.63504	DOWN
ORC4	-0.535268	7.96099239634033	-2.9443	0.00839045777647982	0.0888304178305803	-2.63628	DOWN
BTN2A3P	-1.0444	6.38001315330675	-2.94239	0.00842586120091803	0.0890763948936091	-2.64012	DOWN
XRCC4	-0.577337	6.60302204443742	-2.94233	0.00842695183548769	0.0890763948936091	-2.64024	DOWN
IGLJ3	0.678041289616599	6.9829507809647	2.94145166357163	0.00844319152374652	0.0891651529584552	-2.64199	UP
NDP	-1.05275	7.56375119026692	-2.94078	0.00845564295529661	0.0891651529584552	-2.64333	DOWN
INO80B	-0.507187	6.50177647042232	-2.94072	0.00845669138345413	0.0891651529584552	-2.64345	DOWN
MSLN	2.44491630839117	5.61637189847221	2.94044452001443	0.00846189579620621	0.0891651529584552	-2.64401	UP
ZNF552	-0.774295	7.25131655323678	-2.93924	0.00848434108857062	0.0893316007248795	-2.64642	DOWN
KCNJ12	1.30968738549939	5.39596670594302	2.93856434505087	0.00849692077811719	0.0893939942474585	-2.64777	UP
HSPBP1	-0.846722	7.73198028075296	-2.93561	0.00855233219249501	0.0897660804735707	-2.65369	DOWN
LINC00260	1.01517117707541	5.94008037705341	2.93372234729169	0.00858776584277892	0.0900676300528765	-2.65746	UP
NLGN4Y	-1.42603	3.73265918150681	-2.93326	0.00859647354157863	0.0900886287294141	-2.65838	DOWN
IGKV1-17	1.47552906856789	7.27216089379857	2.93143236455303	0.00863105612594627	0.0902498604097179	-2.66204	UP
PTK2B	1.07873912166301	6.4794158180783	2.93136697464711	0.00863229535727386	0.0902498604097179	-2.66217	UP
PRG4	2.10835380796889	5.79498391352822	2.93112	0.0086370329686084	0.0902498604097179	-2.66267	UP
PPP1R14D	-0.604001	7.64914714118831	-2.93087	0.00864167090277198	0.0902498604097179	-2.66316	DOWN
ARHGAP28	-0.851895	5.92018332261126	-2.93067	0.00864544624840394	0.0902498604097179	-2.66355	DOWN
LOC102725136	-0.818535	5.22425392550058	-2.92999	0.00865848705594761	0.0903158180098262	-2.66493	DOWN
GPR124	0.51205624561978	9.35961955441688	2.92934061730539	0.00867078292143399	0.0903739088824404	-2.66622	UP
PMM2	-1.01099	7.1353877550334	-2.92604	0.00873381320590418	0.0909092929203159	-2.67281	DOWN
AKR1B10	-0.759026	6.20970947606393	-2.92594	0.00873568270637349	0.0909092929203159	-2.67301	DOWN
KRT6A	-0.710132	3.76825045290522	-2.9234	0.00878454804109587	0.0913470610929745	-2.67809	DOWN
HEBP1	0.852733891232644	9.30503320146846	2.92179050061335	0.00881564895156377	0.0915123049611296	-2.68131	UP
RP11-116O18.1	-1.25288	4.78558417976474	-2.9214	0.00882317540503633	0.0915123049611296	-2.68208	DOWN
OTUB2	-0.914401	5.67690501552162	-2.92135	0.00882417628670271	0.0915123049611296	-2.68219	DOWN
HSD17B3	-0.858323	6.49861156805724	-2.9207	0.00883676435160493	0.0915123049611296	-2.68348	DOWN
CSRP1	1.00939575051522	11.1528381409224	2.92048564505774	0.00884092105275389	0.0915123049611296	-2.68391	UP
EMP1	1.06429038927505	9.62338397517239	2.92046569845493	0.00884130791511323	0.0915123049611296	-2.68395	UP
AKAP2	0.782654533670561	9.98441798208997	2.91941892501387	0.00886163290977368	0.0916520693940027	-2.68604	UP
NDST1	0.609698006728408	7.5802190584411	2.91717188878489	0.00890541548604405	0.0919851746538515	-2.69053	UP
MYL9	1.53182871414653	10.8015486886987	2.91706345846542	0.00890753347410947	0.0919851746538515	-2.69074	UP
MRPL12	-0.543649	7.88069031378958	-2.91635	0.00892150936634751	0.0919999252372241	-2.69217	DOWN
PGC	-0.615424	7.15749603266567	-2.9157	0.00893430403228266	0.0919999252372241	-2.69348	DOWN
KCNMA1	1.88750964087952	8.66824109682138	2.91463734478831	0.00895505040149836	0.0919999252372241	-2.69559	UP
CAMK2A	1.21749567659428	5.89521872934645	2.91457105574953	0.00895635213752715	0.0919999252372241	-2.69572	UP
NRIP1	-0.514209	9.62427933176404	-2.9143	0.00896173617852705	0.0919999252372241	-2.69627	DOWN
TRIM31	-0.75311	5.9878969840848	-2.9142	0.00896361925512283	0.0919999252372241	-2.69646	DOWN
AP1G1	-0.717016	7.84192678219202	-2.91419	0.00896374411131569	0.0919999252372241	-2.69647	DOWN
PFKL	-0.717888	9.04993876933149	-2.91316	0.00898400899924021	0.0921375274082384	-2.69852	DOWN
UGT2B28	-1.62528	5.39901900495719	-2.91134	0.00901994157749549	0.0924258826943888	-2.70216	DOWN
RRAS	0.920396450233152	8.64404149731326	2.91079383457041	0.00903082862404133	0.0924258826943888	-2.70325	UP
ERGIC3	-0.571777	10.1963686577265	-2.9107	0.00903276397303554	0.0924258826943888	-2.70345	DOWN
SNPH	1.11131923962291	5.57365623568992	2.90871561984263	0.00907205960742356	0.0927165426482909	-2.7074	UP
SLC6A10P	-1.11692	6.84477127619153	-2.90857	0.00907497235448475	0.0927165426482909	-2.70769	DOWN
ANKZF1	-1.24043	6.35872549306183	-2.90806	0.00908519846878593	0.0927504874074004	-2.70872	DOWN
TCF21	2.61885645376066	6.63361310784448	2.90681237041684	0.00910997849417324	0.0929197511975276	-2.71119	UP
TTC9	-1.61041	5.35140220199734	-2.90612	0.0091238264320943	0.0929329856824768	-2.71258	DOWN
DDO	0.986794943384855	4.17509623222514	2.90408362079851	0.00916461065244291	0.0931984563632596	-2.71663	UP
FILIP1L	1.34295306515245	9.97122929813582	2.90352039520226	0.00917592621154616	0.0931984563632596	-2.71776	UP
ASPA	1.20254626846397	6.97032836992753	2.90343528262363	0.00917763734786695	0.0931984563632596	-2.71793	UP
CH25H	1.00966953611763	7.01331695146845	2.90166747497436	0.00921324764236619	0.0933226878053439	-2.72145	UP
PPAP2C	-1.4735	7.94007667396432	-2.90155	0.00921559431160281	0.0933226878053439	-2.72168	DOWN
PRPS2	-0.580186	9.00853842506243	-2.9015	0.0092165870708729	0.0933226878053439	-2.72178	DOWN
MARCKSL1	-0.813202	10.6098270020126	-2.90145	0.00921765587775894	0.0933226878053439	-2.72188	DOWN
GIF	-1.33548	5.15153474968387	-2.90069	0.00923300849372698	0.0933823944990062	-2.7234	DOWN
MIR6132	-0.549308	8.18217970614366	-2.90047	0.00923745458051204	0.0933823944990062	-2.72384	DOWN
PMM1	-0.690775	8.05711315972791	-2.8991	0.00926526414372683	0.0935931005796767	-2.72657	DOWN
MYLK	1.83383491588322	10.5312026613339	2.89779087661597	0.00929180362540847	0.0937906699529397	-2.72917	UP
ICAM2	1.19414338252255	8.17073665934821	2.89662894397082	0.00931547464045033	0.0939458880425905	-2.73149	UP
ANKMY2	0.618034225578945	8.87963898203224	2.89086391184442	0.00943378221011416	0.0947964577358891	-2.74296	UP
PIEZO2	0.733404971562501	7.66163477802745	2.89010806523887	0.00944940027276982	0.0948824309900318	-2.74447	UP
TIMP3	1.14636114644198	11.0303568895287	2.88952054706081	0.00946155736175466	0.0949335497798161	-2.74563	UP
STAP2	-0.606032	7.77963058347193	-2.88773	0.00949869257198275	0.09514488290975	-2.7492	DOWN
RANBP2	-0.511879	9.0792377324838	-2.88379	0.00958088591944162	0.0957020091655749	-2.75703	DOWN
LINC00597	1.25895654045089	5.26342996961249	2.88102945332156	0.00963894805529728	0.0961312257996452	-2.76252	UP
NGF	1.35858388572348	5.90369629575688	2.88072719252588	0.0096453213530273	0.0961312257996452	-2.76312	UP
FGFR2	-1.02635	8.07655508148982	-2.88006	0.00965949272897653	0.0962011006773904	-2.76446	DOWN
SGCA	1.06737064497575	3.13515225470267	2.87940540407913	0.0096732395115601	0.0962666465465259	-2.76575	UP
HMGN1	-0.507141	11.2444921031095	-2.87578	0.00975028861823296	0.0968898872677218	-2.77296	DOWN
LOC100507472	-1.31609	6.88694113245234	-2.87193	0.00983260720071005	0.0974841860480993	-2.7806	DOWN
HDAC4	0.51405280792533	7.79709	2.87189976945473	0.00983325045013043	0.0974841860480993	-2.78066	UP
GPM6A	0.994897911716866	6.53749768019396	2.87109121446154	0.00985063903694759	0.0975264078565887	-2.78226	UP
SP3P	-0.854346	5.34673994663851	-2.8704	0.00986550803291404	0.0976016939780561	-2.78363	DOWN
PRRG4	-1.04412	6.90041395660932	-2.8675	0.00992823639822562	0.0981003592758584	-2.78939	DOWN
AREL1	-0.603359	8.22923017857224	-2.86739	0.0099305164581442	0.0981003592758584	-2.7896	DOWN
TMEM30B	-0.791634	7.99066470504731	-2.86514	0.00997942961068103	0.0984387935532303	-2.79406	DOWN
CCL16	1.09911033434268	5.94975444392605	2.86375120996083	0.0100098503607562	0.0985940906134605	-2.79683	UP
MACF1	0.568373091267011	10.8453426104576	2.8627071597057	0.0100326968426933	0.0987467267996956	-2.7989	UP
C2orf68	1.03748924850649	6.88198767746868	2.86228602491635	0.0100419265318624	0.0987652144623508	-2.79973	UP
URB1	-0.641157	7.4179569782277	-2.85873	0.0101202678849417	0.0993176033850923	-2.80679	DOWN
TRAF4	-1.12792	6.66375822443005	-2.85762	0.0101448159715632	0.0994695167478608	-2.80899	DOWN
NSUN7	-0.782709	6.25101401297604	-2.85736	0.0101505550771356	0.0994695167478608	-2.8095	DOWN
FUT8	0.859006864533849	7.48010663614826	2.85437071759273	0.0102169266551054	0.0999689759041948	-2.81542	UP
NEUROD4	-0.731005	6.69065513562714	-2.85406	0.0102238461401089	0.0999689759041948	-2.81603	DOWN
HCRTR1	-1.45859	4.13679817514798	-2.85246	0.0102597021296437	0.100133549782043	-2.81921	DOWN
HIRIP3	0.83554944449584	7.14853516175413	2.85230684248093	0.0102630366989113	0.100133549782043	-2.81951	UP
TDP1	-0.73027	7.9058011800005	-2.85091	0.0102942850139606	0.100314899737048	-2.82227	DOWN
CD302	1.07319306023302	9.41235631624173	2.85081205684712	0.0102965572562255	0.100314899737048	-2.82247	UP
MAFB	1.20565340735666	8.72137846212614	2.85041632594461	0.0103054491192101	0.100328774577237	-2.82325	UP
NCS1	1.21652633752495	5.81914730181454	2.8488754866398	0.0103401413153255	0.100520838329521	-2.8263	UP
LPAR2	-0.641225	7.34707191197162	-2.84805	0.0103586829786457	0.100628276079614	-2.82793	DOWN
TUBA8	-0.64554	6.23295994798538	-2.84688	0.0103853254309368	0.100814195928205	-2.83026	DOWN
MIR6834	-0.550796	8.0425640161238	-2.84548	0.0104170164874528	0.100830415352254	-2.83302	DOWN
SLC15A2	-1.21791	6.7953285911248	-2.84332	0.0104660957324879	0.101232538636411	-2.83729	DOWN
RTN4	0.514226240622712	11.6955089572502	2.84261625121115	0.0104822261330088	0.101315617335952	-2.83869	UP
HSP90AB1	-0.52924	12.0982641923562	-2.84161	0.0105051452342759	0.101464145379221	-2.84067	DOWN
PSD3	-0.792485	8.08031002755946	-2.84057	0.0105289776237097	0.101621274694353	-2.84272	DOWN
FCGR3B	0.869576561739914	7.75785547998808	2.83913561105193	0.0105620463049467	0.101844257962988	-2.84557	UP
NFIC	0.537739537256619	7.98226987801732	2.83890992630218	0.0105672419501604	0.101844257962988	-2.84602	UP
MAGED4	-0.664467	7.6876560956149	-2.83822	0.0105831482310547	0.101924441924172	-2.84738	DOWN
CD97	1.00661245238446	8.08847608992743	2.83685487770524	0.0106146657251168	0.10202613785978	-2.85008	UP
C6orf25	-0.604387	6.06215733609611	-2.83678	0.0106164898197225	0.10202613785978	-2.85023	DOWN
IGLL3P	1.14640726261839	8.2392501838241	2.83619940805932	0.0106298347569755	0.102049340214209	-2.85137	UP
RARRES1	1.46535378838773	9.65845650027651	2.83396695157275	0.010681655125643	0.102266410091842	-2.85579	UP
BAI2	0.740612537763485	6.59152713770414	2.83315413798918	0.0107005825358964	0.102321940476703	-2.85739	UP
LOC100506403	1.05522355853889	7.58459605322277	2.83253203437686	0.0107150907693995	0.102387798354824	-2.85862	UP
CD6	0.593055800400164	7.33559894200131	2.83158209154052	0.0107372810660662	0.102454098808664	-2.8605	UP
STXBP6	-0.645718	7.30706316707639	-2.83001	0.0107741360406848	0.102698389803277	-2.8636	DOWN
WT1	0.897759455124437	10.097006249453	2.82906755174331	0.0107962328986526	0.102698389803277	-2.86546	UP
TENM3	1.33646110153194	6.17099759120204	2.82892955234262	0.01079947718692	0.102698389803277	-2.86574	UP
PREP	-0.560724	8.29091431972682	-2.82855	0.010808450111566	0.102698389803277	-2.86649	DOWN
NDUFA4L2	1.18445299397679	6.76138170510589	2.82853544684913	0.0108087475386553	0.102698389803277	-2.86651	UP
XPNPEP2	1.1749015865357	6.39331271168482	2.82691483854898	0.0108469486671712	0.102988519677347	-2.86971	UP
CHRNA10	-0.720158	6.40721450660555	-2.82537	0.010883441002253	0.103141691282332	-2.87276	DOWN
ABCC3	-1.89437	7.00766854871234	-2.82303	0.0109391093424194	0.103497840855918	-2.87738	DOWN
NCF2	1.43238245985681	7.0225966851511	2.82191987613449	0.01096550726669	0.103674588408149	-2.87957	UP
MON1B	-0.772374	5.94813659428565	-2.82097	0.0109881335071658	0.103751808693763	-2.88144	DOWN
AMOTL2	0.724375950418281	9.02678250002059	2.8209312562303	0.0109891197447878	0.103751808693763	-2.88152	UP
WSB1	0.513892244955947	10.7593621032401	2.81995562136107	0.0110124699085602	0.103839031025229	-2.88344	UP
DCAF17	-1.01033	5.53468253477276	-2.81888	0.0110383155499412	0.103885454339633	-2.88557	DOWN
COL6A2	0.687948312669846	12.3718988069532	2.81872721693429	0.0110419373871974	0.103885454339633	-2.88587	UP
EN2	-1.16221	5.64217829036441	-2.81787	0.0110625129147975	0.104006200846959	-2.88755	DOWN
CACNA1C	1.55406098665894	5.72463191068753	2.81565526390014	0.0111159601637	0.10420675761337	-2.89192	UP
EVI2A	0.887143692849237	7.89690437305554	2.8155906879567	0.011117521303286	0.10420675761337	-2.89205	UP
GIMAP4	1.3105078936598	7.07616161574454	2.81497679989438	0.0111323727068103	0.10420675761337	-2.89326	UP
NAPA	-0.54286	8.82892872953735	-2.81469	0.0111392762033515	0.10420675761337	-2.89382	DOWN
ARHGAP8	-1.76283	6.95392735032847	-2.81452	0.0111434694309204	0.10420675761337	-2.89416	DOWN
APOBR	1.27715852373693	5.31369214110376	2.81323311594084	0.0111746604012772	0.104403033721251	-2.8967	UP
PTCH1	-1.17808	9.00062600268778	-2.81104	0.0112280019449451	0.104755698701623	-2.90101	DOWN
SPTBN5	-0.57578	7.54545996954776	-2.81047	0.011242045293161	0.10481393373603	-2.90214	DOWN
CA14	-0.525224	7.57882074850011	-2.80952	0.011265104954327	0.104889175388739	-2.904	DOWN
PFKFB2	-0.536828	7.21434019229981	-2.8095	0.0112657298165947	0.104889175388739	-2.90405	DOWN
C1QA	0.883328699088672	9.24682939444784	2.80876510918123	0.0112837224533493	0.104911288000517	-2.9055	UP
SORD	-1.34384	8.42004909696542	-2.80722	0.0113217459410624	0.105119320468676	-2.90855	DOWN
ZNF516	-0.809351	8.47028325904155	-2.80379	0.0114064224681588	0.105759341518091	-2.9153	DOWN
TRIM25	-0.744919	7.18817821079107	-2.80261	0.011435720374274	0.105930688764626	-2.91762	DOWN
KAZN	0.641397145599932	8.16477057701054	2.80240740085756	0.011440672080199	0.105930688764626	-2.91801	UP
HDHD3	-1.38091	6.1176374198344	-2.79827	0.0115439984514007	0.106550126209486	-2.92616	DOWN
CLDN4	-2.08906	7.03637794088939	-2.79698	0.0115762035225355	0.106637458661493	-2.92868	DOWN
TSPYL1	0.562453894257187	9.60635695660911	2.79681318189258	0.0115805025818473	0.106637458661493	-2.92901	UP
CKAP2	1.61575516407326	5.78837990074472	2.79647869755032	0.0115889148783081	0.106641829719226	-2.92967	UP
TTLL12	-0.712351	8.55809212385334	-2.79532	0.0116180673276502	0.106836916185476	-2.93195	DOWN
ZNF3	-0.64604	6.49128598883745	-2.79479	0.0116315301328221	0.106837782016541	-2.933	DOWN
ITPA	-0.855748	8.96747568406504	-2.79469	0.0116340658794342	0.106837782016541	-2.93319	DOWN
SLC6A12	-0.617031	7.74768627653184	-2.79327	0.0116697856402759	0.106977578843069	-2.93597	DOWN
EBP	-0.712118	7.58387704235168	-2.79285	0.0116804410133296	0.106977578843069	-2.9368	DOWN
SMIM2	-1.29161	5.49697105350579	-2.79268	0.0116849188519606	0.106977578843069	-2.93714	DOWN
RAMP3	0.641660139073688	8.71874504277345	2.79266968246403	0.0116851256854224	0.106977578843069	-2.93716	UP
FMO5	-1.10353	6.81539226854979	-2.7922	0.0116970646312221	0.106977578843069	-2.93808	DOWN
CD2AP	-0.520453	8.08491003208991	-2.79182	0.0117066701917403	0.106992594575531	-2.93883	DOWN
CNR1	0.773817171479047	5.91545707501524	2.7911738786223	0.011723116614375	0.107057005599908	-2.9401	UP
IGLC1	1.80778807406912	6.95411766747099	2.78865840080017	0.0117872724887565	0.107410873874315	-2.94504	UP
ATP1A2	1.59658482727432	6.60080918754302	2.78845750149231	0.0117924107900718	0.107410873874315	-2.94543	UP
TMEM62	-0.686642	7.1852012173391	-2.78392	0.011908945766355	0.10807218378337	-2.95433	DOWN
KRT19	-1.44543	9.1533871226354	-2.78359	0.0119175936982147	0.10807218378337	-2.95499	DOWN
RXRA	0.509748038184602	9.29576656657849	2.78356389849561	0.0119182365609394	0.10807218378337	-2.95504	UP
SLCO2B1	0.767748383154952	8.73325579489227	2.78344447832876	0.0119213231385899	0.10807218378337	-2.95527	UP
MOCS2	0.513988348269555	7.34910382778054	2.78276538770679	0.0119388897208553	0.108085568328633	-2.95661	UP
TMEM176B	1.07949501870231	8.77844857579572	2.78171494167189	0.0119661112769946	0.108202552293984	-2.95867	UP
DOCK9	0.633321420394827	8.41038957770465	2.78164526221127	0.0119679190702538	0.108202552293984	-2.9588	UP
LOC102725271	1.23628355010491	4.26682298676832	2.78126041646569	0.011977908381221	0.108220039745598	-2.95956	UP
MIF	-0.699584	11.2394162953314	-2.78057	0.01199572669502	0.108308190959405	-2.9609	DOWN
SALL1	-2.06069	7.0005815461669	-2.7797	0.0120184254510253	0.10836748049297	-2.96262	DOWN
USB1	-0.864068	7.26859629813189	-2.77856	0.0120482417048894	0.108563465664111	-2.96486	DOWN
GEM	1.21670916697934	9.30697624779141	2.77755143847616	0.0120745910912679	0.108693107607922	-2.96683	UP
SERTAD2	0.773745921770337	8.21627210928127	2.77709356699433	0.012086578194121	0.108693107607922	-2.96773	UP
GALNT7	-0.545294	8.61531	-2.77682	0.0120937471388127	0.108693107607922	-2.96827	DOWN
HES2	-1.37689	4.80442507407163	-2.77661	0.0120992041923329	0.108693107607922	-2.96868	DOWN
SVIL	0.872770532163864	9.76119400857039	2.77646393177581	0.0121030806833979	0.108693107607922	-2.96897	UP
LRBA	-0.564398	8.2887202864748	-2.77567	0.0121239699454414	0.108807973424853	-2.97053	DOWN
RRP12	-0.595479	7.28738722342534	-2.77516	0.0121374245898315	0.108856007586372	-2.97153	DOWN
POPDC3	-1.18648	6.80013692208031	-2.77348	0.0121817036452046	0.109137075839727	-2.97482	DOWN
ZFP36L1	0.608518446580781	11.5755159940605	2.77335010632861	0.0121850103282166	0.109137075839727	-2.97507	UP
HIP1R	-0.579293	8.75523879381626	-2.77258	0.0122053360984536	0.109168043656246	-2.97658	DOWN
PHC2	-0.552748	9.98989693794852	-2.77238	0.0122107394103323	0.109168043656246	-2.97698	DOWN
UGT1A1	-0.684275	7.75543719955822	-2.7723	0.0122128447797051	0.109168043656246	-2.97713	DOWN
SERINC1	0.526550891864101	10.5751383606142	2.7713290947059	0.0122384700471705	0.109171878471912	-2.97903	UP
CHAC1	-0.581533	5.47425056178101	-2.76755	0.012339046465465	0.109720856099374	-2.98643	DOWN
C20orf27	-0.744928	8.2210375301075	-2.76751	0.0123400233394979	0.109720856099374	-2.9865	DOWN
CCR9	-0.645356	6.38096914510531	-2.76609	0.0123780530429311	0.109986205444299	-2.98929	DOWN
ZNF385D	1.33815014724042	4.72509947739391	2.76460230041116	0.012418028038895	0.110208454858634	-2.9922	UP
TIMP1	0.891727687844579	12.147892557018	2.76425732271952	0.0124273041115842	0.110208454858634	-2.99288	UP
SMEK1	-0.627627	7.72993977408106	-2.76424	0.0124276746639993	0.110208454858634	-2.99291	DOWN
C1orf68	-0.916481	5.1285235849441	-2.76336	0.0124514796921371	0.110285716897587	-2.99464	DOWN
VIP	1.30460989272794	4.1588180959494	2.76331021803961	0.012452804803397	0.110285716897587	-2.99473	UP
GPR97	-0.752003	6.89918143342392	-2.76137	0.0125052102314469	0.11056389087293	-2.99853	DOWN
SNRNP25	-0.523417	8.14588549805198	-2.76123	0.0125089031728212	0.11056389087293	-2.9988	DOWN
WHAMMP2	0.804346887357696	6.71559672809655	2.76090328721608	0.0125178365346861	0.110570107720912	-2.99944	UP
FBXL2	0.931943708596779	7.2691718378546	2.76054719864638	0.0125274850569669	0.110582629264357	-3.00014	UP
GPSM2	0.659699647267391	6.55166733097208	2.75780842516844	0.0126019324806534	0.111093807662453	-3.00549	UP
NQO2	0.721583298688688	7.89129936535717	2.75575463617141	0.0126580374576773	0.111485492925852	-3.00951	UP
OLFML3	0.684956818068965	10.5076814775455	2.75555932234678	0.0126633854158728	0.111485492925852	-3.00989	UP
ABHD17B	-0.525086	7.44022825613071	-2.75527	0.012671257737088	0.111485492925852	-3.01045	DOWN
DHRS7B	-0.604257	7.57201792521858	-2.75486	0.0126824699397629	0.111511114948112	-3.01125	DOWN
ATG2A	-0.53449	8.28233251311093	-2.75426	0.0126989433630499	0.111582932689715	-3.01243	DOWN
WDR25	-0.898026	4.52736238083343	-2.75276	0.0127402747461654	0.111684234246041	-3.01536	DOWN
C3orf18	0.925798035824034	5.8542970509602	2.75263471354624	0.0127437239374157	0.111684234246041	-3.01561	UP
KCNAB3	-0.593268	6.6234255013059	-2.75225	0.0127542454680058	0.111700196021688	-3.01635	DOWN
EFHC2	-0.665001	7.58736975314019	-2.75114	0.0127850793872463	0.111827826541441	-3.01854	DOWN
CHKA	-0.537631	7.25735597763993	-2.75055	0.0128013591177429	0.111834197252623	-3.01969	DOWN
LRP1	0.718583272333301	9.08319687004124	2.7505077884075	0.0128024559266493	0.111834197252623	-3.01976	UP
ITGB2	1.28413341679966	8.55700140250221	2.74975898754609	0.012823194485267	0.111898551146533	-3.02123	UP
MDK	-0.824347	9.36202707821958	-2.7495	0.012830319228075	0.111898551146533	-3.02173	DOWN
OIP5	-0.578847	6.35332199207358	-2.74792	0.0128741700402094	0.111951116174895	-3.02481	DOWN
CORT	-0.597957	6.1901136413492	-2.74133	0.0130589098184853	0.113337502203714	-3.03768	DOWN
SNRPF	-0.568669	8.93470737519517	-2.74093	0.0130702879988234	0.113363020829046	-3.03847	DOWN
DUOX1	-0.930425	6.83636719705536	-2.7389	0.0131276716228842	0.113594091306748	-3.04242	DOWN
FBN1	0.73270967480746	10.9061781897329	2.73883605372344	0.0131293857637397	0.113594091306748	-3.04254	UP
CDHR1	-1.58781	3.87274061798405	-2.73879	0.0131307498175943	0.113594091306748	-3.04264	DOWN
ERVMER34-1	-0.83637	5.94459931442672	-2.73822	0.0131467489440669	0.113656464050696	-3.04374	DOWN
KCNN4	1.06951603221018	6.26191266518632	2.73749859162472	0.0131673538085502	0.113656464050696	-3.04515	UP
EHF	-2.2338	5.82620872255687	-2.73734	0.0131717986250044	0.113656464050696	-3.04546	DOWN
AK291611	-1.27052	5.31558666737346	-2.73483	0.0132433118936585	0.114185819741953	-3.05034	DOWN
ANKRD36	0.746582155396216	6.47458882846429	2.73360752655927	0.0132784109570319	0.114317733065854	-3.05273	UP
FCER1G	0.758946919889748	9.33656763712458	2.73299913603521	0.0132958560238425	0.114317733065854	-3.05392	UP
STIL	-0.592069	7.04470066044066	-2.73258	0.0133078003059657	0.114317733065854	-3.05473	DOWN
HSPB6	0.888295925376571	9.29899655739832	2.73257618677107	0.0133079966144395	0.114317733065854	-3.05474	UP
NID2	1.06109500544019	9.25528326444469	2.73138894779926	0.0133421324074229	0.114537730922509	-3.05706	UP
PCDH12	1.10784326015538	6.87257780206451	2.72909864504041	0.0134082200383103	0.114844328496651	-3.06152	UP
SLC36A1	0.641212817478039	7.1741164484466	2.72886107507776	0.013415093074812	0.114844328496651	-3.06198	UP
CAMK2G	0.592554363012496	8.42988162469253	2.72878095908308	0.0134174116349585	0.114844328496651	-3.06214	UP
KAL1	0.952944530956617	7.49891669131553	2.72808102633145	0.0134376839893365	0.114844328496651	-3.0635	UP
RWDD1	0.640076114112984	9.49971268523536	2.72755243267203	0.0134530131701738	0.11485501933045	-3.06453	UP
MAD2L1	-0.807524	6.34163635696572	-2.72745	0.0134560327819969	0.11485501933045	-3.06473	DOWN
EHMT1	-0.540198	6.35530850608662	-2.72598	0.0134987898962331	0.11498308939102	-3.06759	DOWN
PIGR	-0.681672	8.17553848057758	-2.72582	0.0135033263341244	0.11498308939102	-3.0679	DOWN
DOCK4	0.755862524781652	8.16699074522658	2.72518610622765	0.0135218412765118	0.11498308939102	-3.06913	UP
RETN	1.42226546092349	4.66047098118886	2.72516934626573	0.0135223299610678	0.11498308939102	-3.06917	UP
DUSP7	0.606186355428248	7.96605548417845	2.72516735973331	0.0135223878852111	0.11498308939102	-3.06917	UP
ADAMTS8	-1.79771	6.63844163428663	-2.72391	0.0135590236657903	0.115221684345283	-3.07161	DOWN
IGSF6	0.872331077271643	6.51662976987503	2.72244338677782	0.0136020377515072	0.115338269841833	-3.07447	UP
GPR157	-0.576862	6.47037299652315	-2.72211	0.0136118105472671	0.115338269841833	-3.07512	DOWN
AGMAT	-0.588942	6.83076628438206	-2.72157	0.013627677559637	0.115367264028811	-3.07617	DOWN
KLRC1	-1.29991	6.70751904199923	-2.72075	0.0136516441457005	0.115443402881923	-3.07776	DOWN
IL7	0.58539179670091	5.9249159269313	2.71870951678238	0.013711944859476	0.115717225428497	-3.08173	UP
MOCOS	-1.02082	7.08053697377348	-2.71747	0.0137486891536228	0.11588057639832	-3.08415	DOWN
SV2B	1.38553844765628	5.31973231166461	2.71484014486437	0.0138267339440716	0.116246664917773	-3.08925	UP
PMP2	0.93602524378234	5.89536365927196	2.71310539638892	0.0138784941123436	0.116442087761182	-3.09262	UP
PSG11	-0.763022	7.30810430440324	-2.7129	0.0138846464155872	0.116442087761182	-3.09302	DOWN
USH2A	-1.58826	4.14378494486022	-2.71126	0.0139336934879611	0.116634998137544	-3.09621	DOWN
RBM47	-1.18281	9.02304180094612	-2.70863	0.0140129054836434	0.117065663570764	-3.10132	DOWN
SAT1	-0.539013	5.97075349125924	-2.70839	0.0140199964782553	0.117065663570764	-3.10177	DOWN
TNFRSF1A	0.559111509816764	10.0619467017385	2.70682856648374	0.0140673253902415	0.117387898520431	-3.10481	UP
FAM134B	-1.21432	7.93678136717119	-2.70545	0.0141092422405198	0.117537742759122	-3.1075	DOWN
EMILIN1	0.944267034478714	8.37379449855205	2.70537093894568	0.0141115255283198	0.117537742759122	-3.10764	UP
CYP17A1	-0.833667	7.1172000306546	-2.70458	0.0141354873642362	0.117577263237341	-3.10917	DOWN
C1orf56	-0.567433	7.06083169509731	-2.7041	0.0141500745249524	0.117577263237341	-3.1101	DOWN
POU5F1	-1.30475	7.62705098243681	-2.70406	0.0141512790960016	0.117577263237341	-3.11018	DOWN
PPP3CA	0.587592891615445	9.30909203300804	2.70357857970284	0.0141660572980397	0.117627305191077	-3.11112	UP
FYCO1	0.749687675844346	8.37468547494589	2.70177222448132	0.0142212180210688	0.117939545748802	-3.11462	UP
PCSK5	0.872194053540375	7.28500082189876	2.69964360292478	0.0142864824838931	0.118407706459657	-3.11875	UP
PPP1R37	-1.2035	5.54077245628191	-2.69795	0.0143387320370894	0.11862122224033	-3.12204	DOWN
CHMP1B	-0.536706	9.16749328952528	-2.69734	0.0143575543090286	0.11870384131803	-3.12322	DOWN
ITPR1	1.80905764910481	7.80507765181574	2.69604728899727	0.0143973957818649	0.118960032182875	-3.12572	UP
AFAP1	1.40279656182197	5.13731265586646	2.69506736623577	0.0144277593093148	0.11913764371275	-3.12762	UP
MEX3D	-0.506631	8.35682229929916	-2.6947	0.0144390135556358	0.119157338525779	-3.12832	DOWN
ECI1	-0.996881	8.07476679170642	-2.6944	0.0144484053766479	0.119161649008757	-3.12891	DOWN
PTPRS	1.12305434431218	4.66829175751879	2.69359748777428	0.0144734188012503	0.119294712634845	-3.13047	UP
2024-03-01	1.4503755314646	5.55767905640906	2.69316439977747	0.0144868982325493	0.11932106852313	-3.13131	UP
ZNF286A	-0.636918	6.84031094218197	-2.68945	0.0146031070578894	0.119888014793662	-3.1385	DOWN
RPS6KA1	-0.891979	7.03353151778627	-2.68844	0.0146346367146711	0.119888014793662	-3.14045	DOWN
HIST1H2BE	-0.803674	6.91424	-2.68749	0.0146647448916537	0.119969643404652	-3.1423	DOWN
YARS2	-0.719291	7.23554714574563	-2.68662	0.0146921868837401	0.119969643404652	-3.14398	DOWN
LXN	0.911303925858311	9.6886086955983	2.68643245289811	0.0146979665628498	0.119969643404652	-3.14434	UP
MT1F	-1.51217	10.3034464955112	-2.68643	0.0146981788644627	0.119969643404652	-3.14435	DOWN
PRKX	-1.35264	7.88524973520617	-2.686	0.0147115230411777	0.120005653951562	-3.14517	DOWN
MRPS30	-0.530637	8.23133274228851	-2.68527	0.0147346459346316	0.120048494925273	-3.14658	DOWN
GFPT2	0.791197004036572	8.55261291937597	2.68477405217279	0.0147504104435267	0.120104099581079	-3.14755	UP
PLEC	1.03193534942966	7.73499417806859	2.68363077037159	0.0147866682979662	0.120326401322335	-3.14976	UP
TPM1	1.12525229411217	11.7523791205173	2.68221701485564	0.0148316212170374	0.120619147125241	-3.15249	UP
SULT2A1	-1.07954	5.60291724931847	-2.68138	0.0148581818900109	0.120762053050391	-3.1541	DOWN
KCTD14	-0.80262	7.37100455753283	-2.68062	0.0148827156261924	0.120888321909247	-3.15559	DOWN
EXO5	-0.676356	5.43201464039389	-2.67925	0.0149265206351133	0.121170878992596	-3.15823	DOWN
DUSP3	0.677762688070917	9.38797050445836	2.67889304157459	0.0149378258701065	0.121189426669614	-3.15892	UP
PTPRG	-0.646904	6.90222221207612	-2.67657	0.0150124066148898	0.121582544317674	-3.1634	DOWN
FTL	0.707864465587916	13.6429276809936	2.67534001333969	0.0150521490157988	0.12174932090744	-3.16578	UP
PDCD1LG2	0.802450632599002	3.83519408261534	2.67452919411667	0.0150783545374606	0.121887902052216	-3.16735	UP
F5	0.865742955110135	6.3429970614359	2.67154557170421	0.015175158772404	0.122343711617329	-3.17311	UP
ATP2A2	-0.73201	10.4318478259835	-2.67138	0.0151805908470999	0.122343711617329	-3.17343	DOWN
OBFC1	-0.538244	8.03056677612178	-2.6702	0.0152188663534585	0.122343711617329	-3.1757	DOWN
FLNA	1.12133815245467	11.6320047151507	2.67015788962753	0.0152203835109717	0.122343711617329	-3.17579	UP
LRRC8D	0.50539333471521	8.07710480190813	2.67011174529816	0.0152218895602607	0.122343711617329	-3.17587	UP
HABP2	-1.1672	8.38060785058708	-2.66986	0.01523025784856	0.122343711617329	-3.17637	DOWN
MAP7	-1.28662	7.08907152893654	-2.66985	0.0152304498712443	0.122343711617329	-3.17638	DOWN
CAND2	0.659712065585631	7.57713726844733	2.66732556705237	0.0153130873255303	0.122601556543311	-3.18125	UP
FOXO4	0.906430944934371	5.47366336146956	2.66696058394678	0.0153250724419189	0.122601556543311	-3.18195	UP
SARDH	-0.544404	6.09348118065452	-2.66679	0.0153308228483455	0.122601556543311	-3.18229	DOWN
SERPINB10	1.14077981423323	5.52299313302815	2.66674602284218	0.0153321222444583	0.122601556543311	-3.18237	UP
HNRNPF	-0.565122	8.98252282531127	-2.66653	0.0153390882523573	0.122601556543311	-3.18278	DOWN
ZNF107	-0.734242	6.20812072534874	-2.66586	0.0153613840316744	0.122699283273214	-3.18408	DOWN
SELPLG	0.809741301808323	7.23503349640139	2.66555665223906	0.0153712571678783	0.122705193137519	-3.18466	UP
TAS2R4	-0.616758	6.64826599531937	-2.66436	0.0154105774538323	0.122800182735609	-3.18696	DOWN
CX3CL1	0.764505463073885	7.80892679527179	2.66220570627005	0.0154820276294993	0.12321740852602	-3.19112	UP
SLAMF7	1.18352848650612	5.12821723611721	2.66195183577837	0.0154904505396686	0.12321740852602	-3.19161	UP
WNT10B	0.743859522373228	4.96424757765073	2.66067561941374	0.0155328588403614	0.123311862690357	-3.19407	UP
RNASET2	-1.12115	11.0340032093979	-2.65952	0.0155713373259605	0.123495228438182	-3.1963	DOWN
UPK1B	-1.35259	8.47268691146504	-2.65867	0.0155996803365382	0.12361449250136	-3.19793	DOWN
LINC00216	-0.671659	6.98229461944586	-2.65804	0.0156207128590946	0.12361449250136	-3.19915	DOWN
CYP3A7-CYP3AP1	-1.33761	5.41979445306665	-2.6551	0.015719274645011	0.124301621457165	-3.2048	DOWN
SEC61A2	-1.07311	6.21187993962514	-2.65346	0.0157745873408	0.124592346222015	-3.20796	DOWN
TWF2	-0.504899	7.8697937487591	-2.65296	0.0157916321209563	0.124653688334341	-3.20893	DOWN
SEMG1	-0.929877	5.3024285060442	-2.65215	0.0158188408694312	0.124757792465702	-3.21048	DOWN
ARHGAP32	-0.590602	7.2878449186336	-2.6519	0.0158275233221124	0.124757792465702	-3.21097	DOWN
BTN3A2	0.703559322371946	9.53682444085117	2.65152023485291	0.0158403400939655	0.124757792465702	-3.2117	UP
NRAS	-0.580025	7.67615318000741	-2.65104	0.0158567876533795	0.124757792465702	-3.21263	DOWN
ZSCAN5A	-0.722098	6.48082074405819	-2.65092	0.0158605366231053	0.124757792465702	-3.21285	DOWN
HAND1	-0.865224	7.01501725648023	-2.65019	0.0158855419651782	0.124844983605443	-3.21426	DOWN
PRKCQ	-0.673759	7.92132201526339	-2.65005	0.0158902063241763	0.124844983605443	-3.21453	DOWN
BRINP1	-1.02428	7.17589639350377	-2.64924	0.0159177495146186	0.124871803986011	-3.21608	DOWN
ACVR1	0.523674024280595	9.16825771854471	2.64900469138101	0.0159258312554912	0.124871803986011	-3.21654	UP
SHC3	0.747484573819635	4.1978339130517	2.64885893938644	0.0159307980671397	0.124871803986011	-3.21682	UP
KIF4A	-0.991788	5.94370106397388	-2.64829	0.0159500444081806	0.124949764795281	-3.21791	DOWN
GAREM	-0.727186	7.44775452833558	-2.64724	0.0159861312063988	0.125159482959189	-3.21994	DOWN
PSIP1	0.676110409631528	9.46892742071749	2.64676388105078	0.0160023544025996	0.125213530226515	-3.22085	UP
CLU	1.73164965176033	10.4077506749428	2.6450773938059	0.0160601776723091	0.125538826020414	-3.22409	UP
DLG5	-0.948892	9.4963310496197	-2.64501	0.0160626156999697	0.125538826020414	-3.22423	DOWN
PSG7	0.919270233585781	6.58603518843852	2.64442310809394	0.0160826640188904	0.125622436682437	-3.22535	UP
CXCL11	1.40420026507007	5.00619176069054	2.64398521233324	0.0160977302164586	0.125667057209832	-3.22619	UP
GNB5	-0.529264	8.05447018746277	-2.64324	0.0161233571171631	0.125707160415329	-3.22762	DOWN
SEC23B	-0.50848	8.56560241068714	-2.64276	0.0161400746652367	0.125707160415329	-3.22855	DOWN
LPAR6	0.65413041289913	9.30848070581624	2.64253077132894	0.0161478677834748	0.125707160415329	-3.22899	UP
TAS2R14	-0.593237	6.61724280792509	-2.64038	0.016222336900821	0.126129838302458	-3.23312	DOWN
LOX	0.912733582026667	8.43472323840059	2.64009641447731	0.0162321168905806	0.126129838302458	-3.23366	UP
NUDT1	0.648063993321999	3.68136038253721	2.63942277578651	0.0162555040182657	0.126195488693922	-3.23496	UP
LGALS8	0.545901128968548	8.39610170509954	2.63877171040312	0.0162781378419476	0.126195488693922	-3.23621	UP
SLC7A2	-1.42788	6.15075348451998	-2.63827	0.0162955608899708	0.126257705050033	-3.23717	DOWN
GPX2	-0.819307	7.02404115139123	-2.63779	0.0163123768946242	0.126315149037047	-3.23809	DOWN
SLC46A3	0.707015852122192	7.33033938474517	2.63736839654393	0.0163270247933123	0.126355747752391	-3.2389	UP
IFNA14	-0.764127	6.75061573680539	-2.63559	0.016389221100831	0.126584368266694	-3.24232	DOWN
RAD52	-0.646878	6.55714009307811	-2.6355	0.0163923181050716	0.126584368266694	-3.24249	DOWN
PTPRE	0.71810047565846	8.67636244327044	2.63544506455095	0.0163942538730218	0.126584368266694	-3.24259	UP
LMAN1L	0.861739338866183	4.66172230283996	2.63497052499005	0.0164108815112636	0.126639973063657	-3.2435	UP
JAM3	0.549089313085071	9.51273298749347	2.63361597967229	0.0164584321932032	0.126903194734426	-3.2461	UP
GLE1	-0.773203	7.72216264447777	-2.63207	0.0165129533635347	0.127135546383432	-3.24907	DOWN
CBLN1	-0.921051	5.66616182054677	-2.63019	0.0165792866630872	0.127573147948784	-3.25267	DOWN
C8orf44-SGK3	0.590577962502229	6.79139518781155	2.62879770145189	0.0166286371352879	0.127879645055863	-3.25534	UP
RSAD2	0.667086268656195	6.64154565182271	2.62699112480594	0.0166928834456259	0.128260457102592	-3.25881	UP
CX3CR1	0.866204051787446	7.27476565008156	2.62667783416535	0.0167040487540622	0.128260457102592	-3.25941	UP
KANSL1L	-0.740515	7.35228811361211	-2.6266	0.016706795677673	0.128260457102592	-3.25955	DOWN
PAX2	-1.58905	7.79475922211108	-2.62238	0.0168578865232206	0.129092379873827	-3.26764	DOWN
ADH6	-0.690652	6.65437601966923	-2.62223	0.0168632025812108	0.129092379873827	-3.26792	DOWN
LIN7C	0.549011247686932	8.15965319187608	2.62069968896499	0.0169184643353967	0.129319439164225	-3.27086	UP
KL	0.658694711250395	5.51916593937288	2.62040168717703	0.0169292206195176	0.129319439164225	-3.27143	UP
MSTO1	-0.610459	7.59407505751607	-2.61925	0.0169708761609999	0.129449210419194	-3.27363	DOWN
SLC16A7	0.84169528087811	7.62052339294839	2.61660363555546	0.017066879114677	0.130058718607876	-3.2787	UP
PYCARD	0.891928883540333	7.75988110147206	2.61615851432058	0.0170830815830759	0.130067418066992	-3.27955	UP
PPP1R26	-0.521899	7.51808593143774	-2.61604	0.0170873831699473	0.130067418066992	-3.27977	DOWN
EMID1	-0.732784	7.33169724896305	-2.61388	0.0171663058905432	0.130594178731284	-3.28391	DOWN
DECR2	-0.744777	7.49444945272632	-2.6133	0.0171873536877249	0.130680303788672	-3.28501	DOWN
CHURC1-FNTB	-0.691507	7.46107505260072	-2.61169	0.0172466064354859	0.130957112658549	-3.2881	DOWN
CYP3A5	-1.11521	7.00316159280169	-2.61161	0.0172495462326761	0.130957112658549	-3.28825	DOWN
TMCO3	-0.79258	7.51425323410628	-2.61151	0.0172530025608955	0.130957112658549	-3.28843	DOWN
RRP9	-1.11837	4.35595907999498	-2.61031	0.0172971956354987	0.131202332464798	-3.29072	DOWN
ABLIM3	1.44175876278973	6.34980033066426	2.60885322365925	0.0173510863920573	0.131421058423937	-3.29351	UP
CRISP2	-1.70288	5.00378924829437	-2.60878	0.0173538609230899	0.131421058423937	-3.29366	DOWN
ZMYND8	-0.52314	9.18199263410305	-2.60851	0.0173636899370506	0.131421058423937	-3.29417	DOWN
PRMT5	-0.664345	8.43371158471237	-2.60728	0.0174094668939367	0.131464937084209	-3.29653	DOWN
CD163	1.36559769765092	8.63034764455915	2.60710593385578	0.0174157758219091	0.131464937084209	-3.29685	UP
HLA-DMA	0.626565941757788	9.53390289562827	2.60701440778146	0.0174191706544303	0.131464937084209	-3.29703	UP
SLC25A31	-1.30368	3.43589378946736	-2.60526	0.0174844489305927	0.131746254280714	-3.30038	DOWN
IL2RB	-0.615757	9.02144959602209	-2.60104	0.0176419760518709	0.132609946417084	-3.30843	DOWN
GABRG2	-0.763172	6.43738298177145	-2.60066	0.017656378660338	0.132609946417084	-3.30916	DOWN
MYCBP2	0.544732965461888	9.58917276343939	2.60060963775237	0.0176582950606746	0.132609946417084	-3.30925	UP
LTC4S	1.4231960818946	4.63944867700461	2.5993872372885	0.0177042855783189	0.132881048460734	-3.31159	UP
CADM4	-0.873362	5.36360402157438	-2.59889	0.0177231820542272	0.132940046538269	-3.31254	DOWN
RBFA	-0.543369	7.34418276116978	-2.59865	0.0177319362409064	0.132940046538269	-3.31299	DOWN
NUS1P3	-1.60327	6.63254390392556	-2.59564	0.0178459655303707	0.133422674958559	-3.31873	DOWN
SGCG	1.69386099177628	4.7007616534859	2.5953453633133	0.0178571619808968	0.133432130819438	-3.31929	UP
ADAMTS13	-0.534842	7.15347778998882	-2.59459	0.0178857643784701	0.133497358013748	-3.32073	DOWN
FERMT2	0.846793460679582	10.7965249321343	2.59391725722945	0.0179114754932396	0.133600493879041	-3.32202	UP
LMNB2	-1.26675	6.51903897016451	-2.59301	0.0179461589350481	0.133725260838808	-3.32375	DOWN
CLUL1	-0.768143	5.67626122305977	-2.59	0.0180612900362877	0.134285241636705	-3.32948	DOWN
KIR2DL4	-0.77334	7.65386371360108	-2.58886	0.0181052493223581	0.13453762425104	-3.33166	DOWN
IGFBP2	-1.00127	10.3965001361586	-2.58562	0.0182300793288398	0.135091624811342	-3.33782	DOWN
AQP9	1.79229022801182	6.31902478218714	2.58288274402495	0.0183364383375503	0.135579659300195	-3.34303	UP
PRDM1	-0.52084	7.28238037729918	-2.58274	0.0183420042032459	0.135579659300195	-3.3433	DOWN
CD7	-1.42793	5.6016519705981	-2.58256	0.0183490134861516	0.135579659300195	-3.34364	DOWN
GYPC	0.533753610744537	9.2326188374664	2.58218797102023	0.0183635121332383	0.135579659300195	-3.34435	UP
NDC80	1.20840722165875	4.76472979028208	2.58210934662288	0.0183665783346747	0.135579659300195	-3.3445	UP
LPCAT3	-0.727095	6.96043745343996	-2.58162	0.0183857875897624	0.135603055947605	-3.34543	DOWN
SLC2A3	1.11416939187501	8.39567153758986	2.58059212526313	0.0184258419454162	0.135755928371057	-3.34738	UP
MRPL19	-0.565889	6.85213868161177	-2.57949	0.0184689232179052	0.135898248334432	-3.34947	DOWN
CPEB1	0.726999643727435	5.18514539551754	2.57945370277384	0.0184704280951748	0.135898248334432	-3.34955	UP
CST1	-1.31051	5.62441510929212	-2.57815	0.0185216454156584	0.136060532376675	-3.35203	DOWN
NET1	0.663489646711811	9.10866046857097	2.57789398980658	0.018531679619406	0.136060532376675	-3.35251	UP
GTF2IRD2B	-0.500833	6.94413221775993	-2.57753	0.0185460230372245	0.136060532376675	-3.3532	DOWN
NINJ1	1.12708615729585	7.89750387064941	2.57752440721477	0.0185462216157225	0.136060532376675	-3.35321	UP
AP1B1	-0.536389	7.83650464135694	-2.57504	0.0186441259598903	0.136577880191453	-3.35793	DOWN
CYBRD1	1.90769909739374	5.39214077340255	2.57433633227897	0.0186721115863853	0.136633888433054	-3.35927	UP
CEP112	0.61235390191548	7.07356568336612	2.57335512941704	0.0187110193220353	0.136769610767979	-3.36114	UP
LOC101928589	-0.510188	8.37635001754317	-2.57274	0.018735276466128	0.136798064849146	-3.36229	DOWN
BATF	0.846765155191039	5.93320768964156	2.57135523090419	0.0187905587998396	0.13712719037254	-3.36493	UP
BAK1	-0.550476	7.52683584820707	-2.5688	0.018892621834335	0.137428069787322	-3.36978	DOWN
SPG20	0.818472160854634	8.77628011204227	2.56831327942194	0.0189121552475282	0.137473071194405	-3.37071	UP
CLIP3	1.03122567009062	8.64126312999396	2.56812228709057	0.01891981456185	0.137473071194405	-3.37107	UP
SMAD6	1.21153860685889	6.53448234930121	2.56735865155372	0.0189504677183663	0.137560022383083	-3.37252	UP
CYTIP	0.598358395714298	7.00691665533171	2.5670439315636	0.0189631145633476	0.137564494686056	-3.37311	UP
WFDC2	-1.6187	9.63993671314218	-2.56668	0.0189776129690376	0.137595375196449	-3.3738	DOWN
SYT17	0.783805370692509	5.15460462481594	2.56615156569701	0.0189990171384039	0.137676264970041	-3.37481	UP
RRAGD	0.834530730398519	6.3939733115752	2.56418285215525	0.0190784515883941	0.137810016811785	-3.37854	UP
GATA2	-0.614185	8.63675718954954	-2.56413	0.0190806731168137	0.137810016811785	-3.37864	DOWN
SLC16A4	1.70594996231357	5.61839642171475	2.5639151444773	0.0190892773566604	0.137810016811785	-3.37905	UP
BRDT	-1.11575	3.73151636245237	-2.56347	0.0191074735388894	0.137867296989784	-3.3799	DOWN
SLC25A30	-0.823007	5.31359451236535	-2.56259	0.0191428293335871	0.138046139220533	-3.38155	DOWN
GP6	-0.724599	6.70259830711218	-2.56186	0.0191724567711181	0.138049032694023	-3.38294	DOWN
CAPZA2	-0.564328	10.3074767254314	-2.56101	0.0192069973509743	0.138214252496165	-3.38455	DOWN
DAP	-0.570961	8.6286632206806	-2.55973	0.0192591549637783	0.138474267901353	-3.38697	DOWN
WWC1	-1.01862	7.93628294904422	-2.55949	0.0192692200543384	0.138474267901353	-3.38744	DOWN
LY86	0.6260214241487	8.44095466018728	2.55912224826544	0.019284080355952	0.138474267901353	-3.38813	UP
ACTG2	2.33991102907821	9.46193442908724	2.55886312721406	0.019294665389753	0.138474267901353	-3.38862	UP
GPHN	-0.50522	7.22296051833329	-2.55708	0.0193678181413706	0.138640081153287	-3.39201	DOWN
FGF21	-1.00731	5.29983082128758	-2.55671	0.0193829992595778	0.138640081153287	-3.39271	DOWN
EEF1A1P42	-0.608564	7.7327689313853	-2.55665	0.0193852777987548	0.138640081153287	-3.39281	DOWN
P2RY13	1.26790164075847	5.10851319417755	2.55663669465438	0.0193858408969117	0.138640081153287	-3.39284	UP
IL27RA	0.504033174155847	7.18676380403621	2.55633107402224	0.0193983881797143	0.138640081153287	-3.39342	UP
CDC5L	-0.576461	8.87920372790538	-2.55628	0.0194006452654758	0.138640081153287	-3.39352	DOWN
ERMP1	-0.625649	8.59197613650686	-2.55625	0.0194016009656162	0.138640081153287	-3.39356	DOWN
CALB1	-0.75182	5.74432439741779	-2.55603	0.0194106432935863	0.138640081153287	-3.39398	DOWN
CTSS	1.33449498873759	8.57179490694159	2.55480862207491	0.0194610068466776	0.138925944200379	-3.3963	UP
BTK	0.903472719897445	6.31313607589743	2.55185331725795	0.0195831038209892	0.139474768546506	-3.40189	UP
DENND1B	-0.539302	6.86034242814477	-2.5513	0.0196061979629419	0.139474768546506	-3.40294	DOWN
CFP	1.24562359776495	3.3180885079534	2.55120935708925	0.0196098044482692	0.139474768546506	-3.40311	UP
CCR5	1.15995572204953	7.17799329293086	2.5499146230566	0.0196635921962865	0.139660741234598	-3.40556	UP
KIF18B	-0.6372	6.17854309014196	-2.54923	0.0196919826478469	0.139755049870739	-3.40685	DOWN
IFIH1	0.712773287289724	6.53804618637038	2.54899269092666	0.0197019772575497	0.139755049870739	-3.4073	UP
NCAN	-0.515291	6.81905811617397	-2.54845	0.019724733947083	0.139795245087399	-3.40833	DOWN
HCK	0.979620250408664	7.29441949762203	2.54680073522313	0.0197935242982132	0.140108534745255	-3.41144	UP
CDH12	-0.888069	5.38049573979754	-2.54637	0.0198114680018801	0.140161702267119	-3.41225	DOWN
SLC2A1	-0.671133	8.85101629993788	-2.54429	0.0198990557635616	0.140304969519564	-3.4162	DOWN
DNASE1L3	0.639124621291014	6.97770272233028	2.54424506885228	0.0199007682451059	0.140304969519564	-3.41627	UP
TXN	-0.529681	10.567801143634	-2.54415	0.0199048211316925	0.140304969519564	-3.41646	DOWN
MYO5A	0.512995462369577	6.82049564276748	2.54353180462221	0.0199307967540536	0.140396022770442	-3.41762	UP
FOXD1	1.21558278941131	4.48943150492663	2.54334570160591	0.0199386387380724	0.140396022770442	-3.41797	UP
MYO9A	-0.775659	7.6134389760886	-2.54283	0.0199605114448147	0.140476412394492	-3.41895	DOWN
LRRN2	0.982583104856626	4.98320897859588	2.54242877579451	0.0199773185308955	0.140521086106063	-3.4197	UP
DNMT3A	-1.16641	6.06311765882689	-2.54149	0.0200169958042348	0.140574475517943	-3.42148	DOWN
MED31	-0.548372	7.31162430838445	-2.54117	0.0200306234542374	0.140574475517943	-3.42209	DOWN
TAAR3	-0.9792	4.34958091011542	-2.54021	0.0200710286213295	0.140664720671655	-3.42389	DOWN
ANXA8	1.09519984621221	9.27978770412685	2.53930292002377	0.0201097126156138	0.140862350881528	-3.42561	UP
XBP1	-0.738952	10.279084422932	-2.53628	0.0202386229879199	0.141402114739417	-3.43131	DOWN
UBE2M	-0.884059	7.77535130980601	-2.53626	0.020239394614358	0.141402114739417	-3.43135	DOWN
MPG	-0.546905	7.83589375082421	-2.5349	0.0202975693413969	0.141734846206688	-3.43391	DOWN
HAP1	-0.778432	7.82131633936526	-2.53362	0.0203527211520603	0.141898707149938	-3.43634	DOWN
VPREB3	0.948285895794791	5.60264924632589	2.53266508810989	0.0203936022963129	0.142109982806516	-3.43813	UP
FBXW7	-0.50554	6.5899099516525	-2.53188	0.0204273632105583	0.142235751821497	-3.43961	DOWN
CYP4F12	1.17917048935583	6.40727801959163	2.53175485252659	0.0204328247871596	0.142235751821497	-3.43984	UP
EXPH5	-0.652223	8.41064633771993	-2.53007	0.0205055711704784	0.142503261849239	-3.44302	DOWN
FMO3	0.899969760692055	4.86378422242993	2.52988359948893	0.020513681311234	0.142503261849239	-3.44337	UP
MFSD7	-0.511954	7.37036136293935	-2.52903	0.020550570686784	0.142612043996355	-3.44497	DOWN
PCSK1N	-0.557042	7.71045474557075	-2.52809	0.020591375294348	0.142739522977223	-3.44675	DOWN
MARC2	0.560190703591143	8.10403034642868	2.52788944591336	0.0206001800313322	0.142739522977223	-3.44713	UP
PCP4	2.4623832043254	7.44596552532447	2.52784108093689	0.0206022821789148	0.142739522977223	-3.44722	UP
HTR3B	-0.94693	6.21031131770176	-2.52739	0.0206220628283432	0.142739522977223	-3.44808	DOWN
KCNMB2	-0.658468	7.01648696273892	-2.52496	0.0207279786923757	0.143251231343656	-3.45265	DOWN
ZFPM2	1.58446297163164	8.17349746713187	2.52330765148601	0.0208002237111215	0.143602777779505	-3.45575	UP
SYNE2	-0.639206	9.25137179443853	-2.52242	0.0208391974490618	0.143760589385589	-3.45742	DOWN
NACAD	1.00279402503763	5.30923002601589	2.52215239046539	0.0208509510101769	0.143760589385589	-3.45793	UP
FAM117A	0.552507385412866	8.73838171247765	2.52205612230911	0.0208551833801648	0.143760589385589	-3.45811	UP
AATK	0.924804602715134	7.31945046177262	2.52134846716886	0.0208863198336288	0.143786551232073	-3.45944	UP
PRKCZ	-1.46373	6.08783798302609	-2.52073	0.0209137329928544	0.143868921023553	-3.46061	DOWN
SCARF1	0.551544674331581	6.46246381994694	2.5184571853587	0.0210139899163765	0.144484623606202	-3.46488	UP
SLC16A6	-1.32008	6.42545320389848	-2.51783	0.0210416218799945	0.144526681982477	-3.46605	DOWN
MAP3K2	-0.759232	7.22116965049049	-2.51609	0.0211190090584391	0.144886126478816	-3.46933	DOWN
TBC1D29	-0.716894	6.89512984847034	-2.51593	0.0211263060492743	0.144886126478816	-3.46963	DOWN
GALE	-0.753814	7.23048328685331	-2.51398	0.0212132624179296	0.145408255400451	-3.4733	DOWN
RAB17	-0.822007	7.07111613362081	-2.51134	0.021331549375382	0.146066454765871	-3.47826	DOWN
ELK2AP	-0.938315	6.35566417137551	-2.51111	0.0213419018016676	0.146066454765871	-3.47869	DOWN
SH2B3	0.538808339196638	8.51972697952164	2.51062233396146	0.0213636542723215	0.146140883476904	-3.4796	UP
2024-03-03	0.950472700882609	6.64281099647817	2.5100444876183	0.0213896587423548	0.14615108038941	-3.48068	UP
ATP6V1G1	-0.665142	10.5707144678163	-2.50948	0.021415171273253	0.14615108038941	-3.48175	DOWN
SEMA5A	-0.61794	9.13045179928107	-2.5088	0.0214457565801106	0.14615108038941	-3.48302	DOWN
MGAT4B	-0.600284	8.55530378583012	-2.50855	0.0214572146425974	0.14615108038941	-3.4835	DOWN
LPL	1.28824755390831	8.72653596646624	2.50828899091326	0.0214688430360405	0.14615108038941	-3.48398	UP
FGF7	0.696932141413239	7.22515501424872	2.50810446666048	0.0214771822711807	0.14615108038941	-3.48433	UP
LEP	1.32977628445912	4.91548108709585	2.50792514110646	0.0214852894794654	0.14615108038941	-3.48466	UP
ZNF214	-0.715827	5.04398550198243	-2.50787	0.0214876420708242	0.14615108038941	-3.48476	DOWN
CEACAM1	-0.755477	7.69563117599271	-2.50593	0.0215757018755886	0.146546792061948	-3.48841	DOWN
NAALAD2	-0.645572	7.11794667287328	-2.50543	0.0215983571197133	0.146595478971833	-3.48934	DOWN
PVRIG	-0.528238	7.35062989711623	-2.50529	0.0216046928443788	0.146595478971833	-3.4896	DOWN
ME1	0.861563352492133	7.61406718056553	2.50453176696243	0.0216392455786187	0.146653766887579	-3.49103	UP
GPATCH2L	-0.670528	6.75024137344381	-2.50412	0.0216579510494251	0.146653766887579	-3.4918	DOWN
KCNQ2	-0.756408	6.32341861742422	-2.50381	0.021672191381258	0.146653766887579	-3.49238	DOWN
NCF4	0.831493312620805	7.31413756963933	2.5035324188346	0.0216847829744174	0.146653766887579	-3.4929	UP
NMT2	0.50945214916473	7.30281560094934	2.50342476770214	0.0216896936959896	0.146653766887579	-3.4931	UP
AHNAK	0.706078957067101	11.8869178324067	2.50283200042562	0.0217167526937949	0.146762863400973	-3.49422	UP
ZNF443	-0.500596	8.03758425299182	-2.50017	0.0218387396756003	0.146898719787799	-3.49921	DOWN
T	-0.937384	5.71326781166012	-2.50016	0.021839049603598	0.146898719787799	-3.49922	DOWN
TRDV3	-1.53859	7.28289312096989	-2.49992	0.0218502205001314	0.146898719787799	-3.49968	DOWN
CEP41	-0.790066	6.97796850919945	-2.49991	0.0218507193748105	0.146898719787799	-3.4997	DOWN
ARRB2	1.57226370674232	6.31285355934865	2.49984787479375	0.0218534565320519	0.146898719787799	-3.49981	UP
PRRG2	-0.810176	5.96340743641803	-2.49971	0.0218597323867339	0.146898719787799	-3.50006	DOWN
NUS1	-0.957422	7.49670664744936	-2.49934	0.0218769667029973	0.146898719787799	-3.50077	DOWN
XDH	-0.750811	8.43940923731019	-2.49928	0.0218794208383238	0.146898719787799	-3.50087	DOWN
FAM107A	0.581521585532141	7.63637980097053	2.49813331343141	0.0219323666312978	0.146963264684033	-3.50302	UP
FSBP	-1.57459	3.80032781738252	-2.49784	0.0219457637841979	0.14697972903325	-3.50356	DOWN
LY75	0.871584090913505	6.82843719458965	2.49696609492534	0.0219862392143399	0.1470093686457	-3.50521	UP
TENC1	0.682695721331379	9.52383495856907	2.49601496020304	0.0220302304448068	0.1470093686457	-3.50699	UP
NCAPG2	-0.572479	7.11789657682148	-2.49565	0.0220472197601931	0.1470093686457	-3.50767	DOWN
GPR126	0.79338614541938	6.75325642439221	2.49547405970083	0.0220552846811954	0.1470093686457	-3.508	UP
OR1G1	-1.12603	5.39945364085667	-2.49534	0.022061464826936	0.1470093686457	-3.50825	DOWN
ZNF280A	-0.562987	7.28749395306699	-2.49514	0.022070554265603	0.1470093686457	-3.50862	DOWN
MTRF1	-0.816999	6.12158158520753	-2.49359	0.0221425740562475	0.147099606013461	-3.51152	DOWN
RFX2	1.05039823739933	5.40228411286226	2.49347917244808	0.0221479184734701	0.147099606013461	-3.51173	UP
CHD5	-0.934698	5.77433123006338	-2.49289	0.0221755601305636	0.147099606013461	-3.51285	DOWN
TFE3	0.599945261409433	8.82955753087507	2.49283890088066	0.0221777272707281	0.147099606013461	-3.51293	UP
NUPL1	-0.638251	7.2557477805657	-2.49272	0.0221831919372626	0.147099606013461	-3.51315	DOWN
FN1	0.848383777055959	12.539916050161	2.49222699937548	0.0222062504745982	0.147099606013461	-3.51408	UP
CLEC4A	1.02656994051335	6.17392715131619	2.49202895638827	0.0222154894381327	0.147099606013461	-3.51445	UP
DIO1	-0.896827	5.64920424760978	-2.49037	0.0222929635088193	0.147352766079441	-3.51755	DOWN
CCL21	1.09869311257035	8.2970414100787	2.49027238742372	0.0222975938548198	0.147352766079441	-3.51773	UP
RAB33B	0.51318319229344	7.69382409004518	2.4878071970998	0.0224133009406055	0.148044591021158	-3.52234	UP
SMCO4	0.61917788376279	7.95886254342699	2.48746811316425	0.0224292603517284	0.148077205319642	-3.52298	UP
SLC9A5	-1.09232	5.72926319719981	-2.48709	0.0224470048924563	0.148121567156263	-3.52368	DOWN
CASQ1	-0.518146	6.44847465537935	-2.48619	0.0224894616726694	0.148291414722972	-3.52536	DOWN
GALNT12	1.49183983128711	6.58275717516769	2.48588930536984	0.0225037095320732	0.148291414722972	-3.52593	UP
AFM	-0.56367	6.47077288772682	-2.48508	0.0225417466475007	0.148371990184838	-3.52743	DOWN
HMMR	-0.544812	7.06694152331689	-2.48489	0.0225511686849755	0.148371990184838	-3.5278	DOWN
IQCG	-0.584847	7.21716221595127	-2.48474	0.0225580830082704	0.148371990184838	-3.52808	DOWN
PTPN22	1.20041690799863	4.90293024409745	2.48117064428783	0.0227276047887949	0.149115832241507	-3.53474	UP
RCE1	-0.541605	7.33905050275908	-2.48108	0.0227318552529352	0.149115832241507	-3.53491	DOWN
PNP	-0.722749	8.51638104019815	-2.48092	0.0227397670701158	0.149115832241507	-3.53522	DOWN
ATP6V1B1	1.37762070942632	4.51139236439719	2.4808694263288	0.0227419680136098	0.149115832241507	-3.5353	UP
KCNN3	0.92960964298242	4.26009523531261	2.47985257705793	0.0227905182255725	0.149340917078329	-3.5372	UP
GABRB3	-1.2498	4.85046427188314	-2.47969	0.0227985277951361	0.149340917078329	-3.53751	DOWN
CST3	0.726411478301287	11.7852468709146	2.47813852930717	0.0228725769258938	0.149680015099554	-3.5404	UP
CDK5R2	-1.20409	4.06914933595521	-2.47393	0.0230750613074587	0.150491965371703	-3.54824	DOWN
COL1A2	0.680124952215076	14.0408920775751	2.47323883126853	0.0231086776870253	0.150545191417004	-3.54954	UP
SPRR1A	-0.649443	7.46920980401149	-2.47307	0.0231168388457968	0.150545191417004	-3.54985	DOWN
HIBCH	0.526977227763863	8.26739859780647	2.47034438708689	0.0232492238658608	0.151187474655295	-3.55493	UP
CUZD1	-0.639635	6.83577241877367	-2.46965	0.0232831899392583	0.151200890465364	-3.55623	DOWN
DOCK2	1.44053558843199	6.06761556937657	2.46953607877783	0.0232886160384379	0.151200890465364	-3.55644	UP
SLC9A2	-1.48619	3.7500528090297	-2.46933	0.0232987185957955	0.151200890465364	-3.55682	DOWN
C4orf46	0.685615864608177	11.8941153838137	2.46932676865477	0.0232988267750307	0.151200890465364	-3.55683	UP
PHGDH	0.693108286535334	7.94073058074135	2.46819284615773	0.0233542157173527	0.15135739901719	-3.55894	UP
ACSF2	0.666253666378354	6.59309888922817	2.46746226487818	0.0233899679465204	0.151516017049904	-3.5603	UP
ALB	-1.02516	5.3568514521879	-2.46674	0.023425449820969	0.151672731732395	-3.56165	DOWN
GM2A	0.74063960726064	9.18228214852975	2.46571952433982	0.023475459211087	0.151850165864686	-3.56355	UP
GFPT1	-0.542725	8.92706887892768	-2.46421	0.0235495544082812	0.151963623186964	-3.56635	DOWN
KDR	0.753063604811799	7.9227873366935	2.46240578500091	0.0236388254663634	0.152466452299853	-3.56971	UP
ACOX2	0.754797741725657	7.57023363756102	2.46141681696279	0.0236877873466807	0.152615613152663	-3.57155	UP
PTGDR	0.769523538837786	5.84367917357576	2.46140417044616	0.0236884140660861	0.152615613152663	-3.57157	UP
TAF5L	-0.54556	8.5835927315171	-2.46125	0.0236960304455865	0.152615613152663	-3.57186	DOWN
ANXA9	-0.59266	6.32213742516649	-2.4603	0.0237432387062344	0.152733197192133	-3.57363	DOWN
RBBP8	-0.646998	9.10372067835871	-2.45854	0.0238308471190853	0.153103666673083	-3.5769	DOWN
TES	0.940828930277014	9.93160073618543	2.45835044377128	0.023840202346111	0.153103666673083	-3.57725	UP
TXK	-0.744704	6.12310846642409	-2.45764	0.0238755742868369	0.15318449882696	-3.57857	DOWN
XCL1	-1.72669	5.64979077363815	-2.45687	0.0239142746396377	0.153359560755863	-3.58001	DOWN
TSPAN12	-1.08981	7.31067274686056	-2.45607	0.0239540200461303	0.153497361948883	-3.58148	DOWN
RFXANK	-0.611001	7.73400530714494	-2.45296	0.0241102954511278	0.154134501711718	-3.58726	DOWN
MVB12B	0.516892096371971	7.77530161590748	2.45290734256026	0.0241130187247852	0.154134501711718	-3.58736	UP
ARFGAP3	-0.520769	9.19334387083105	-2.44965	0.0242777704101186	0.1550246413783	-3.59341	DOWN
SRD5A3	-1.42152	5.65851016312273	-2.44919	0.0243010367712876	0.155099491221971	-3.59426	DOWN
ARFGEF1	-0.511815	8.64658178862964	-2.44495	0.0245170515796887	0.156181407289292	-3.60212	DOWN
GS1-600G8.3	-1.10238	4.63872070662552	-2.44419	0.024556046824949	0.156274487038521	-3.60353	DOWN
EFEMP1	1.14413303389902	10.9886402027713	2.44309067820758	0.0246124500382922	0.156394966914595	-3.60557	UP
IFIT1	1.53258386823709	8.05648341926036	2.44274429281412	0.0246302483098423	0.156394966914595	-3.60621	UP
ZNF593	-0.530832	7.90872267593816	-2.44167	0.0246853784422934	0.156585486011431	-3.6082	DOWN
PRDM12	1.02957960750637	4.46532805695464	2.44100938712845	0.0247195740995324	0.156728399257772	-3.60943	UP
STRA6	-0.78028	8.4349530353405	-2.43992	0.0247758880321764	0.156863362729637	-3.61145	DOWN
MPO	-0.631419	6.59847768305241	-2.43901	0.0248228817555713	0.156939019475812	-3.61313	DOWN
DSTN	0.683927955964013	12.2997194102134	2.43784049062317	0.0248835153091867	0.157174437319663	-3.61529	UP
GGTLC1	-0.574074	7.88939308843236	-2.43719	0.0249172689347568	0.157313678636493	-3.6165	DOWN
ATP4B	-1.54187	4.66318133898843	-2.43615	0.0249714240987758	0.157504695405507	-3.61842	DOWN
GCH1	0.553554189204468	7.12050583771371	2.43574030408736	0.0249927271899713	0.157504695405507	-3.61918	UP
LRRC32	0.897712580488546	8.19845052996182	2.43549436896591	0.0250055453547558	0.157504695405507	-3.61964	UP
TF	1.10182130462118	6.39898695180509	2.43503337956055	0.025029588737682	0.157504695405507	-3.62049	UP
SELL	0.658991899081466	7.18945172221551	2.43229557912472	0.0251728276446161	0.158162678568031	-3.62555	UP
ZNF217	-0.624184	8.32843330387063	-2.43191	0.0251932977647698	0.158162678568031	-3.62627	DOWN
PROM1	-1.43203	7.87017665607845	-2.43146	0.0252165297587824	0.158162678568031	-3.62709	DOWN
ELP3	-1.15717	7.97836288811711	-2.43137	0.0252214943235895	0.158162678568031	-3.62727	DOWN
NDRG4	-0.618354	7.38651754184074	-2.43101	0.0252401029289065	0.158162678568031	-3.62792	DOWN
FCGR1B	0.930082960418494	7.06724181070498	2.43068	0.025257901572648	0.158200423136842	-3.62855	UP
PICK1	-0.537937	6.69090485132357	-2.42848	0.0253736959178065	0.158703726562258	-3.6326	DOWN
HOXA3	0.765704016340643	5.22078795480801	2.42593068460061	0.0255087998242897	0.159291004675746	-3.63731	UP
MINOS1-NBL1	0.817100638954317	11.3415000104682	2.42580485363207	0.0255154838908435	0.159291004675746	-3.63755	UP
HBA1	1.13637196533005	13.0426801300163	2.42559052674673	0.0255268725766193	0.159291004675746	-3.63794	UP
TTC40	-1.27262	4.91159853646271	-2.42434	0.0255934362969159	0.15953929491098	-3.64025	DOWN
HCRTR2	-1.26756	5.44494412370221	-2.42417	0.0256022865521454	0.15953929491098	-3.64056	DOWN
KIAA1654	-0.674138	6.42726858300778	-2.42356	0.0256350684006817	0.15955722853332	-3.64169	DOWN
NKX3-2	1.05101048127444	4.70921829841347	2.42348649435616	0.0256389270249448	0.15955722853332	-3.64182	UP
S100P	-2.14074	5.78491428795979	-2.42287	0.0256717117085597	0.159675669816898	-3.64296	DOWN
NCR3	-0.937888	5.94499744994642	-2.42192	0.0257226386784784	0.159918394560554	-3.64472	DOWN
LPAR3	-0.711145	7.14436527225843	-2.42154	0.0257430862804328	0.159946615410236	-3.64542	DOWN
ATP6V1A	-0.709179	10.3263138850866	-2.42105	0.0257690614584404	0.159946615410236	-3.64631	DOWN
GLCE	0.713919577827212	6.19058463199246	2.42082590727141	0.0257812799833551	0.159946615410236	-3.64673	UP
LRRC8E	-0.976656	6.18740245928528	-2.41972	0.0258404494442189	0.160058293353195	-3.64877	DOWN
C1RL	0.56321022569324	8.37133	2.41862768161846	0.0258994512910395	0.16034982861526	-3.65079	UP
CTSW	-2.0801	6.29880792731244	-2.4184	0.0259118376859262	0.160352620594389	-3.65121	DOWN
MSC	0.974629501628725	5.86368422579954	2.41798339204081	0.0259341825017199	0.160412489060635	-3.65198	UP
PSD4	-0.672825	6.78509110793617	-2.41576	0.0260545649686187	0.160717667747196	-3.65608	DOWN
ENO1	-0.570842	11.1262048584904	-2.41526	0.0260812749924659	0.160763467119219	-3.65699	DOWN
PSAP	0.680165414350199	12.4242410531898	2.41517793542957	0.0260859217208707	0.160763467119219	-3.65715	UP
BACH1	-0.505937	6.26681453464196	-2.41461	0.0261165255290611	0.160868009811427	-3.65818	DOWN
LOC441601	-0.967157	6.19757011155073	-2.41442	0.0261268327062549	0.160868009811427	-3.65853	DOWN
KIF2C	-0.506239	7.55050595480908	-2.41414	0.0261421430931632	0.160888544414406	-3.65905	DOWN
HOXB8	-1.0539	4.42159531173873	-2.41366	0.0261684440059006	0.16092653541241	-3.65994	DOWN
PLP2	0.644335759444221	9.36780860024098	2.4132809438765	0.0261889940112197	0.160955688262002	-3.66064	UP
PRR13	-0.521437	9.48925270144921	-2.41142	0.0262904955518496	0.161284387095479	-3.66407	DOWN
BMI1	0.540178620634098	8.95969854208744	2.40973278540889	0.0263828032272555	0.161507146539943	-3.66717	UP
DSERG1	-0.586934	8.19522941369501	-2.40916	0.0264142906639353	0.161507146539943	-3.66823	DOWN
HOXD9	-0.699347	7.58502109644157	-2.40879	0.0264343305648718	0.161507146539943	-3.6689	DOWN
ADAMTSL3	0.631263475143397	7.05990207489607	2.40845842412958	0.026452738162402	0.161507146539943	-3.66952	UP
INSL3	-1.23889	6.18134862966494	-2.40826	0.0264637889487939	0.161507146539943	-3.66989	DOWN
CLDN7	-1.67635	7.46054748036135	-2.4081	0.0264724164899974	0.161507146539943	-3.67018	DOWN
HSPA6	1.30940902266698	7.46130520885052	2.40804305158471	0.0264755705135116	0.161507146539943	-3.67028	UP
KIAA1644	1.30346224402895	7.24782619964769	2.40787515721244	0.0264848046116081	0.161507146539943	-3.67059	UP
RNF39	-0.714901	7.8006370574337	-2.40745	0.026508361733792	0.161507146539943	-3.67138	DOWN
C8orf4	-1.05097	7.57519021284805	-2.40743	0.0265090890050894	0.161507146539943	-3.6714	DOWN
EPHA1	-0.97695	6.50340845917958	-2.4071	0.0265274593093255	0.161507146539943	-3.67202	DOWN
ERBB2	-0.543609	8.76731463031497	-2.40703	0.0265311702578082	0.161507146539943	-3.67214	DOWN
C1orf54	0.922326255219364	8.84022571140509	2.4066269653462	0.0265535487659149	0.16157016651724	-3.67289	UP
HYOU1	-0.580219	10.0249024778171	-2.40534	0.026624491320456	0.161928492933602	-3.67525	DOWN
ACTN1	0.765418977183005	10.9631592684362	2.40325971589717	0.0267398313106942	0.162262707163133	-3.67908	UP
FKBP6	-0.765055	6.63164727788563	-2.40303	0.0267528049234937	0.16226814182715	-3.67951	DOWN
BRWD1	-0.655617	6.62467826734212	-2.4023	0.0267932216102821	0.162286396365904	-3.68084	DOWN
KCNK1	-0.679793	8.87763952028626	-2.4022	0.0267986467305008	0.162286396365904	-3.68102	DOWN
ZNF248	-0.60096	7.58060954232898	-2.40108	0.0268609975477186	0.162286396365904	-3.68308	DOWN
LBH	0.78646667120117	9.63950577406604	2.40101529785751	0.0268646730797807	0.162286396365904	-3.6832	UP
ZNF780A	-1.47533	4.87010665183014	-2.401	0.0268654388527625	0.162286396365904	-3.68323	DOWN
GPC3	0.875862603889822	7.63534988123403	2.40097030247398	0.0268671814179317	0.162286396365904	-3.68328	UP
DPEP2	1.13966582063315	3.65397338755192	2.40055549780531	0.0268903156453841	0.162286396365904	-3.68405	UP
CD48	0.5435239977254	8.80783561935949	2.40039186907263	0.0268994465539573	0.162286396365904	-3.68435	UP
CCR2	0.527780446913075	7.58041824893559	2.40032877712975	0.0269029680207426	0.162286396365904	-3.68446	UP
WNT4	-1.58241	6.24443228135379	-2.40026	0.0269069652092493	0.162286396365904	-3.68459	DOWN
PRF1	-0.907461	8.28959641492171	-2.40022	0.0269093074398351	0.162286396365904	-3.68467	DOWN
MT1G	-1.2438	10.7518750394724	-2.40015	0.0269128463791018	0.162286396365904	-3.68479	DOWN
SAT1	-0.769048	12.1738174442176	-2.39973	0.0269365304674182	0.162356342229594	-3.68557	DOWN
ROPN1B	-0.659149	6.34582597778023	-2.3974	0.0270671022425666	0.162997094858307	-3.68985	DOWN
SLC10A1	-0.700237	7.32076727098767	-2.39501	0.0272014914267913	0.163659667406601	-3.69423	DOWN
C1S	0.631928280252355	12.1896332220988	2.39279606034403	0.027326508709394	0.164231566694065	-3.69829	UP
ARHGEF5	-1.21432	7.05419609977195	-2.39268	0.0273332179477432	0.164231566694065	-3.6985	DOWN
BNC2	0.62966333158279	8.77604705896135	2.39134307340872	0.027408917332461	0.16439232337572	-3.70095	UP
MRAS	1.1639062786901	4.44355297901101	2.39067864599595	0.0274466785843561	0.164486560901059	-3.70217	UP
CHI3L1	1.5143237759672	7.34882314684534	2.38829465555453	0.0275825667791799	0.164769631468329	-3.70654	UP
CELSR2	-0.531712	7.98928397077164	-2.38735	0.0276365313405274	0.164801064607184	-3.70827	DOWN
ZNF711	-0.7217	5.48041146338084	-2.38694	0.0276601946349424	0.164868995084495	-3.70902	DOWN
SKAP2	0.869642358769807	7.42944294692264	2.38378442297175	0.0278413677266269	0.165654904963344	-3.7148	UP
IGKV1OR2-108	1.90124453552974	6.39482622587976	2.38338214340148	0.0278645603988621	0.165719508171187	-3.71553	UP
PRRX2	0.76943449031717	5.50210040657387	2.38275278798838	0.0279008808008458	0.16582834734917	-3.71668	UP
ANKRD55	-0.759575	6.54478919546325	-2.38242	0.0279198899667899	0.16582834734917	-3.71729	DOWN
EPB41L2	0.604167223614093	9.48987826518417	2.38150687729427	0.0279729129752004	0.166069856748483	-3.71896	UP
CXCL2	1.83922716314385	6.88970098151536	2.38015143566207	0.0280514743248405	0.166389208633215	-3.72144	UP
ICK	0.583602656955477	6.35212982926488	2.37943921815021	0.0280928367152514	0.166487543568329	-3.72274	UP
KLF10	0.509325811466638	9.99338303970748	2.37796425471569	0.0281786765867768	0.166849061235499	-3.72544	UP
F13A1	1.11530855883364	9.74360905619458	2.37593065565029	0.028297428368974	0.167330963968823	-3.72916	UP
SNORA5B	-0.769622	5.20085005650677	-2.37564	0.0283143573911118	0.167357409392691	-3.72969	DOWN
CALB2	1.12921605954205	7.87011762421214	2.37458180530245	0.0283764511005644	0.167576976059817	-3.73162	UP
KRT23	-1.51704	6.7108040927648	-2.37268	0.0284884639950551	0.167839758952423	-3.7351	DOWN
ACSL4	-0.683788	7.75748825119155	-2.37265	0.028490214119802	0.167839758952423	-3.73516	DOWN
NR2F1	0.533079127778295	8.7450060264472	2.3723005170899	0.0285105685057579	0.167839758952423	-3.73579	UP
S100B	1.54421985087867	4.47762547901612	2.3721253504845	0.0285208909332624	0.167839758952423	-3.73611	UP
IL21R	0.82008272466716	5.40661931823456	2.37175819604003	0.0285425383344198	0.167876308824391	-3.73678	UP
CD151	0.598162977758255	9.08987162669053	2.37159622969629	0.0285520927178068	0.167876308824391	-3.73707	UP
LUM	0.73864682464087	12.0612206225825	2.37100242070211	0.0285871469292388	0.168008888448961	-3.73816	UP
DERA	-0.678641	8.99963023592137	-2.36846	0.0287376733933564	0.168587426180719	-3.7428	DOWN
ODF1	-0.575962	6.73207803500829	-2.36828	0.0287483284986994	0.168587426180719	-3.74312	DOWN
TCF4	0.57862096482854	11.3271395262087	2.36761575147144	0.0287878380750038	0.168745464457974	-3.74434	UP
HCG4B	-1.07811	6.12540783737668	-2.36729	0.0288074562777402	0.168755963639505	-3.74494	DOWN
LACTB2	-0.604877	7.18838981845256	-2.36716	0.0288147510672888	0.168755963639505	-3.74516	DOWN
PLA2G2A	2.4605179356637	9.06228299985328	2.36622776349058	0.028870467055358	0.16900859472276	-3.74687	UP
ALCAM	-0.632121	9.71901971462335	-2.36601	0.0288835098958473	0.16901130463881	-3.74727	DOWN
GNG13	-1.26847	4.8141895864207	-2.36264	0.0290852435340824	0.169626976669656	-3.75341	DOWN
MARCKS	0.543227134071376	10.8164401912805	2.3624390043827	0.0290971415944462	0.169626976669656	-3.75377	UP
AGXT	-1.06065	5.6069124193548	-2.36168	0.0291427593043982	0.169626976669656	-3.75515	DOWN
EFHC1	-0.505696	7.61090821326563	-2.36156	0.0291499120846687	0.169626976669656	-3.75537	DOWN
GCNT4	-1.12989	5.93648808207421	-2.36141	0.0291586965215858	0.169626976669656	-3.75564	DOWN
EVI5	0.516772077019366	7.47781466707716	2.36104721891143	0.029180824345654	0.169626976669656	-3.75631	UP
MID1	0.565206644106449	7.88412401124928	2.36094212020674	0.0291871526066953	0.169626976669656	-3.7565	UP
TTLL4	-0.505471	7.3297197349343	-2.36088	0.0291907383744134	0.169626976669656	-3.75661	DOWN
HGD	-1.70695	6.56405930328606	-2.36029	0.0292265785759021	0.169745358020024	-3.75769	DOWN
NPTN	0.574893235209988	11.3374038057206	2.36002744570505	0.0292422813812045	0.169745358020024	-3.75816	UP
PTH2R	-0.69426	6.12437446789574	-2.3589	0.0293101382254402	0.170026643807767	-3.76021	DOWN
AFF4	-0.718383	6.62757754905954	-2.35795	0.0293677672509087	0.170213957297653	-3.76194	DOWN
CNKSR1	-1.51399	6.63662685906923	-2.35718	0.0294144479634697	0.170410999736617	-3.76334	DOWN
ACKR3	0.700495616465306	8.60656217366319	2.35696854766154	0.029427349507415	0.170412258893155	-3.76373	UP
TBC1D16	-0.534606	8.79535014859114	-2.35644	0.0294591699801222	0.170523028299415	-3.76469	DOWN
WIPI1	-0.635867	7.85794337294371	-2.35513	0.0295392391810446	0.170765782442915	-3.76708	DOWN
UHRF1BP1L	0.58405622838741	6.27033390395643	2.35398479411535	0.0296089194263764	0.171021424115807	-3.76916	UP
HCLS1	0.664010313375641	8.71040633989925	2.35259348355128	0.029693939994079	0.171365156280263	-3.77169	UP
ECM2	0.722736473502831	9.41241598940072	2.3523568871827	0.0297084205292822	0.17137510940786	-3.77212	UP
PALLD	0.648963800009334	11.7280271028733	2.35191329675692	0.0297355875135649	0.171458205255255	-3.77292	UP
NUP98	-0.717031	7.78001734984758	-2.35103	0.0297895360637636	0.171695588595738	-3.77452	DOWN
HIF1A	-0.513611	11.1746305778265	-2.35014	0.029844237917429	0.171796015758233	-3.77614	DOWN
THEMIS2	0.672604745010797	7.57006340388176	2.35012534324868	0.0298453219783934	0.171796015758233	-3.77617	UP
C1QB	0.749109530950168	8.69587021518472	2.34656581403108	0.0300649062718278	0.172796910817317	-3.78264	UP
TWIST1	0.568683147237827	7.93608621568801	2.34642316865244	0.0300737371266798	0.172796910817317	-3.7829	UP
MUC1	-1.26999	8.86740319315471	-2.3464	0.0300753433276723	0.172796910817317	-3.78294	DOWN
PITX1	1.0182867258045	3.51284305319615	2.34437795492764	0.0302006167912967	0.173025708567621	-3.78661	UP
MAGI2	0.54133115647116	7.63222861545039	2.3439524925913	0.0302270737155701	0.173103467761588	-3.78738	UP
IMPA2	-0.799097	8.21406690612887	-2.34331	0.0302671713946931	0.173259244860546	-3.78855	DOWN
CDK16	-0.524117	8.92562149861808	-2.34283	0.0302967878294047	0.17335491673256	-3.78941	DOWN
LGALS4	-0.610275	7.03272613119999	-2.34136	0.0303888245618131	0.173807517236253	-3.79209	DOWN
LAMC3	-1.61865	6.78778925473333	-2.34014	0.0304650381634908	0.174095188314121	-3.79429	DOWN
ANPEP	0.909445453795312	6.90358027881626	2.33970324131794	0.0304924918069982	0.174158321271177	-3.79509	UP
ZBTB33	-1.14848	4.61125501933715	-2.33923	0.0305219379213551	0.174158321271177	-3.79594	DOWN
LILRB5	0.527038050629286	6.85548596226081	2.33701704530955	0.0306613918287271	0.174771234288905	-3.79995	UP
SOSTDC1	1.4501989983253	4.84880447216597	2.33430688863477	0.0308326776486881	0.175598568974194	-3.80486	UP
COL6A1	0.572471124922288	12.7504044516373	2.3338	0.0308649172536528	0.175632495699521	-3.80578	UP
IL5RA	-0.579711	6.2401565914499	-2.33359	0.0308778529841659	0.175632495699521	-3.80615	DOWN
TIE1	1.33109217138259	7.51539391781295	2.33242201384857	0.0309523272613981	0.17590715598853	-3.80827	UP
XIAP	-0.51427	6.02909383417305	-2.33095	0.0310461632670365	0.176060010305437	-3.81094	DOWN
MAN2B1	0.528827882951131	8.85743462380161	2.33055989093438	0.0310709552984139	0.176060010305437	-3.81164	UP
ABHD14A-ACY1	-0.624989	7.54290749783171	-2.33016	0.0310963425358194	0.176129579244829	-3.81236	DOWN
PBX3	0.755526704385055	8.95583121394877	2.32909126852058	0.0311648122619517	0.17629442220603	-3.8143	UP
NUDT6	0.736308709715805	5.02203669110162	2.32878587539372	0.0311843623585209	0.176330769480946	-3.81485	UP
TRIM36	0.945236209818671	4.4277967223313	2.32697	0.0313007046050688	0.176666226971812	-3.81813	UP
FAM69A	0.619939664707786	8.65485115559108	2.3259505734645	0.0313664110137246	0.176710467931184	-3.81998	UP
HIST1H2BH	-1.15818	4.75131464550619	-2.32567	0.0313842299586647	0.176710467931184	-3.82048	DOWN
SERPINI2	-0.52977	6.55724474686263	-2.32459	0.0314542100481996	0.176904381747541	-3.82244	DOWN
CAMK1G	-0.564549	7.22161007966021	-2.32404	0.0314897790571389	0.176904381747541	-3.82343	DOWN
S100A10	0.70110354678269	11.330684783172	2.3227592538154	0.0315724968063096	0.177087143583816	-3.82574	UP
CD33	0.895724040877774	4.53700139061067	2.32256181895268	0.0315852876750624	0.177087143583816	-3.8261	UP
SLC26A2	-1.16668	8.89038879995397	-2.32252	0.0315880733136339	0.177087143583816	-3.82617	DOWN
TUBB4B	-0.594869	10.3793896164266	-2.32194	0.0316253254534348	0.177087143583816	-3.82721	DOWN
FBLN1	0.6952003912837	11.5743185070758	2.32186895099634	0.0316302133041113	0.177087143583816	-3.82735	UP
KCNMB1	0.965011207999636	8.65752669753692	2.32151379900005	0.0316532643396803	0.177087143583816	-3.82799	UP
ESM1	-0.713761	5.63879901515752	-2.32018	0.0317402778253547	0.177364880935193	-3.8304	DOWN
TARDBPP1	-0.973836	5.26054392360625	-2.31972	0.0317696757343814	0.177364880935193	-3.83122	DOWN
SAMHD1	0.968985450009093	7.07131670877749	2.31961914749993	0.0317764993234842	0.177364880935193	-3.83141	UP
SMPD3	1.44432732011993	5.21967835341444	2.31803226204402	0.031880057936318	0.177555589206233	-3.83427	UP
FOLH1	-0.526864	7.20724217978166	-2.3179	0.0318883797283816	0.177555589206233	-3.8345	DOWN
CDKN2C	0.753536706131406	7.82429927999037	2.31771355594321	0.0319008940458112	0.177555589206233	-3.83485	UP
CPLX2	-1.22246	4.17769936964177	-2.31768	0.0319031776958577	0.177555589206233	-3.83491	DOWN
APOL1	-1.21697	8.07356525943969	-2.31705	0.0319441967022899	0.177697069176452	-3.83604	DOWN
APOB	-0.589826	6.52128614148669	-2.31659	0.031974583528538	0.177697069176452	-3.83687	DOWN
PIK3CD	0.579298086607697	8.14466404277018	2.31648236274133	0.0319815045231604	0.177697069176452	-3.83707	UP
SLC1A2	-0.753858	6.48421412383432	-2.31618	0.0320012932990942	0.17773351611134	-3.83761	DOWN
FOXN3	0.617739812515312	8.99031264748307	2.31581255184575	0.032025438545058	0.177794118534237	-3.83827	UP
GREB1	-0.974941	8.39038413562324	-2.31514	0.0320696449259042	0.177916464955527	-3.83949	DOWN
EDNRB	-0.855071	8.59973	-2.31499	0.0320791710808989	0.177916464955527	-3.83975	DOWN
HP	1.49695626406299	7.30458703480557	2.31487231335421	0.0320872046585219	0.177916464955527	-3.83997	UP
ARPC1B	0.535507530086502	10.047541270679	2.31372001710885	0.0321630516782615	0.178186304607602	-3.84204	UP
CTH	-1.10488	5.86007464410924	-2.31296	0.0322129280587485	0.178245753076312	-3.84341	DOWN
HNMT	-0.606356	10.0000979965574	-2.31219	0.032263787821415	0.178453680272009	-3.84479	DOWN
ACSL1	0.734107519296677	9.24131282914916	2.30977914451228	0.0324237060390069	0.17914796851092	-3.84914	UP
CCL5	0.650221319526249	8.43527801043479	2.30935996357434	0.0324515459438415	0.17914796851092	-3.8499	UP
PLA2G7	-0.907898	7.63815473966406	-2.30913	0.0324669748446078	0.17914796851092	-3.85031	DOWN
TUBB8P2	-1.24591	5.54844142963578	-2.30847	0.0325104964545013	0.17922968234306	-3.85149	DOWN
SPATS2L	0.510879058623592	10.2319511426893	2.3083087281969	0.0325214610814352	0.17922968234306	-3.85179	UP
FKBP9	0.584423756612686	9.75937882121699	2.30786773774257	0.0325508317764843	0.17922968234306	-3.85258	UP
ZCCHC6	-0.529726	8.50247670253809	-2.30646	0.0326450488588597	0.179601241367232	-3.85512	DOWN
LSAMP	0.862730059793966	4.47111789189245	2.30575889063446	0.0326916241103795	0.179724517884517	-3.85638	UP
ABCB1	0.59893871075648	7.85228230852625	2.30572022520142	0.0326942107711024	0.179724517884517	-3.85645	UP
NXPE4	-0.605156	4.16439862599079	-2.30525	0.0327258502788806	0.179735561372286	-3.8573	DOWN
IL18	1.10413358406801	6.00822399061247	2.30514978511005	0.0327323943854296	0.179735561372286	-3.85747	UP
PDZD8	-0.505048	7.64109372751957	-2.30509	0.0327363542000732	0.179735561372286	-3.85758	DOWN
ETV4	-1.02943	4.9638937176508	-2.30316	0.0328661408220213	0.180261318939494	-3.86105	DOWN
CXXC4	-0.830306	5.97514907148146	-2.30265	0.0329000481967937	0.180339513473653	-3.86196	DOWN
LIMD2	-1.05457	4.96641237320876	-2.30216	0.0329334444068674	0.18044895008412	-3.86285	DOWN
CKS2	-0.64947	7.52667639065881	-2.30064	0.0330358791559532	0.180936419266299	-3.86558	DOWN
MUC13	-0.607273	6.12476742026429	-2.30024	0.0330630049365195	0.181011194507799	-3.8663	DOWN
COCH	0.868431223838924	5.84239566215047	2.29891400920615	0.0331524978352123	0.181360959848925	-3.86868	UP
DDX49	-0.522305	7.98818892116996	-2.29889	0.0331538903899486	0.181360959848925	-3.86871	DOWN
EN1	1.24764154783886	5.13740015009087	2.29759151816776	0.0332422322974338	0.181630264758431	-3.87105	UP
LDLR	-0.633838	9.12488537140338	-2.29678	0.0332970996504062	0.181700460521205	-3.8725	DOWN
ROR1	0.563597906858122	7.27240371941285	2.29534080273684	0.0333954656145649	0.182089318397597	-3.87509	UP
FKBP4	-0.508621	8.76532006747437	-2.29402	0.0334860137890868	0.182328863349173	-3.87747	DOWN
DAXX	-0.522898	7.81863668233142	-2.2939	0.0334936832709906	0.182328863349173	-3.87767	DOWN
PTK7	-0.567711	8.66360380593589	-2.29306	0.0335513433014408	0.182437464211465	-3.87918	DOWN
SLC7A1	-0.902518	9.5615920945122	-2.29273	0.0335739761314029	0.182437464211465	-3.87977	DOWN
CDC42	-0.895272	9.71532705923606	-2.29251	0.0335889502051879	0.182437464211465	-3.88016	DOWN
FGB	-0.819259	5.7185	-2.29242	0.0335951087799898	0.182437464211465	-3.88032	DOWN
CYLC2	-0.52576	6.16874874837449	-2.2898	0.0337755651611781	0.183195283787012	-3.88503	DOWN
PDCD4-AS1	0.80432591790384	5.45881428042782	2.28840827512285	0.0338715578501419	0.183493701498652	-3.88752	UP
CDK2AP2	-0.61704	8.04912985592081	-2.28753	0.0339320509012624	0.183747321184385	-3.88908	DOWN
XPA	0.641827585836443	7.66052232011789	2.28732536283408	0.0339464907308307	0.183751451639287	-3.88946	UP
SOD3	0.640301268598034	8.87603486042736	2.28676063389244	0.0339856282635422	0.183820976725152	-3.89047	UP
GADD45GIP1	-0.686583	6.51230058443683	-2.28674	0.033987264004786	0.183820976725152	-3.89051	DOWN
FXYD6	0.908109423069609	9.4363527631094	2.28622699984314	0.0340226491112629	0.183820976725152	-3.89142	UP
PLOD2	0.590907546420905	8.61918227351303	2.28615357142855	0.0340277461194978	0.183820976725152	-3.89156	UP
RGCC	1.01812665159277	8.82502790737398	2.28396397628797	0.0341800605314281	0.184273319919637	-3.89547	UP
AP4E1	-1.16985	4.64720812998377	-2.28178	0.0343324609220962	0.184798322311043	-3.89938	DOWN
PLCH2	-0.742385	5.1193330820699	-2.28137	0.0343610784163408	0.184804278832482	-3.90011	DOWN
THBD	0.766081147579566	8.65730491131408	2.28037808153431	0.0344308657378481	0.185105514681068	-3.90189	UP
SMARCA2	0.516976921004508	9.46227238997734	2.27903328074281	0.0345253612079002	0.18546510508922	-3.90429	UP
ZNF668	0.665061509991301	3.92566831664413	2.27860015525388	0.0345558466732288	0.185554676280907	-3.90507	UP
DYNC1I1	-0.606694	7.74077525503124	-2.27788	0.0346067274986264	0.18575364919858	-3.90636	DOWN
RMI1	-0.507207	7.39311652184614	-2.27498	0.0348115089282944	0.186629139046941	-3.91153	DOWN
NPR3	-0.726346	7.4806314879447	-2.27339	0.0349246297464061	0.186936318719567	-3.91437	DOWN
KIF20A	-1.49343	5.43920125582457	-2.273	0.0349522912261669	0.186936318719567	-3.91507	DOWN
STMN1	-0.676198	7.97810461248947	-2.27257	0.0349829202635922	0.187025679960749	-3.91584	DOWN
MYL2	-0.824925	5.55732194722056	-2.27139	0.0350671558443309	0.187252479637753	-3.91794	DOWN
SMOX	-0.512403	7.80256844600856	-2.26884	0.0352492207414625	0.187706987196973	-3.92248	DOWN
LOC101928278	-0.7293	5.71461360723052	-2.26727	0.0353624664220414	0.188081843380889	-3.92529	DOWN
ITGB4	1.23921804407844	7.96655074362249	2.2662088260818	0.0354385981894326	0.188263173853312	-3.92718	UP
HYAL3	-1.12508	5.09877078460622	-2.26559	0.0354835666413029	0.188368214251808	-3.92829	DOWN
PDE6D	0.706656640426367	7.03303212611329	2.26554580633851	0.0354864123759826	0.188368214251808	-3.92836	UP
APOLD1	1.38776	7.73845729362478	2.2648018861017	0.0355401315517596	0.188578857582105	-3.92968	UP
CATSPERB	-0.741739	6.55995237262834	-2.26424	0.0355811075926447	0.188721745166672	-3.93069	DOWN
VASH2	1.16027254332901	5.54838102889298	2.26325556320864	0.0356520328714641	0.189023307666977	-3.93244	UP
DMTN	-0.507499	7.5423923210998	-2.2627	0.0356924914673506	0.189163164837813	-3.93343	DOWN
PDZD2	-0.722677	8.45731434646167	-2.25865	0.0359871256017253	0.190274314230295	-3.94063	DOWN
LRRC59	-0.541979	9.90170413180046	-2.25843	0.0360033877917473	0.190285411086595	-3.94102	DOWN
DRD4	0.874537913623247	3.25544315097315	2.25547049744357	0.0362203554019827	0.190906271659859	-3.94628	UP
SEMG2	-1.0701	4.10057884539347	-2.25536	0.0362284903589564	0.190906271659859	-3.94648	DOWN
RAI14	0.892873169757866	9.02124644845418	2.25485797521669	0.0362654227470195	0.190994102158451	-3.94737	UP
TOM1L2	0.83422366215651	5.63006942855442	2.25315632132018	0.0363908958955938	0.19139862849182	-3.9504	UP
ADRB2	0.562689245717467	6.99903518950588	2.25302456231898	0.0364006279307883	0.19139862849182	-3.95063	UP
SHANK2	-0.537284	7.27739320256929	-2.25266	0.0364277106850453	0.19139862849182	-3.95128	DOWN
PCDHA2	-0.927081	4.32137605528655	-2.25133	0.0365256510704329	0.191756190644117	-3.95363	DOWN
RIPK4	-0.996636	7.15746684463835	-2.25116	0.0365385819165566	0.191756190644117	-3.95394	DOWN
GUCY2C	0.814723019737644	5.04458220110785	2.25040707377883	0.0365944591884968	0.191814559600237	-3.95528	UP
PKP2	-0.733435	6.84863807529166	-2.25035	0.0365989763958939	0.191814559600237	-3.95538	DOWN
BFSP2	-1.00601	5.22369899067238	-2.24978	0.0366412126369342	0.191814559600237	-3.95639	DOWN
RELN	0.573263343135063	7.50845329272903	2.24934719701011	0.0366732154794153	0.191820597764638	-3.95716	UP
LOC101928916	1.04991672890702	10.0711600380741	2.24770963668251	0.0367952044698926	0.192276768593157	-3.96006	UP
RAP2B	0.504354144402605	9.3013443595797	2.24693747706004	0.0368528554540075	0.192438811331689	-3.96143	UP
SOX21	-0.695333	6.4562046225298	-2.24654	0.0368828849782779	0.192438811331689	-3.96214	DOWN
LIF	-1.35462	7.00064436575868	-2.24653	0.0368835086847115	0.192438811331689	-3.96216	DOWN
TPRA1	-0.763928	7.5813604940824	-2.24333	0.0371234996218611	0.193530118036389	-3.96783	DOWN
AKT3	0.529228079139635	9.74076244513324	2.24316268409628	0.0371358871825687	0.193530118036389	-3.96812	UP
PCDH9	1.02998423188275	6.13248919976458	2.24141529479904	0.0372675812467175	0.194015511880156	-3.97122	UP
MCFD2	0.507211744124913	9.19039563929797	2.24122388861072	0.0372820328725029	0.194015511880156	-3.97156	UP
PRKCB	0.504364358176447	7.42257466808623	2.24053350907526	0.0373342010109182	0.194036746840111	-3.97278	UP
OPLAH	-0.927013	6.33102811353663	-2.24004	0.0373715429982495	0.194080664932927	-3.97365	DOWN
AP001062.7	-0.826252	5.16824991132128	-2.23927	0.0374296566762521	0.194101345652358	-3.97501	DOWN
LEPREL4	1.07327344404769	5.84559234451192	2.23922430107099	0.037433314967269	0.194101345652358	-3.9751	UP
COL7A1	-0.964199	8.32004923802223	-2.23788	0.0375351468778355	0.194399155010357	-3.97747	DOWN
ALDH3B2	-1.17587	6.35383740552211	-2.23751	0.0375630968669064	0.194399155010357	-3.97812	DOWN
DIXDC1	0.58009628801951	8.8155608763006	2.23678144978373	0.0376188988450003	0.194408540916818	-3.97942	UP
HPRT1	-0.632918	9.2214837310596	-2.23659	0.0376337068493306	0.194408540916818	-3.97976	DOWN
RGS13	1.25413948910925	4.52652945536811	2.23651797400807	0.0376389656026122	0.194408540916818	-3.97988	UP
ECHS1	-0.610438	10.2583153623616	-2.23607	0.0376729798547052	0.194408540916818	-3.98067	DOWN
CSF3R	1.36260337419938	5.58755162528402	2.23473993543402	0.0377746414592269	0.194669086307907	-3.98303	UP
SHANK1	-0.946884	5.25754202490501	-2.23375	0.0378506000160884	0.19491100468231	-3.98478	DOWN
RAD54B	-0.828407	6.58411273126963	-2.23307	0.0379021694826494	0.194997534260466	-3.98597	DOWN
SLC2A6	1.03364192450854	4.26296416354689	2.23295955854508	0.0379109459983875	0.194997534260466	-3.98618	UP
SEMA3D	1.06723716263421	5.4948913374981	2.2323319605149	0.0379591021548234	0.195128178460672	-3.98728	UP
C8B	-0.697888	6.67671097297454	-2.23225	0.0379653932635799	0.195128178460672	-3.98743	DOWN
C1orf21	1.07243587140899	6.23948668121536	2.23025424575009	0.0381189283893451	0.195692702678965	-3.99096	UP
PPARD	0.5237255547038	8.13192427894903	2.22970132216177	0.0381615655452611	0.195761982856275	-3.99193	UP
CHRNA9	-0.515491	6.54500259098957	-2.22932	0.0381911703375456	0.195839073849208	-3.99261	DOWN
GFI1B	0.827278763861939	4.9673070793892	2.22861044073426	0.0382458143254058	0.19594512663641	-3.99386	UP
RP1-223E5.4	-1.01992	4.93828878681943	-2.22797	0.038295263947178	0.19594512663641	-3.99499	DOWN
ACOT11	-0.89472	6.30314199959689	-2.2279	0.0383009347637764	0.19594512663641	-3.99511	DOWN
CLPB	-0.888054	4.45429364647161	-2.22774	0.0383134277640289	0.19594512663641	-3.9954	DOWN
FIGF	0.776367345346173	7.23376223690702	2.22772987827819	0.0383139447468439	0.19594512663641	-3.99541	UP
GRP	-0.867092	4.41432369868767	-2.22747	0.0383337419183514	0.19597177422871	-3.99586	DOWN
CRABP2	0.776288036163503	8.52062057815352	2.22714210433653	0.0383594837055658	0.196000940378624	-3.99645	UP
INSIG1	0.658094550422322	8.18929564168005	2.22600361367619	0.0384478319645496	0.196181778368296	-3.99846	UP
LRMP	0.986358552400063	7.28731746756161	2.22562297783875	0.0384774114239698	0.196183689746123	-3.99913	UP
ENOX1	0.537907109358149	7.35465747376113	2.22526501307264	0.0385052481654285	0.196251141541173	-3.99976	UP
KIAA1551	-0.599584	9.23857258376327	-2.22484	0.0385383840585406	0.196332468796363	-4.00051	DOWN
ROBO1	0.602782413014381	8.13683665373981	2.22450134057348	0.0385646961457757	0.196332468796363	-4.00111	UP
LIPA	0.752373990273764	10.3126577876307	2.22378341764528	0.0386206595963109	0.19642123152895	-4.00237	UP
IFI44	0.610859812917819	8.0361057355138	2.22330076362076	0.0386583252945649	0.196435174104569	-4.00322	UP
OR2W1	-0.754879	6.04360882070541	-2.22218	0.0387457564553283	0.196698349009539	-4.0052	DOWN
GABRB1	-0.717046	6.20825504438007	-2.22078	0.0388557181790985	0.196916851654541	-4.00767	DOWN
[truncated: 160 more rows]
