# Supplementary material for: Study on biomarkers associated with epigenetic factors in endometriosis combining transcriptome with experimental validation
Source: PeerJ. 2026 Feb 3;14:e20703. doi: 10.7717/peerj.20703 (PMC12880091; doi:10.7717/peerj.20703)
Supplement: Supplemental Information 6 [file peerj-14-20703-s006.xlsx]

## Sheet: Supplementary table3
	ONTOLOGY	ID	Description	GeneRatio	BgRatio	pvalue	p.adjust	qvalue	geneID	Count	richFactor
GO:0040029	BP	GO:0040029	epigenetic regulation of gene expression	9/58	229/18870	3.09975467458847e-08	4.23116513081326e-05	3.19764166431231e-05	HDAC9/SMARCB1/KDM1A/PHF8/RNF2/HDAC4/EHMT1/DNMT3A/PHF20	9	0.393013100436681
GO:0016570	BP	GO:0016570	histone modification	7/58	120/18870	8.10474074140637e-08	4.86073681198177e-05	3.67343132889311e-05	SMYD2/HDAC4/EHMT1/PRMT5/TAF5L/PRDM12/PHF20	7	0.583333333333333
GO:0016571	BP	GO:0016571	histone methylation	5/58	38/18870	1.06829380483116e-07	4.86073681198177e-05	3.67343132889311e-05	SMYD2/EHMT1/PRMT5/PRDM12/PHF20	5	1.31578947368421
GO:0032259	BP	GO:0032259	methylation	9/58	282/18870	1.83648182607497e-07	6.26699423148084e-05	4.73618997250914e-05	SMYD2/PRDM4/PRDM13/EHMT1/PRMT5/PRDM1/DNMT3A/PRDM12/PHF20	9	0.319148936170213
GO:0018205	BP	GO:0018205	peptidyl-lysine modification	8/58	219/18870	3.37179341966399e-07	9.20499603568269e-05	6.95654221320149e-05	HDAC9/SMYD2/HDAC4/EHMT1/TAF5L/PRDM12/PHF20/PRKAA2	8	0.365296803652968
GO:0033045	BP	GO:0033045	regulation of sister chromatid segregation	6/58	104/18870	7.77446062389066e-07	0.000176868979193512	0.000133666165112506	DPF3/SMARCB1/BUB1/CDK1/CDC6/SMARCA2	6	0.576923076923077
GO:0045814	BP	GO:0045814	negative regulation of gene expression, epigenetic	6/58	120/18870	1.80204276898196e-06	0.000351398339951482	0.000265564197534183	HDAC9/KDM1A/PHF8/HDAC4/EHMT1/DNMT3A	6	0.5
GO:0051983	BP	GO:0051983	regulation of chromosome segregation	6/58	131/18870	3.00405089821852e-06	0.000466528770087543	0.00035257234986373	DPF3/SMARCB1/BUB1/CDK1/CDC6/SMARCA2	6	0.458015267175573
GO:0034968	BP	GO:0034968	histone lysine methylation	4/58	33/18870	3.07601386870907e-06	0.000466528770087543	0.00035257234986373	SMYD2/EHMT1/PRDM12/PHF20	4	1.21212121212121
GO:0006302	BP	GO:0006302	double-strand break repair	8/58	307/18870	4.23757898602402e-06	0.000486921760526418	0.000367984056538184	DPF3/SMARCB1/KDM1A/ZCWPW1/ZMYND8/SMARCA2/RMI1/RAD54B	8	0.260586319218241
GO:0018027	BP	GO:0018027	peptidyl-lysine dimethylation	3/58	11/18870	4.46813655800042e-06	0.000486921760526418	0.000367984056538184	SMYD2/EHMT1/PRDM12	3	2.72727272727273
GO:0006479	BP	GO:0006479	protein methylation	5/58	80/18870	4.6373501002516e-06	0.000486921760526418	0.000367984056538184	SMYD2/EHMT1/PRMT5/PRDM12/PHF20	5	0.625
GO:0008213	BP	GO:0008213	protein alkylation	5/58	80/18870	4.6373501002516e-06	0.000486921760526418	0.000367984056538184	SMYD2/EHMT1/PRMT5/PRDM12/PHF20	5	0.625
GO:0030071	BP	GO:0030071	regulation of mitotic metaphase/anaphase transition	5/58	90/18870	8.28182594782675e-06	0.000807478029913108	0.000610239806681971	DPF3/SMARCB1/BUB1/CDC6/SMARCA2	5	0.555555555555556
GO:1902099	BP	GO:1902099	regulation of metaphase/anaphase transition of cell cycle	5/58	93/18870	9.72501297719325e-06	0.000858299169259234	0.00064864714545907	DPF3/SMARCB1/BUB1/CDC6/SMARCA2	5	0.537634408602151
GO:0007091	BP	GO:0007091	metaphase/anaphase transition of mitotic cell cycle	5/58	94/18870	1.02473645810177e-05	0.000858299169259234	0.00064864714545907	DPF3/SMARCB1/BUB1/CDC6/SMARCA2	5	0.531914893617021
GO:0000082	BP	GO:0000082	G1/S transition of mitotic cell cycle	7/58	252/18870	1.17278089529632e-05	0.000858299169259234	0.00064864714545907	DPF3/SMARCB1/PHF8/CDK1/CDC6/SMARCA2/GFI1B	7	0.277777777777778
GO:0140718	BP	GO:0140718	facultative heterochromatin formation	4/58	46/18870	1.19073172366914e-05	0.000858299169259234	0.00064864714545907	KDM1A/PHF8/EHMT1/DNMT3A	4	0.869565217391304
GO:0044784	BP	GO:0044784	metaphase/anaphase transition of cell cycle	5/58	97/18870	1.19470214036084e-05	0.000858299169259234	0.00064864714545907	DPF3/SMARCB1/BUB1/CDC6/SMARCA2	5	0.515463917525773
GO:0018022	BP	GO:0018022	peptidyl-lysine methylation	4/58	53/18870	2.10275773357829e-05	0.00143513215316718	0.00108458030468775	SMYD2/EHMT1/PRDM12/PHF20	4	0.754716981132075
GO:0044843	BP	GO:0044843	cell cycle G1/S phase transition	7/58	279/18870	2.26142391306074e-05	0.00146992554348948	0.00111087490466142	DPF3/SMARCB1/PHF8/CDK1/CDC6/SMARCA2/GFI1B	7	0.25089605734767
GO:0031060	BP	GO:0031060	regulation of histone methylation	3/58	19/18870	2.57852233741906e-05	0.00159985590480774	0.00120906789027305	EHMT1/PRDM12/PHF20	3	1.57894736842105
GO:0043414	BP	GO:0043414	macromolecule methylation	6/58	210/18870	4.42029821744428e-05	0.00262215368622392	0.0019816546076726	SMYD2/EHMT1/PRMT5/DNMT3A/PRDM12/PHF20	6	0.285714285714286
GO:0098813	BP	GO:0098813	nuclear chromosome segregation	7/58	312/18870	4.61038010764645e-05	0.00262215368622392	0.0019816546076726	DPF3/SMARCB1/BUB1/ZCWPW1/CDK1/CDC6/SMARCA2	7	0.224358974358974
GO:0006282	BP	GO:0006282	regulation of DNA repair	6/58	215/18870	5.0393022840134e-05	0.00275145904707132	0.00207937525824553	DPF3/SMARCB1/KDM1A/ZCWPW1/TAF5L/SMARCA2	6	0.27906976744186
GO:2000779	BP	GO:2000779	regulation of double-strand break repair	5/58	133/18870	5.47724620879161e-05	0.00287555425961559	0.0021731584148242	DPF3/SMARCB1/KDM1A/ZCWPW1/SMARCA2	5	0.37593984962406
GO:0000819	BP	GO:0000819	sister chromatid segregation	6/58	225/18870	6.48551554907392e-05	0.00327878841647626	0.00247789677898341	DPF3/SMARCB1/BUB1/CDK1/CDC6/SMARCA2	6	0.266666666666667
GO:2000036	BP	GO:2000036	regulation of stem cell population maintenance	4/58	74/18870	7.87541711848866e-05	0.0037604522502559	0.00284190723366168	SMARCB1/REST/TAF5L/SMARCA2	4	0.540540540540541
GO:0006997	BP	GO:0006997	nucleus organization	5/58	144/18870	7.98923921299789e-05	0.0037604522502559	0.00284190723366168	PHF8/CDK1/BRDT/CHD5/PRKCB	5	0.347222222222222
GO:2000819	BP	GO:2000819	regulation of nucleotide-excision repair	3/58	28/18870	8.54779069145032e-05	0.00388924476460989	0.0029392403079373	DPF3/SMARCB1/SMARCA2	3	1.07142857142857
GO:0044772	BP	GO:0044772	mitotic cell cycle phase transition	8/58	470/18870	8.96926842392842e-05	0.00394937141892332	0.0029846801546519	DPF3/SMARCB1/BUB1/PHF8/CDK1/CDC6/SMARCA2/GFI1B	8	0.170212765957447
GO:1901990	BP	GO:1901990	regulation of mitotic cell cycle phase transition	7/58	355/18870	0.000103639228905261	0.00442086085799005	0.00334100145813013	DPF3/SMARCB1/BUB1/CDK1/CDC6/SMARCA2/GFI1B	7	0.197183098591549
GO:0033044	BP	GO:0033044	regulation of chromosome organization	6/58	247/18870	0.000108413383517531	0.00446074827168426	0.00337114579236598	DPF3/SMARCB1/BUB1/CDK1/CDC6/SMARCA2	6	0.242914979757085
GO:0007281	BP	GO:0007281	germ cell development	7/58	359/18870	0.000111110213360634	0.00446074827168426	0.00337114579236598	RARA/RNF2/PRDM1/BRDT/DNMT3A/CHD5/SMARCA2	7	0.194986072423398
GO:0031667	BP	GO:0031667	response to nutrient levels	8/58	495/18870	0.000128335898277166	0.00500510003280948	0.00378253173869543	FOXO1/PRKAB1/VDR/RARA/DNMT3A/RMI1/PRKCB/PRKAA2	8	0.161616161616162
GO:0006289	BP	GO:0006289	nucleotide-excision repair	4/58	85/18870	0.000135148429646661	0.00507987965222267	0.00383904535120742	DPF3/SMARCB1/HMGN1/SMARCA2	4	0.470588235294118
GO:0033273	BP	GO:0033273	response to vitamin	4/58	86/18870	0.000141417895080192	0.00507987965222267	0.00383904535120742	VDR/RARA/DNMT3A/PRKCB	4	0.465116279069767
GO:2000781	BP	GO:2000781	positive regulation of double-strand break repair	4/58	86/18870	0.000141417895080192	0.00507987965222267	0.00383904535120742	DPF3/SMARCB1/ZCWPW1/SMARCA2	4	0.465116279069767
GO:0031507	BP	GO:0031507	heterochromatin formation	4/58	91/18870	0.000175966856409638	0.00611253344419181	0.00461945847334334	KDM1A/PHF8/EHMT1/DNMT3A	4	0.43956043956044
GO:0009266	BP	GO:0009266	response to temperature stimulus	5/58	171/18870	0.000179121859170456	0.00611253344419181	0.00461945847334334	FOXO1/ZNF516/PSIP1/PRDM12/DAXX	5	0.292397660818713
GO:0070316	BP	GO:0070316	regulation of G0 to G1 transition	3/58	38/18870	0.000215362678364717	0.00717000136506922	0.00541862451341264	DPF3/SMARCB1/SMARCA2	3	0.789473684210526
GO:1901873	BP	GO:1901873	regulation of post-translational protein modification	6/58	284/18870	0.000231394392805635	0.00719254747098047	0.00543566340586918	KDM1A/HDAC4/EHMT1/PRDM12/DAXX/PHF20	6	0.211267605633803
GO:0001659	BP	GO:0001659	temperature homeostasis	5/58	183/18870	0.000245445775702091	0.00719254747098047	0.00543566340586918	FOXO1/PRKAB1/KDM1A/ZNF516/EHMT1	5	0.273224043715847
GO:0019827	BP	GO:0019827	stem cell population maintenance	5/58	183/18870	0.000245445775702091	0.00719254747098047	0.00543566340586918	FOXO1/SMARCB1/REST/TAF5L/SMARCA2	5	0.273224043715847
GO:2000045	BP	GO:2000045	regulation of G1/S transition of mitotic cell cycle	5/58	183/18870	0.000245445775702091	0.00719254747098047	0.00543566340586918	DPF3/SMARCB1/CDC6/SMARCA2/GFI1B	5	0.273224043715847
GO:0031056	BP	GO:0031056	regulation of histone modification	3/58	40/18870	0.000251128969241359	0.00719254747098047	0.00543566340586918	EHMT1/PRDM12/PHF20	3	0.75
GO:0045023	BP	GO:0045023	G0 to G1 transition	3/58	40/18870	0.000251128969241359	0.00719254747098047	0.00543566340586918	DPF3/SMARCB1/SMARCA2	3	0.75
GO:0070828	BP	GO:0070828	heterochromatin organization	4/58	100/18870	0.00025292474623228	0.00719254747098047	0.00543566340586918	KDM1A/PHF8/EHMT1/DNMT3A	4	0.4
GO:0120162	BP	GO:0120162	positive regulation of cold-induced thermogenesis	4/58	101/18870	0.000262754755851436	0.00731959677014714	0.00553167907055654	PRKAB1/KDM1A/ZNF516/EHMT1	4	0.396039603960396
GO:0098727	BP	GO:0098727	maintenance of cell number	5/58	187/18870	0.000271250838348573	0.00740514788691605	0.00559633308592846	FOXO1/SMARCB1/REST/TAF5L/SMARCA2	5	0.267379679144385
GO:0007059	BP	GO:0007059	chromosome segregation	7/58	424/18870	0.000308033440598292	0.0081402816811172	0.0061518997859995	DPF3/SMARCB1/BUB1/ZCWPW1/CDK1/CDC6/SMARCA2	7	0.165094339622642
GO:0045663	BP	GO:0045663	positive regulation of myoblast differentiation	3/58	43/18870	0.000311637694590796	0.0081402816811172	0.0061518997859995	DPF3/SMARCB1/SMARCA2	3	0.697674418604651
GO:0006473	BP	GO:0006473	protein acetylation	4/58	106/18870	0.000316069545127628	0.0081402816811172	0.0061518997859995	FOXO1/TAF5L/PHF20/PRKAA2	4	0.377358490566038
GO:1901796	BP	GO:1901796	regulation of signal transduction by p53 class mediator	4/58	107/18870	0.000327596440663265	0.00828091002787698	0.00625817761890838	SMYD2/KDM1A/PRMT5/CHD5	4	0.373831775700935
GO:0045445	BP	GO:0045445	myoblast differentiation	4/58	110/18870	0.000363985320143025	0.00903345385445871	0.00682690169837635	DPF3/SMARCB1/REST/SMARCA2	4	0.363636363636364
GO:0000280	BP	GO:0000280	nuclear division	7/58	441/18870	0.000390321941937822	0.00951409733473441	0.00719014103569672	BUB1/ZCWPW1/CDK1/PRMT5/BRDT/RMI1/RAD54B	7	0.158730158730159
GO:1902806	BP	GO:1902806	regulation of cell cycle G1/S phase transition	5/58	209/18870	0.000451953587565987	0.0106239613870975	0.00802890469200353	DPF3/SMARCB1/CDC6/SMARCA2/GFI1B	5	0.239234449760766
GO:1902275	BP	GO:1902275	regulation of chromatin organization	3/58	49/18870	0.000459204191823263	0.0106239613870975	0.00802890469200353	KDM1A/PHF8/PHF20	3	0.612244897959184
GO:1902459	BP	GO:1902459	positive regulation of stem cell population maintenance	3/58	49/18870	0.000459204191823263	0.0106239613870975	0.00802890469200353	SMARCB1/REST/SMARCA2	3	0.612244897959184
GO:1901987	BP	GO:1901987	regulation of cell cycle phase transition	7/58	456/18870	0.000476797146602271	0.0107318112692615	0.00811041067582516	DPF3/SMARCB1/BUB1/CDK1/CDC6/SMARCA2/GFI1B	7	0.153508771929825
GO:0006305	BP	GO:0006305	DNA alkylation	3/58	50/18870	0.000487452233475614	0.0107318112692615	0.00811041067582516	EHMT1/PRMT5/DNMT3A	3	0.6
GO:0006306	BP	GO:0006306	DNA methylation	3/58	50/18870	0.000487452233475614	0.0107318112692615	0.00811041067582516	EHMT1/PRMT5/DNMT3A	3	0.6
GO:0045471	BP	GO:0045471	response to ethanol	4/58	121/18870	0.000522357926440601	0.0113177550728797	0.00855322920487534	CDK1/RARA/DNMT3A/PRKCB	4	0.330578512396694
GO:0022412	BP	GO:0022412	cellular process involved in reproduction in multicellular organism	7/58	471/18870	0.00057797541381256	0.012327131872721	0.00931605107789981	RARA/RNF2/PRDM1/BRDT/DNMT3A/CHD5/SMARCA2	7	0.148619957537155
GO:0006482	BP	GO:0006482	protein demethylation	2/58	12/18870	0.000600803369576348	0.0124257060526017	0.00939054708428741	KDM1A/PHF8	2	1.66666666666667
GO:0008214	BP	GO:0008214	protein dealkylation	2/58	12/18870	0.000600803369576348	0.0124257060526017	0.00939054708428741	KDM1A/PHF8	2	1.66666666666667
GO:0007127	BP	GO:0007127	meiosis I	4/58	129/18870	0.000664714261949085	0.0135423129486642	0.0102344065468987	ZCWPW1/BRDT/RMI1/RAD54B	4	0.310077519379845
GO:0045739	BP	GO:0045739	positive regulation of DNA repair	4/58	130/18870	0.000684256808558091	0.0137354491717911	0.0103803664456181	DPF3/SMARCB1/ZCWPW1/SMARCA2	4	0.307692307692308
GO:0048285	BP	GO:0048285	organelle fission	7/58	488/18870	0.000712626510890448	0.0140976114110936	0.0106540653039304	BUB1/ZCWPW1/CDK1/PRMT5/BRDT/RMI1/RAD54B	7	0.14344262295082
GO:0006476	BP	GO:0006476	protein deacetylation	3/58	58/18870	0.000754139920717328	0.0147057284539879	0.0111136409368869	HDAC9/HDAC4/PRKAA2	3	0.517241379310345
GO:0061982	BP	GO:0061982	meiosis I cell cycle process	4/58	136/18870	0.000810159791847007	0.015575607265791	0.0117710392292078	ZCWPW1/BRDT/RMI1/RAD54B	4	0.294117647058824
GO:0055012	BP	GO:0055012	ventricular cardiac muscle cell differentiation	2/58	14/18870	0.000825112654770759	0.0156427607466956	0.0118217894981775	CDK1/RARA	2	1.42857142857143
GO:0033189	BP	GO:0033189	response to vitamin A	2/58	15/18870	0.000950173997131605	0.0177669521381458	0.0134271163257242	RARA/DNMT3A	2	1.33333333333333
GO:0043543	BP	GO:0043543	protein acylation	4/58	147/18870	0.00108211829389309	0.0195456226510261	0.0147713207619091	FOXO1/TAF5L/PHF20/PRKAA2	4	0.272108843537415
GO:0031062	BP	GO:0031062	positive regulation of histone methylation	2/58	16/18870	0.00108377032484166	0.0195456226510261	0.0147713207619091	PRDM12/PHF20	2	1.25
GO:0097305	BP	GO:0097305	response to alcohol	5/58	254/18870	0.00108825444796922	0.0195456226510261	0.0147713207619091	CDK1/RARA/DNMT3A/PRKCB/PRKAA2	5	0.196850393700787
GO:0035601	BP	GO:0035601	protein deacylation	3/58	67/18870	0.00114813231836406	0.0203532547346356	0.0153816769924371	HDAC9/HDAC4/PRKAA2	3	0.447761194029851
GO:0120161	BP	GO:0120161	regulation of cold-induced thermogenesis	4/58	150/18870	0.00116618657575084	0.0204082650756397	0.0154232502595928	PRKAB1/KDM1A/ZNF516/EHMT1	4	0.266666666666667
GO:0106106	BP	GO:0106106	cold-induced thermogenesis	4/58	151/18870	0.00119519905488893	0.0204496606546331	0.0154545343678739	PRKAB1/KDM1A/ZNF516/EHMT1	4	0.264900662251656
GO:0018394	BP	GO:0018394	peptidyl-lysine acetylation	3/58	68/18870	0.00119851491016165	0.0204496606546331	0.0154545343678739	TAF5L/PHF20/PRKAA2	3	0.441176470588235
GO:0035092	BP	GO:0035092	sperm DNA condensation	2/58	17/18870	0.00122584981387209	0.0206578394559927	0.0156118624768636	BRDT/CHD5	2	1.17647058823529
GO:0098732	BP	GO:0098732	macromolecule deacylation	3/58	70/18870	0.00130341896151295	0.0216479622612437	0.0163601334228023	HDAC9/HDAC4/PRKAA2	3	0.428571428571429
GO:0007584	BP	GO:0007584	response to nutrient	4/58	155/18870	0.00131632297998771	0.0216479622612437	0.0163601334228023	VDR/RARA/DNMT3A/PRKCB	4	0.258064516129032
GO:1901875	BP	GO:1901875	positive regulation of post-translational protein modification	4/58	159/18870	0.00144579075790266	0.0234940998159182	0.0177553250970502	KDM1A/HDAC4/PRDM12/PHF20	4	0.251572327044025
GO:0045661	BP	GO:0045661	regulation of myoblast differentiation	3/58	73/18870	0.00147133235338981	0.023627866616201	0.0178564174157525	DPF3/SMARCB1/SMARCA2	3	0.410958904109589
GO:0051090	BP	GO:0051090	regulation of DNA-binding transcription factor activity	6/58	406/18870	0.00150518264485442	0.0238903989561195	0.0180548224229783	RPS6KA5/SMARCB1/KDM1A/RNF2/HDAC4/PRKCB	6	0.147783251231527
GO:1990845	BP	GO:1990845	adaptive thermogenesis	4/58	168/18870	0.00176915255897783	0.0276140367480408	0.0208689076638365	PRKAB1/KDM1A/ZNF516/EHMT1	4	0.238095238095238
GO:0097009	BP	GO:0097009	energy homeostasis	3/58	78/18870	0.00178024559254769	0.0276140367480408	0.0208689076638365	FOXO1/RMI1/PRKAA2	3	0.384615384615385
GO:0097284	BP	GO:0097284	hepatocyte apoptotic process	2/58	21/18870	0.00187797087888449	0.0288025870750262	0.0217671373306541	DNMT3A/PRKAA2	2	0.952380952380952
GO:0030098	BP	GO:0030098	lymphocyte differentiation	6/58	429/18870	0.00198842493803748	0.0301577782269018	0.0227913033833536	HDAC9/SMARCB1/RARA/HDAC4/PRDM1/SMARCA2	6	0.13986013986014
GO:0000724	BP	GO:0000724	double-strand break repair via homologous recombination	4/58	175/18870	0.00205308329484868	0.0304615075811788	0.0230208424365184	KDM1A/ZMYND8/RMI1/RAD54B	4	0.228571428571429
GO:0072331	BP	GO:0072331	signal transduction by p53 class mediator	4/58	175/18870	0.00205308329484868	0.0304615075811788	0.0230208424365184	SMYD2/KDM1A/PRMT5/CHD5	4	0.228571428571429
GO:0009410	BP	GO:0009410	response to xenobiotic stimulus	6/58	434/18870	0.0021074879979095	0.0309324851306072	0.0233767768868286	REST/CDK1/DNMT3A/PRKCB/RAD54B/PRKAA2	6	0.138248847926267
GO:0051054	BP	GO:0051054	positive regulation of DNA metabolic process	5/58	298/18870	0.00219655968761388	0.0313894238464673	0.023722101692337	DPF3/SMARCB1/ZCWPW1/CDK1/SMARCA2	5	0.167785234899329
GO:0000725	BP	GO:0000725	recombinational repair	4/58	179/18870	0.00222874625039666	0.0313894238464673	0.023722101692337	KDM1A/ZMYND8/RMI1/RAD54B	4	0.223463687150838
GO:0031445	BP	GO:0031445	regulation of heterochromatin formation	2/58	23/18870	0.00225359966077201	0.0313894238464673	0.023722101692337	KDM1A/PHF8	2	0.869565217391304
GO:0097150	BP	GO:0097150	neuronal stem cell population maintenance	2/58	23/18870	0.00225359966077201	0.0313894238464673	0.023722101692337	FOXO1/REST	2	0.869565217391304
GO:0120261	BP	GO:0120261	regulation of heterochromatin organization	2/58	23/18870	0.00225359966077201	0.0313894238464673	0.023722101692337	KDM1A/PHF8	2	0.869565217391304
GO:0043484	BP	GO:0043484	regulation of RNA splicing	4/58	181/18870	0.00232035597810475	0.0316728591011298	0.0239363037741332	REST/PRMT5/BRDT/TAF5L	4	0.220994475138122
GO:0045580	BP	GO:0045580	regulation of T cell differentiation	4/58	181/18870	0.00232035597810475	0.0316728591011298	0.0239363037741332	SMARCB1/RARA/PRDM1/SMARCA2	4	0.220994475138122
GO:1902894	BP	GO:1902894	negative regulation of miRNA transcription	2/58	25/18870	0.00266173562504306	0.0359729616651859	0.0271860439035143	REST/RARA	2	0.8
GO:0140747	BP	GO:0140747	regulation of ncRNA transcription	3/58	92/18870	0.00285076748998195	0.0370593493354167	0.0280070656246064	SMARCB1/REST/RARA	3	0.326086956521739
GO:0001835	BP	GO:0001835	blastocyst hatching	2/58	26/18870	0.00287786888612027	0.0370593493354167	0.0280070656246064	ASF1B/SMARCB1	2	0.769230769230769
GO:0035188	BP	GO:0035188	hatching	2/58	26/18870	0.00287786888612027	0.0370593493354167	0.0280070656246064	ASF1B/SMARCB1	2	0.769230769230769
GO:0071684	BP	GO:0071684	organism emergence from protective structure	2/58	26/18870	0.00287786888612027	0.0370593493354167	0.0280070656246064	ASF1B/SMARCB1	2	0.769230769230769
GO:2000629	BP	GO:2000629	negative regulation of miRNA metabolic process	2/58	26/18870	0.00287786888612027	0.0370593493354167	0.0280070656246064	REST/RARA	2	0.769230769230769
GO:0009749	BP	GO:0009749	response to glucose	4/58	193/18870	0.00292519227108186	0.0373167051404368	0.028201558540681	SMARCB1/RMI1/PRKCB/PRKAA2	4	0.207253886010363
GO:0140013	BP	GO:0140013	meiotic nuclear division	4/58	194/18870	0.00298001073330773	0.0376640245459727	0.0284640401427054	ZCWPW1/BRDT/RMI1/RAD54B	4	0.206185567010309
GO:1901991	BP	GO:1901991	negative regulation of mitotic cell cycle phase transition	4/58	196/18870	0.00309175215177732	0.038145963971223	0.0288282588716395	BUB1/CDK1/CDC6/GFI1B	4	0.204081632653061
GO:0007289	BP	GO:0007289	spermatid nucleus differentiation	2/58	27/18870	0.00310197948776978	0.038145963971223	0.0288282588716395	BRDT/CHD5	2	0.740740740740741
GO:0051984	BP	GO:0051984	positive regulation of chromosome segregation	2/58	27/18870	0.00310197948776978	0.038145963971223	0.0288282588716395	CDK1/CDC6	2	0.740740740740741
GO:0009746	BP	GO:0009746	response to hexose	4/58	198/18870	0.00320632885186932	0.0390771328821574	0.0295319762672175	SMARCB1/RMI1/PRKCB/PRKAA2	4	0.202020202020202
GO:0008380	BP	GO:0008380	RNA splicing	6/58	478/18870	0.00340246561877729	0.0411005802622213	0.0310611672696949	REST/KDM1A/PSIP1/PRMT5/BRDT/TAF5L	6	0.125523012552301
GO:1903131	BP	GO:1903131	mononuclear cell differentiation	6/58	481/18870	0.00350845670427028	0.0420091526432362	0.0317478076656036	HDAC9/SMARCB1/RARA/HDAC4/PRDM1/SMARCA2	6	0.124740124740125
GO:0034284	BP	GO:0034284	response to monosaccharide	4/58	206/18870	0.00369368528148363	0.0438424383410883	0.0331332867355053	SMARCB1/RMI1/PRKCB/PRKAA2	4	0.194174757281553
GO:0006310	BP	GO:0006310	DNA recombination	5/58	340/18870	0.00386818219074004	0.0455178335375876	0.0343994423495938	KDM1A/ZCWPW1/ZMYND8/RMI1/RAD54B	5	0.147058823529412
GO:0006304	BP	GO:0006304	DNA modification	3/58	103/18870	0.0039201188971819	0.0457347204671222	0.0345633515001193	EHMT1/PRMT5/DNMT3A	3	0.29126213592233
GO:0003299	BP	GO:0003299	muscle hypertrophy in response to stress	2/58	31/18870	0.00407721139778799	0.0461467889859851	0.034874766305198	FOXO1/HDAC4	2	0.645161290322581
GO:0014887	BP	GO:0014887	cardiac muscle adaptation	2/58	31/18870	0.00407721139778799	0.0461467889859851	0.034874766305198	FOXO1/HDAC4	2	0.645161290322581
GO:0014898	BP	GO:0014898	cardiac muscle hypertrophy in response to stress	2/58	31/18870	0.00407721139778799	0.0461467889859851	0.034874766305198	FOXO1/HDAC4	2	0.645161290322581
GO:0045619	BP	GO:0045619	regulation of lymphocyte differentiation	4/58	212/18870	0.0040906677416148	0.0461467889859851	0.034874766305198	SMARCB1/RARA/PRDM1/SMARCA2	4	0.188679245283019
GO:1903046	BP	GO:1903046	meiotic cell cycle process	4/58	214/18870	0.00422916952069381	0.0473181671782545	0.0357600183803273	ZCWPW1/BRDT/RMI1/RAD54B	4	0.186915887850467
GO:0035102	CC	GO:0035102	PRC1 complex	4/58	16/19886	1.15487046248833e-07	1.14332175786345e-05	6.4429615275665e-06	CBX6/CBX7/RNF2/PHC2	4	2.5
GO:0035097	CC	GO:0035097	histone methyltransferase complex	5/58	63/19886	1.0930134984631e-06	5.41041681739234e-05	3.0489323904497e-05	HDAC9/PRDM4/RNF2/PRMT5/PHF20	5	0.793650793650794
GO:0000792	CC	GO:0000792	heterochromatin	5/58	79/19886	3.38232595771355e-06	8.84121874373411e-05	4.98229232767579e-05	CBX6/RNF2/PHC2/DNMT3A/CHD5	5	0.632911392405063
GO:0000118	CC	GO:0000118	histone deacetylase complex	5/58	82/19886	4.06767152880919e-06	8.84121874373411e-05	4.98229232767579e-05	HDAC9/PHF21A/HDAC4/CHD5/ZNF217	5	0.609756097560976
GO:0031519	CC	GO:0031519	PcG protein complex	4/58	38/19886	4.4652619917849e-06	8.84121874373411e-05	4.98229232767579e-05	CBX6/CBX7/RNF2/PHC2	4	1.05263157894737
GO:0000152	CC	GO:0000152	nuclear ubiquitin ligase complex	4/58	44/19886	8.10564666010786e-06	0.000109314232687156	6.16018536142402e-05	CBX6/CBX7/RNF2/PHC2	4	0.909090909090909
GO:0035060	CC	GO:0035060	brahma complex	3/58	14/19886	8.3772030694663e-06	0.000109314232687156	6.16018536142402e-05	DPF3/SMARCB1/SMARCA2	3	2.14285714285714
GO:0034708	CC	GO:0034708	methyltransferase complex	5/58	96/19886	8.83347334845708e-06	0.000109314232687156	6.16018536142402e-05	HDAC9/PRDM4/RNF2/PRMT5/PHF20	5	0.520833333333333
GO:0071565	CC	GO:0071565	nBAF complex	3/58	16/19886	1.28346450064322e-05	0.000141181095070755	7.95597877591706e-05	DPF3/SMARCB1/SMARCA2	3	1.875
GO:0016514	CC	GO:0016514	SWI/SNF complex	3/58	30/19886	9.03897492400521e-05	0.000894858517476516	0.000504279653655028	DPF3/SMARCB1/SMARCA2	3	1
GO:0000803	CC	GO:0000803	sex chromosome	3/58	35/19886	0.000144213576226437	0.00124036997582013	0.000698985738633354	SMARCB1/RNF2/DNMT3A	3	0.857142857142857
GO:0070603	CC	GO:0070603	SWI/SNF superfamily-type complex	4/58	92/19886	0.000150347875856986	0.00124036997582013	0.000698985738633354	DPF3/SMARCB1/CHD5/SMARCA2	4	0.434782608695652
GO:0140092	CC	GO:0140092	bBAF complex	2/58	10/19886	0.000370610247921191	0.00282233958032291	0.00159047312873062	SMARCB1/SMARCA2	2	2
GO:0000791	CC	GO:0000791	euchromatin	3/58	60/19886	0.000716024177126086	0.00478311827637318	0.00269543082028473	RNF2/PSIP1/DNMT3A	3	0.5
GO:0071564	CC	GO:0071564	npBAF complex	2/58	14/19886	0.000743854053279176	0.00478311827637318	0.00269543082028473	SMARCB1/SMARCA2	2	1.42857142857143
GO:0001741	CC	GO:0001741	XY body	2/58	15/19886	0.000856685476416142	0.00478311827637318	0.00269543082028473	SMARCB1/DNMT3A	2	1.33333333333333
GO:0031588	CC	GO:0031588	nucleotide-activated protein kinase complex	2/58	15/19886	0.000856685476416142	0.00478311827637318	0.00269543082028473	PRKAB1/PRKAA2	2	1.33333333333333
GO:1904949	CC	GO:1904949	ATPase complex	4/58	146/19886	0.000869657868431487	0.00478311827637318	0.00269543082028473	DPF3/SMARCB1/CHD5/SMARCA2	4	0.273972602739726
GO:0098687	CC	GO:0098687	chromosomal region	6/58	399/19886	0.00105454490824386	0.00549473399558643	0.00309644765301521	SMARCB1/BUB1/KDM1A/CDK1/DNMT3A/DAXX	6	0.150375939849624
GO:1990391	CC	GO:1990391	DNA repair complex	2/58	22/19886	0.00186015437639669	0.00920776416316363	0.00518885168152761	KDM1A/PHF21A	2	0.909090909090909
GO:0000123	CC	GO:0000123	histone acetyltransferase complex	3/58	94/19886	0.00261492082328267	0.0123274838811897	0.00694690745032489	TAF5L/JADE3/PHF20	3	0.319148936170213
GO:0031248	CC	GO:0031248	protein acetyltransferase complex	3/58	104/19886	0.00348016419998098	0.0151880986179288	0.00855894977937506	TAF5L/JADE3/PHF20	3	0.288461538461538
GO:1902493	CC	GO:1902493	acetyltransferase complex	3/58	105/19886	0.00357516675183003	0.0151880986179288	0.00855894977937506	TAF5L/JADE3/PHF20	3	0.285714285714286
GO:0071339	CC	GO:0071339	MLL1 complex	2/58	31/19886	0.00368196330131607	0.0151880986179288	0.00855894977937506	RNF2/PHF20	2	0.645161290322581
GO:0044665	CC	GO:0044665	MLL1/2 complex	2/58	32/19886	0.0039200961599596	0.01552358079344	0.00874800406222563	RNF2/PHF20	2	0.625
GO:0016363	CC	GO:0016363	nuclear matrix	3/58	128/19886	0.00621038821075577	0.0236472474178777	0.0133259342174112	SMARCB1/DNMT3A/GFI1B	3	0.234375
GO:0000775	CC	GO:0000775	chromosome, centromeric region	4/58	258/19886	0.00678590949207595	0.0248816681376118	0.0140215673715409	SMARCB1/BUB1/DNMT3A/DAXX	4	0.155038759689922
GO:0016607	CC	GO:0016607	nuclear speck	5/58	417/19886	0.00729417860366464	0.0257901314915286	0.0145335137591814	HDAC4/CHD5/TAF5L/ZNF217/PRKAA2	5	0.119904076738609
GO:1902911	CC	GO:1902911	protein kinase complex	3/58	148/19886	0.0092444516794674	0.0315586453885266	0.0177842446102277	PRKAB1/CDK1/PRKAA2	3	0.202702702702703
GO:0034399	CC	GO:0034399	nuclear periphery	3/58	150/19886	0.00958764994719714	0.0316392448257506	0.0178296648140859	SMARCB1/DNMT3A/GFI1B	3	0.2
GO:0061695	CC	GO:0061695	transferase complex, transferring phosphorus-containing groups	4/58	306/19886	0.0121615881904011	0.0388386203499907	0.0218867291711803	PRKAB1/CDK1/TAF5L/PRKAA2	4	0.130718954248366
GO:0000151	CC	GO:0000151	ubiquitin ligase complex	4/58	314/19886	0.0132623016837373	0.0410302458340622	0.0231217759617788	CBX6/CBX7/RNF2/PHC2	4	0.127388535031847
GO:0140993	MF	GO:0140993	histone modifying activity	14/58	202/18496	1.45097355434596e-15	2.64077186890965e-13	1.54261398935729e-13	HDAC9/RPS6KA5/BUB1/SMYD2/KDM1A/PHF8/CDK1/PRDM13/RNF2/HDAC4/EHMT1/PRMT5/PRKCB/PRKAA2	14	0.693069306930693
GO:0042393	MF	GO:0042393	histone binding	13/58	252/18496	7.48847162697593e-13	6.8145091805481e-11	3.98071386486615e-11	CBX6/ASF1B/PHF8/ZCWPW1/HDAC4/PHC2/ZMYND8/BRDT/CHD5/DAXX/SMARCA2/PRKCB/ATAD2	13	0.515873015873016
GO:0140297	MF	GO:0140297	DNA-binding transcription factor binding	15/58	477/18496	1.28405663974818e-11	7.78994361447229e-10	4.55051651279180e-10	HDAC9/GTF2I/SMARCB1/REST/KDM1A/EXOSC9/VDR/PRDM13/HDAC4/ZNF516/ZMYND8/DNMT3A/DAXX/PRKCB/GFI1B	15	0.314465408805031
GO:0061629	MF	GO:0061629	RNA polymerase II-specific DNA-binding transcription factor binding	13/58	344/18496	3.77601875625243e-11	1.71808853409486e-09	1.00362603784604e-09	HDAC9/GTF2I/SMARCB1/REST/KDM1A/EXOSC9/VDR/PRDM13/HDAC4/DNMT3A/DAXX/PRKCB/GFI1B	13	0.377906976744186
GO:0035173	MF	GO:0035173	histone kinase activity	5/58	20/18496	3.80154938427080e-09	1.38376397587457e-07	8.08329448023896e-08	RPS6KA5/BUB1/CDK1/PRKCB/PRKAA2	5	2.5
GO:0002039	MF	GO:0002039	p53 binding	6/58	66/18496	5.72654241165807e-08	1.73705119820295e-06	1.01470312908327e-06	SMARCB1/SMYD2/KDM1A/EHMT1/PRMT5/DAXX	6	0.909090909090909
GO:0008168	MF	GO:0008168	methyltransferase activity	8/58	215/18496	3.40507028051003e-07	8.85318272932607e-06	5.17161050122576e-06	SMYD2/PRDM4/PRDM13/EHMT1/PRMT5/PRDM1/DNMT3A/PRDM12	8	0.372093023255814
GO:0016741	MF	GO:0016741	transferase activity, transferring one-carbon groups	8/58	226/18496	4.97466146873346e-07	1.13173548413686e-05	6.61106326765894e-06	SMYD2/PRDM4/PRDM13/EHMT1/PRMT5/PRDM1/DNMT3A/PRDM12	8	0.353982300884956
GO:0140030	MF	GO:0140030	modification-dependent protein binding	7/58	184/18496	1.68544252077086e-06	3.40833931978107e-05	1.99099058009189e-05	CBX6/PHF8/ZCWPW1/ZMYND8/BRDT/CHD5/DAXX	7	0.380434782608696
GO:0003713	MF	GO:0003713	transcription coactivator activity	8/58	280/18496	2.48355904088088e-06	4.52007745440321e-05	2.64041540135757e-05	SMARCB1/YAF2/KDM1A/BRDT/TAF5L/DAXX/SMARCA2/PRKCB	8	0.285714285714286
GO:0035064	MF	GO:0035064	methylated histone binding	5/58	80/18496	5.10742043295313e-06	8.45045926179519e-05	4.93635850457672e-05	CBX6/PHF8/ZCWPW1/ZMYND8/CHD5	5	0.625
GO:0140034	MF	GO:0140034	methylation-dependent protein binding	5/58	82/18496	5.76929501797766e-06	8.75009744393279e-05	5.11139295452407e-05	CBX6/PHF8/ZCWPW1/ZMYND8/CHD5	5	0.609756097560976
GO:0008276	MF	GO:0008276	protein methyltransferase activity	5/58	94/18496	1.12786333772454e-05	0.000157900867281435	9.22382162835451e-05	SMYD2/PRDM13/EHMT1/PRMT5/DNMT3A	5	0.531914893617021
GO:1990226	MF	GO:1990226	histone methyltransferase binding	3/58	15/18496	1.29630851736218e-05	0.000168520107257084	9.84414738748726e-05	PRDM4/PRDM1/PRDM12	3	2
GO:0003714	MF	GO:0003714	transcription corepressor activity	6/58	194/18496	3.16973642099367e-05	0.000384594685747232	0.000224662020014288	HDAC9/YAF2/ZMYND8/PRMT5/DNMT3A/DAXX	6	0.309278350515464
GO:0042054	MF	GO:0042054	histone methyltransferase activity	4/58	66/18496	5.42720400104975e-05	0.000617344455119409	0.000360623423753964	SMYD2/PRDM13/EHMT1/PRMT5	4	0.606060606060606
GO:0050681	MF	GO:0050681	nuclear androgen receptor binding	3/58	26/18496	7.22806090952307e-05	0.00077382769737247	0.000452033530564601	KDM1A/DAXX/PRKCB	3	1.15384615384615
GO:0008327	MF	GO:0008327	methyl-CpG binding	3/58	31/18496	0.000123578267733172	0.00124951359596874	0.000729906727546807	ZCWPW1/PRMT5/ZBTB33	3	0.967741935483871
GO:0140658	MF	GO:0140658	ATP-dependent chromatin remodeler activity	3/58	36/18496	0.000194123094548705	0.00185949490567707	0.00108622895010633	CHD5/SMARCA2/RAD54B	3	0.833333333333333
GO:0140938	MF	GO:0140938	histone H3 methyltransferase activity	3/58	42/18496	0.000307981254095229	0.00280262941226659	0.00163716350861148	SMYD2/EHMT1/PRMT5	3	0.714285714285714
GO:0140996	MF	GO:0140996	histone H3 kinase activity	2/58	11/18496	0.000521965563655964	0.00451296830749046	0.00263626257406904	RPS6KA5/PRKCB	2	1.81818181818182
GO:0031490	MF	GO:0031490	chromatin DNA binding	4/58	120/18496	0.000545523641564781	0.00451296830749046	0.00263626257406904	FOXO1/SMARCB1/RARA/HMGN1	4	0.333333333333333
GO:0001217	MF	GO:0001217	DNA-binding transcription repressor activity	6/58	334/18496	0.000608857954889916	0.00474031653691324	0.00276906865372029	FOXO1/REST/RARA/PRDM1/ZNF217/ZBTB33	6	0.179640718562874
GO:0140713	MF	GO:0140713	histone chaperone activity	2/58	12/18496	0.000625096686186362	0.00474031653691324	0.00276906865372029	ASF1B/PRDM12	2	1.66666666666667
GO:0032454	MF	GO:0032454	histone H3K9 demethylase activity	2/58	14/18496	0.000858407323922434	0.00624920531815532	0.00365049009331225	KDM1A/PHF8	2	1.42857142857143
GO:0016922	MF	GO:0016922	nuclear receptor binding	4/58	137/18496	0.000896539229662292	0.00627577460763604	0.00366601061521828	KDM1A/VDR/DAXX/PRKCB	4	0.291970802919708
GO:1990841	MF	GO:1990841	promoter-specific chromatin binding	3/58	66/18496	0.00116391316783861	0.00784563690913436	0.00458304990065107	FOXO1/KDM1A/PRDM1	3	0.454545454545455
GO:0004407	MF	GO:0004407	histone deacetylase activity	2/58	21/18496	0.00195320536045449	0.0126958348429542	0.0074163060678911	HDAC9/HDAC4	2	0.952380952380952
GO:0033558	MF	GO:0033558	protein lysine deacetylase activity	2/58	22/18496	0.00214420633258473	0.0134567431907042	0.00786079272562823	HDAC9/HDAC4	2	0.909090909090909
GO:0070577	MF	GO:0070577	lysine-acetylated histone binding	2/58	25/18496	0.00276792888900243	0.0159519285217028	0.00931836194732205	ZMYND8/BRDT	2	0.8
GO:0140033	MF	GO:0140033	acetylation-dependent protein binding	2/58	25/18496	0.00276792888900243	0.0159519285217028	0.00931836194732205	ZMYND8/BRDT	2	0.8
GO:0008757	MF	GO:0008757	S-adenosylmethionine-dependent methyltransferase activity	4/58	187/18496	0.00280473468513456	0.0159519285217028	0.00931836194732205	SMYD2/EHMT1/PRMT5/DNMT3A	4	0.213903743315508
GO:0141052	MF	GO:0141052	histone H3 demethylase activity	2/58	28/18496	0.00346662015127985	0.0188484103153467	0.0110103495769232	KDM1A/PHF8	2	0.714285714285714
GO:0001227	MF	GO:0001227	DNA-binding transcription repressor activity, RNA polymerase II-specific	5/58	326/18496	0.00352113159737247	0.0188484103153467	0.0110103495769232	FOXO1/REST/PRDM1/ZNF217/ZBTB33	5	0.153374233128834
GO:0008170	MF	GO:0008170	N-methyltransferase activity	3/58	101/18496	0.0039227940554576	0.019544662825029	0.0114170673529666	SMYD2/EHMT1/PRMT5	3	0.297029702970297
GO:0032452	MF	GO:0032452	histone demethylase activity	2/58	30/18496	0.00397336551937403	0.019544662825029	0.0114170673529666	KDM1A/PHF8	2	0.666666666666667
GO:0140457	MF	GO:0140457	protein demethylase activity	2/58	30/18496	0.00397336551937403	0.019544662825029	0.0114170673529666	KDM1A/PHF8	2	0.666666666666667
GO:0140597	MF	GO:0140597	protein carrier chaperone	2/58	34/18496	0.00508327977126857	0.0243462346939705	0.0142219184736323	ASF1B/PRDM12	2	0.588235294117647
GO:0106310	MF	GO:0106310	protein serine kinase activity	5/58	361/18496	0.00541321627766446	0.0252616759624342	0.0147566759526076	RPS6KA5/BUB1/CDK1/PRKCB/PRKAA2	5	0.138504155124654
GO:0019213	MF	GO:0019213	deacetylase activity	2/58	37/18496	0.0059984811480232	0.0272930892235056	0.0159433314723775	HDAC9/HDAC4	2	0.540540540540541
GO:0008094	MF	GO:0008094	ATP-dependent activity, acting on DNA	3/58	122/18496	0.00663505672630844	0.029453178638735	0.0172051535136624	CHD5/SMARCA2/RAD54B	3	0.245901639344262
GO:0032451	MF	GO:0032451	demethylase activity	2/58	40/18496	0.00698311682281203	0.029969404275753	0.0175067081078719	KDM1A/PHF8	2	0.5
GO:0001046	MF	GO:0001046	core promoter sequence-specific DNA binding	2/58	41/18496	0.00732652695209138	0.029969404275753	0.0175067081078719	SMARCB1/REST	2	0.48780487804878
GO:0031492	MF	GO:0031492	nucleosomal DNA binding	2/58	41/18496	0.00732652695209138	0.029969404275753	0.0175067081078719	SMARCB1/HMGN1	2	0.48780487804878
GO:0042826	MF	GO:0042826	histone deacetylase binding	3/58	127/18496	0.00741001754070816	0.029969404275753	0.0175067081078719	HDAC9/RARA/HDAC4	3	0.236220472440945
GO:0140097	MF	GO:0140097	catalytic activity, acting on DNA	4/58	248/18496	0.00759676974754862	0.0300567846533445	0.0175577515904442	DNMT3A/CHD5/SMARCA2/RAD54B	4	0.161290322580645
GO:0004674	MF	GO:0004674	protein serine/threonine kinase activity	5/58	427/18496	0.0107703386090696	0.0417064175925673	0.0243629160025986	RPS6KA5/BUB1/CDK1/PRKCB/PRKAA2	5	0.117096018735363
GO:0005080	MF	GO:0005080	protein kinase C binding	2/58	51/18496	0.011166086219791	0.0421859085619555	0.0246430119419173	HDAC9/PRKCB	2	0.392156862745098
GO:0004879	MF	GO:0004879	nuclear receptor activity	2/58	52/18496	0.0115895353192186	0.0421859085619555	0.0246430119419173	VDR/RARA	2	0.384615384615385
GO:0098531	MF	GO:0098531	ligand-activated transcription factor activity	2/58	52/18496	0.0115895353192186	0.0421859085619555	0.0246430119419173	VDR/RARA	2	0.384615384615385
GO:0004386	MF	GO:0004386	helicase activity	3/58	154/18496	0.0125029158099743	0.044618248576771	0.0260638699031456	CHD5/SMARCA2/RAD54B	3	0.194805194805195
GO:0030374	MF	GO:0030374	nuclear receptor coactivator activity	2/58	55/18496	0.0129016492753754	0.0451557724638139	0.026377865927387	KDM1A/PRKCB	2	0.363636363636364
