# Supplementary material for: Study on biomarkers associated with epigenetic factors in endometriosis combining transcriptome with experimental validation
Source: PeerJ. 2026 Feb 3;14:e20703. doi: 10.7717/peerj.20703 (PMC12880091; doi:10.7717/peerj.20703)
Supplement: Supplemental Information 7 [file peerj-14-20703-s007.xlsx]

## Sheet: 01.KEGG
	category	subcategory	ID	Description	GeneRatio	BgRatio	pvalue	p.adjust	qvalue	geneID	Count
hsa03083	Genetic Information Processing	Chromosome	hsa03083	Polycomb repressive complex	5/36	83/8847	1.93098004878638e-05	0.00239826951699907	0.00205843375548099	CBX6/YAF2/CBX7/RNF2/PHC2	5
hsa04714	Organismal Systems	Environmental adaptation	hsa04714	Thermogenesis	7/36	235/8847	3.68964541076781e-05	0.00239826951699907	0.00205843375548099	PRKAB1/DPF3/SMARCB1/KDM1A/ZNF516/SMARCA2/PRKAA2	7
hsa04211	Organismal Systems	Aging	hsa04211	Longevity regulating pathway	4/36	90/8847	0.000459996710048892	0.0199331907687853	0.0171086495667307	FOXO1/PRKAB1/EHMT1/PRKAA2	4
hsa04931	Human Diseases	Endocrine and metabolic disease	hsa04931	Insulin resistance	4/36	109/8847	0.000948006688477194	0.0308102173755088	0.026444397099627	FOXO1/PRKAB1/PRKCB/PRKAA2	4
hsa04213	Organismal Systems	Aging	hsa04213	Longevity regulating pathway - multiple species	3/36	62/8847	0.00198486738296006	0.0516065519569616	0.0442938826513193	FOXO1/PRKAB1/PRKAA2	3
hsa05225	Human Diseases	Cancer: specific types	hsa05225	Hepatocellular carcinoma	4/36	170/8847	0.00479946318771829	0.10398836906723	0.0892531750698489	DPF3/SMARCB1/SMARCA2/PRKCB	4
hsa04710	Organismal Systems	Environmental adaptation	hsa04710	Circadian rhythm	2/36	34/8847	0.00832267377109819	0.149377863663489	0.128210959905505	PRKAB1/PRKAA2	2
hsa04922	Organismal Systems	Endocrine system	hsa04922	Glucagon signaling pathway	3/36	107/8847	0.00919248391775319	0.149377863663489	0.128210959905505	FOXO1/PRKAB1/PRKAA2	3
hsa03082	Genetic Information Processing	Chromosome	hsa03082	ATP-dependent chromatin remodeling	3/36	117/8847	0.0117183406666926	0.161694930762288	0.138782693609737	DPF3/SMARCB1/SMARCA2	3
hsa04152	Environmental Information Processing	Signal transduction	hsa04152	AMPK signaling pathway	3/36	122/8847	0.0131172112073697	0.161694930762288	0.138782693609737	FOXO1/PRKAB1/PRKAA2	3
hsa03022	Genetic Information Processing	Transcription	hsa03022	Basal transcription factors	2/36	44/8847	0.013681878756809	0.161694930762288	0.138782693609737	GTF2I/TAF5L	2
hsa04068	Environmental Information Processing	Signal transduction	hsa04068	FoxO signaling pathway	3/36	133/8847	0.0165197764477396	0.165549428277954	0.142091007266908	FOXO1/PRKAB1/PRKAA2	3
hsa04910	Organismal Systems	Endocrine system	hsa04910	Insulin signaling pathway	3/36	138/8847	0.0182157992387121	0.165549428277954	0.142091007266908	FOXO1/PRKAB1/PRKAA2	3
hsa04371	Environmental Information Processing	Signal transduction	hsa04371	Apelin signaling pathway	3/36	140/8847	0.018920542426262	0.165549428277954	0.142091007266908	PRKAB1/HDAC4/PRKAA2	3
hsa04961	Organismal Systems	Excretory system	hsa04961	Endocrine and other factor-regulated calcium reabsorption	2/36	53/8847	0.0194798941322152	0.165549428277954	0.142091007266908	VDR/PRKCB	2
hsa04936	Human Diseases	Endocrine and metabolic disease	hsa04936	Alcoholic liver disease	3/36	144/8847	0.0203753142495943	0.165549428277954	0.142091007266908	FOXO1/PRKAB1/PRKAA2	3
hsa04921	Organismal Systems	Endocrine system	hsa04921	Oxytocin signaling pathway	3/36	154/8847	0.0242771787629841	0.180156925689907	0.15462861638162	PRKAB1/PRKCB/PRKAA2	3
hsa04110	Cellular Processes	Cell growth and death	hsa04110	Cell cycle	3/36	158/8847	0.0259440696871379	0.180156925689907	0.15462861638162	BUB1/CDK1/CDC6	3
hsa00310	Metabolism	Amino acid metabolism	hsa00310	Lysine degradation	2/36	63/8847	0.0269182629415139	0.180156925689907	0.15462861638162	SMYD2/EHMT1	2
hsa03250	Genetic Information Processing	Information processing in viruses	hsa03250	Viral life cycle - HIV-1	2/36	64/8847	0.0277164501061395	0.180156925689907	0.15462861638162	SMARCB1/PSIP1	2
hsa04530	Cellular Processes	Cellular community - eukaryotes	hsa04530	Tight junction	3/36	170/8847	0.0313082932472123	0.193243357278709	0.165860695316139	PRKAB1/ACTR3B/PRKAA2	3
hsa04920	Organismal Systems	Endocrine system	hsa04920	Adipocytokine signaling pathway	2/36	70/8847	0.0327027220010122	0.193243357278709	0.165860695316139	PRKAB1/PRKAA2	2
hsa05206	Human Diseases	Cancer: overview	hsa05206	MicroRNAs in cancer	4/36	312/8847	0.0368175053141108	0.208098943079757	0.178611238594771	RPS6KA5/HDAC4/DNMT3A/PRKCB	4
hsa04613	Organismal Systems	Immune system	hsa04613	Neutrophil extracellular trap formation	3/36	192/8847	0.042546863666868	0.230462178195535	0.197805594240702	HDAC9/HDAC4/PRKCB	3
hsa05203	Human Diseases	Cancer: overview	hsa05203	Viral carcinogenesis	3/36	205/8847	0.0500257542457863	0.260133922078089	0.223272840002246	HDAC9/CDK1/HDAC4	3
hsa04540	Cellular Processes	Cellular community - eukaryotes	hsa04540	Gap junction	2/36	92/8847	0.0536322935218919	0.26464334125472	0.227143272655873	CDK1/PRKCB	2
hsa05207	Human Diseases	Cancer: overview	hsa05207	Chemical carcinogenesis - receptor activation	3/36	215/8847	0.0561911211635671	0.26464334125472	0.227143272655873	VDR/CDC6/PRKCB	3
hsa04713	Organismal Systems	Environmental adaptation	hsa04713	Circadian entrainment	2/36	97/8847	0.0589109627962484	0.26464334125472	0.227143272655873	RPS6KA5/PRKCB	2
hsa04666	Organismal Systems	Immune system	hsa04666	Fc gamma R-mediated phagocytosis	2/36	98/8847	0.0599878147395319	0.26464334125472	0.227143272655873	ACTR3B/PRKCB	2
hsa05410	Human Diseases	Cardiovascular disease	hsa05410	Hypertrophic cardiomyopathy	2/36	99/8847	0.0610715402895508	0.26464334125472	0.227143272655873	PRKAB1/PRKAA2	2
hsa04933	Human Diseases	Endocrine and metabolic disease	hsa04933	AGE-RAGE signaling pathway in diabetic complications	2/36	101/8847	0.063259331946284	0.265281069452159	0.227690634509545	FOXO1/PRKCB	2
hsa04914	Organismal Systems	Endocrine system	hsa04914	Progesterone-mediated oocyte maturation	2/36	111/8847	0.0745872700396228	0.303010784535968	0.26007403369079	BUB1/CDK1	2
hsa04928	Organismal Systems	Endocrine system	hsa04928	Parathyroid hormone synthesis, secretion and action	2/36	115/8847	0.0792899918150054	0.304783462168341	0.261595522184973	VDR/PRKCB	2
hsa05131	Human Diseases	Infectious disease: bacterial	hsa05131	Shigellosis	3/36	249/8847	0.0797125977978739	0.304783462168341	0.261595522184973	RPS6KA5/FOXO1/ACTR3B	3
hsa04722	Organismal Systems	Nervous system	hsa04722	Neurotrophin signaling pathway	2/36	120/8847	0.0852970276625938	0.316817531318205	0.271924358864209	RPS6KA5/PRDM4	2
hsa04919	Organismal Systems	Endocrine system	hsa04919	Thyroid hormone signaling pathway	2/36	122/8847	0.0877382549274008	0.316832587237836	0.271937281353932	FOXO1/PRKCB	2
hsa04114	Cellular Processes	Cell growth and death	hsa04114	Oocyte meiosis	2/36	139/8847	0.109297523207536	0.384018324783233	0.329602772688443	BUB1/CDK1	2
hsa04010	Environmental Information Processing	Signal transduction	hsa04010	MAPK signaling pathway	3/36	300/8847	0.121671486736449	0.416244559887853	0.357262537231679	RPS6KA5/DAXX/PRKCB	3
hsa04218	Cellular Processes	Cell growth and death	hsa04218	Cellular senescence	2/36	157/8847	0.13348472300235	0.427615814938965	0.367022480838302	FOXO1/CDK1	2
hsa04932	Human Diseases	Endocrine and metabolic disease	hsa04932	Non-alcoholic fatty liver disease	2/36	157/8847	0.13348472300235	0.427615814938965	0.367022480838302	PRKAB1/PRKAA2	2
hsa04150	Environmental Information Processing	Signal transduction	hsa04150	mTOR signaling pathway	2/36	158/8847	0.134863449326904	0.427615814938965	0.367022480838302	PRKCB/PRKAA2	2
hsa05143	Human Diseases	Infectious disease: parasitic	hsa05143	African trypanosomiasis	1/36	37/8847	0.140302847774061	0.434270719300666	0.372734382557657	PRKCB	1
hsa04960	Organismal Systems	Excretory system	hsa04960	Aldosterone-regulated sodium reabsorption	1/36	38/8847	0.143815798679865	0.434791949497268	0.373181754224376	PRKCB	1
hsa03440	Genetic Information Processing	Replication and repair	hsa03440	Homologous recombination	1/36	41/8847	0.154271120575686	0.445672126107536	0.382520205404039	RAD54B	1
hsa05219	Human Diseases	Cancer: specific types	hsa05219	Bladder cancer	1/36	41/8847	0.154271120575686	0.445672126107536	0.382520205404039	RPS6KA5	1
hsa05034	Human Diseases	Substance dependence	hsa05034	Alcoholism	2/36	188/8847	0.177578087976905	0.501851118195601	0.430738611568694	HDAC9/HDAC4	2
hsa05202	Human Diseases	Cancer: overview	hsa05202	Transcriptional misregulation in cancer	2/36	193/8847	0.184906277642391	0.508209252943119	0.436195796048345	FOXO1/RARA	2
hsa00270	Metabolism	Amino acid metabolism	hsa00270	Cysteine and methionine metabolism	1/36	52/8847	0.191555795340099	0.508209252943119	0.436195796048345	DNMT3A	1
hsa04973	Organismal Systems	Digestive system	hsa04973	Carbohydrate digestion and absorption	1/36	52/8847	0.191555795340099	0.508209252943119	0.436195796048345	PRKCB	1
hsa03460	Genetic Information Processing	Replication and repair	hsa03460	Fanconi anemia pathway	1/36	55/8847	0.20144379096631	0.523753856512406	0.449537722998502	RMI1	1
hsa05170	Human Diseases	Infectious disease: viral	hsa05170	Human immunodeficiency virus 1 infection	2/36	213/8847	0.21463578565971	0.531719940517524	0.45637500967496	CDK1/PRKCB	2
hsa04370	Environmental Information Processing	Signal transduction	hsa04370	VEGF signaling pathway	1/36	60/8847	0.217663078800387	0.531719940517524	0.45637500967496	PRKCB	1
hsa04730	Organismal Systems	Nervous system	hsa04730	Long-term depression	1/36	60/8847	0.217663078800387	0.531719940517524	0.45637500967496	PRKCB	1
hsa04978	Organismal Systems	Digestive system	hsa04978	Mineral absorption	1/36	61/8847	0.220868282984202	0.531719940517524	0.45637500967496	VDR	1
hsa04929	Organismal Systems	Endocrine system	hsa04929	GnRH secretion	1/36	65/8847	0.233561910110645	0.538599785297051	0.462279977663865	PRKCB	1
hsa04720	Organismal Systems	Nervous system	hsa04720	Long-term potentiation	1/36	67/8847	0.239833097200316	0.538599785297051	0.462279977663865	PRKCB	1
hsa05221	Human Diseases	Cancer: specific types	hsa05221	Acute myeloid leukemia	1/36	68/8847	0.242949954660542	0.538599785297051	0.462279977663865	RARA	1
hsa05031	Human Diseases	Substance dependence	hsa05031	Amphetamine addiction	1/36	69/8847	0.246054385875056	0.538599785297051	0.462279977663865	PRKCB	1
hsa05223	Human Diseases	Cancer: specific types	hsa05223	Non-small cell lung cancer	1/36	73/8847	0.258348808181931	0.538599785297051	0.462279977663865	PRKCB	1
hsa04115	Cellular Processes	Cell growth and death	hsa04115	p53 signaling pathway	1/36	75/8847	0.264422704697646	0.538599785297051	0.462279977663865	CDK1	1
hsa04918	Organismal Systems	Endocrine system	hsa04918	Thyroid hormone synthesis	1/36	75/8847	0.264422704697646	0.538599785297051	0.462279977663865	PRKCB	1
hsa04971	Organismal Systems	Digestive system	hsa04971	Gastric acid secretion	1/36	76/8847	0.267441489767286	0.538599785297051	0.462279977663865	PRKCB	1
hsa05214	Human Diseases	Cancer: specific types	hsa05214	Glioma	1/36	76/8847	0.267441489767286	0.538599785297051	0.462279977663865	PRKCB	1
hsa05140	Human Diseases	Infectious disease: parasitic	hsa05140	Leishmaniasis	1/36	77/8847	0.270448228607598	0.538599785297051	0.462279977663865	PRKCB	1
hsa03018	Genetic Information Processing	Folding, sorting and degradation	hsa03018	RNA degradation	1/36	78/8847	0.273442967920041	0.538599785297051	0.462279977663865	EXOSC9	1
hsa05100	Human Diseases	Infectious disease: bacterial	hsa05100	Bacterial invasion of epithelial cells	1/36	78/8847	0.273442967920041	0.538599785297051	0.462279977663865	ACTR3B	1
hsa01521	Human Diseases	Drug resistance: antineoplastic	hsa01521	EGFR tyrosine kinase inhibitor resistance	1/36	80/8847	0.27939663388905	0.542112871725023	0.465295258322692	PRKCB	1
hsa04012	Environmental Information Processing	Signal transduction	hsa04012	ErbB signaling pathway	1/36	86/8847	0.296974445889334	0.549030267538013	0.471232456348416	PRKCB	1
hsa04911	Organismal Systems	Endocrine system	hsa04911	Insulin secretion	1/36	86/8847	0.296974445889334	0.549030267538013	0.471232456348416	PRKCB	1
hsa04727	Organismal Systems	Nervous system	hsa04727	GABAergic synapse	1/36	89/8847	0.305606313486896	0.549030267538013	0.471232456348416	PRKCB	1
hsa04662	Organismal Systems	Immune system	hsa04662	B cell receptor signaling pathway	1/36	91/8847	0.311303554029063	0.549030267538013	0.471232456348416	PRKCB	1
hsa05032	Human Diseases	Substance dependence	hsa05032	Morphine addiction	1/36	91/8847	0.311303554029063	0.549030267538013	0.471232456348416	PRKCB	1
hsa04912	Organismal Systems	Endocrine system	hsa04912	GnRH signaling pathway	1/36	93/8847	0.316955338914764	0.549030267538013	0.471232456348416	PRKCB	1
hsa04970	Organismal Systems	Digestive system	hsa04970	Salivary secretion	1/36	97/8847	0.32812394861713	0.549030267538013	0.471232456348416	PRKCB	1
hsa04070	Environmental Information Processing	Signal transduction	hsa04070	Phosphatidylinositol signaling system	1/36	98/8847	0.330888238657105	0.549030267538013	0.471232456348416	PRKCB	1
hsa04925	Organismal Systems	Endocrine system	hsa04925	Aldosterone synthesis and secretion	1/36	98/8847	0.330888238657105	0.549030267538013	0.471232456348416	PRKCB	1
hsa05215	Human Diseases	Cancer: specific types	hsa05215	Prostate cancer	1/36	98/8847	0.330888238657105	0.549030267538013	0.471232456348416	FOXO1	1
hsa04750	Organismal Systems	Sensory system	hsa04750	Inflammatory mediator regulation of TRP channels	1/36	99/8847	0.3336414702731	0.549030267538013	0.471232456348416	PRKCB	1
hsa05231	Human Diseases	Cancer: overview	hsa05231	Choline metabolism in cancer	1/36	99/8847	0.3336414702731	0.549030267538013	0.471232456348416	PRKCB	1
hsa04916	Organismal Systems	Endocrine system	hsa04916	Melanogenesis	1/36	101/8847	0.339114929989802	0.551061761233428	0.472976086564723	PRKCB	1
hsa05146	Human Diseases	Infectious disease: parasitic	hsa05146	Amoebiasis	1/36	103/8847	0.344544669662585	0.551467568831889	0.473324391062188	PRKCB	1
hsa04064	Environmental Information Processing	Signal transduction	hsa04064	NF-kappa B signaling pathway	1/36	105/8847	0.349931028611328	0.551467568831889	0.473324391062188	PRKCB	1
hsa04972	Organismal Systems	Digestive system	hsa04972	Pancreatic secretion	1/36	106/8847	0.35260804565205	0.551467568831889	0.473324391062188	PRKCB	1
hsa04659	Organismal Systems	Immune system	hsa04659	Th17 cell differentiation	1/36	108/8847	0.357929964151936	0.551467568831889	0.473324391062188	RARA	1
hsa04066	Environmental Information Processing	Signal transduction	hsa04066	HIF-1 signaling pathway	1/36	109/8847	0.36057494885162	0.551467568831889	0.473324391062188	PRKCB	1
hsa04725	Organismal Systems	Nervous system	hsa04725	Cholinergic synapse	1/36	115/8847	0.376223810766932	0.553296789795253	0.474894410674468	PRKCB	1
hsa04726	Organismal Systems	Nervous system	hsa04726	Serotonergic synapse	1/36	115/8847	0.376223810766932	0.553296789795253	0.474894410674468	PRKCB	1
hsa04670	Organismal Systems	Immune system	hsa04670	Leukocyte transendothelial migration	1/36	116/8847	0.378795494552135	0.553296789795253	0.474894410674468	PRKCB	1
hsa04724	Organismal Systems	Nervous system	hsa04724	Glutamatergic synapse	1/36	116/8847	0.378795494552135	0.553296789795253	0.474894410674468	PRKCB	1
hsa04668	Environmental Information Processing	Signal transduction	hsa04668	TNF signaling pathway	1/36	119/8847	0.386448851632271	0.556753975418833	0.477861711695517	RPS6KA5	1
hsa04071	Environmental Information Processing	Signal transduction	hsa04071	Sphingolipid signaling pathway	1/36	122/8847	0.39401050568102	0.556753975418833	0.477861711695517	PRKCB	1
hsa04935	Organismal Systems	Endocrine system	hsa04935	Growth hormone synthesis, secretion and action	1/36	122/8847	0.39401050568102	0.556753975418833	0.477861711695517	PRKCB	1
hsa04728	Organismal Systems	Nervous system	hsa04728	Dopaminergic synapse	1/36	132/8847	0.418567338917855	0.56940038994754	0.4887161241655	PRKCB	1
hsa04270	Organismal Systems	Circulatory system	hsa04270	Vascular smooth muscle contraction	1/36	134/8847	0.423361266559584	0.56940038994754	0.4887161241655	PRKCB	1
hsa04650	Organismal Systems	Immune system	hsa04650	Natural killer cell mediated cytotoxicity	1/36	135/8847	0.42574379776627	0.56940038994754	0.4887161241655	PRKCB	1
hsa04210	Cellular Processes	Cell growth and death	hsa04210	Apoptosis	1/36	136/8847	0.428116757279632	0.56940038994754	0.4887161241655	DAXX	1
hsa05135	Human Diseases	Infectious disease: bacterial	hsa05135	Yersinia infection	1/36	138/8847	0.432834110522368	0.56940038994754	0.4887161241655	ACTR3B	1
hsa04915	Organismal Systems	Endocrine system	hsa04915	Estrogen signaling pathway	1/36	139/8847	0.435178578546388	0.56940038994754	0.4887161241655	RARA	1
hsa05418	Human Diseases	Cardiovascular disease	hsa05418	Fluid shear stress and atherosclerosis	1/36	141/8847	0.439839282081772	0.56940038994754	0.4887161241655	PRKAA2	1
hsa04120	Genetic Information Processing	Folding, sorting and degradation	hsa04120	Ubiquitin mediated proteolysis	1/36	142/8847	0.442155591046285	0.56940038994754	0.4887161241655	UBE2H	1
hsa04550	Cellular Processes	Cellular community - eukaryotes	hsa04550	Signaling pathways regulating pluripotency of stem cells	1/36	144/8847	0.446760305958839	0.56940038994754	0.4887161241655	REST	1
hsa05017	Human Diseases	Neurodegenerative disease	hsa05017	Spinocerebellar ataxia	1/36	144/8847	0.446760305958839	0.56940038994754	0.4887161241655	PRKCB	1
hsa04723	Organismal Systems	Nervous system	hsa04723	Retrograde endocannabinoid signaling	1/36	149/8847	0.458111013722792	0.578198366834592	0.496267424165723	PRKCB	1
hsa04261	Organismal Systems	Circulatory system	hsa04261	Adrenergic signaling in cardiomyocytes	1/36	154/8847	0.469235180862037	0.586543976077547	0.503430457200161	RPS6KA5	1
hsa04148	Cellular Processes	Transport and catabolism	hsa04148	Efferocytosis	1/36	157/8847	0.475802773298759	0.589089147893701	0.505614977139533	DNMT3A	1
hsa05161	Human Diseases	Infectious disease: viral	hsa05161	Hepatitis B	1/36	163/8847	0.488701774295436	0.599351232626478	0.514422920310985	PRKCB	1
hsa04022	Environmental Information Processing	Signal transduction	hsa04022	cGMP-PKG signaling pathway	1/36	166/8847	0.495035020925423	0.601444417946775	0.516219500423953	GTF2I	1
hsa04140	Cellular Processes	Transport and catabolism	hsa04140	Autophagy - animal	1/36	169/8847	0.501291972981006	0.603407004514174	0.517903987680182	PRKAA2	1
hsa05164	Human Diseases	Infectious disease: viral	hsa05164	Influenza A	1/36	172/8847	0.50747352360607	0.604562759429253	0.518895971655877	PRKCB	1
hsa04310	Environmental Information Processing	Signal transduction	hsa04310	Wnt signaling pathway	1/36	174/8847	0.511553104132445	0.604562759429253	0.518895971655877	PRKCB	1
hsa05152	Human Diseases	Infectious disease: bacterial	hsa05152	Tuberculosis	1/36	180/8847	0.523595712726178	0.613220204093722	0.526326652906352	VDR	1
hsa04062	Organismal Systems	Immune system	hsa04062	Chemokine signaling pathway	1/36	193/8847	0.548706058135785	0.636890960336179	0.546643253405951	PRKCB	1
hsa04510	Cellular Processes	Cellular community - eukaryotes	hsa04510	Focal adhesion	1/36	203/8847	0.5671413984439	0.639621947594407	0.548987258664026	PRKCB	1
hsa05130	Human Diseases	Infectious disease: bacterial	hsa05130	Pathogenic Escherichia coli infection	1/36	203/8847	0.5671413984439	0.639621947594407	0.548987258664026	ACTR3B	1
hsa05205	Human Diseases	Cancer: overview	hsa05205	Proteoglycans in cancer	1/36	204/8847	0.568944141347188	0.639621947594407	0.548987258664026	PRKCB	1
hsa05415	Human Diseases	Cardiovascular disease	hsa05415	Diabetic cardiomyopathy	1/36	205/8847	0.570739584007318	0.639621947594407	0.548987258664026	PRKCB	1
hsa04015	Environmental Information Processing	Signal transduction	hsa04015	Rap1 signaling pathway	1/36	212/8847	0.583105674627872	0.647895194030969	0.556088182731034	PRKCB	1
hsa05022	Human Diseases	Neurodegenerative disease	hsa05022	Pathways of neurodegeneration - multiple diseases	2/36	483/8847	0.592540470130078	0.652798823024662	0.560296965511046	DAXX/PRKCB	2
hsa05163	Human Diseases	Infectious disease: viral	hsa05163	Human cytomegalovirus infection	1/36	226/8847	0.60680743112812	0.662898874341644	0.568965835467322	PRKCB	1
hsa04810	Cellular Processes	Cell motility	hsa04810	Regulation of actin cytoskeleton	1/36	230/8847	0.613335188254729	0.664446453942623	0.570294122412292	ACTR3B	1
hsa04014	Environmental Information Processing	Signal transduction	hsa04014	Ras signaling pathway	1/36	238/8847	0.626076121753335	0.667130293671587	0.572597660965086	PRKCB	1
hsa05171	Human Diseases	Infectious disease: viral	hsa05171	Coronavirus disease - COVID-19	1/36	238/8847	0.626076121753335	0.667130293671587	0.572597660965086	PRKCB	1
hsa05132	Human Diseases	Infectious disease: bacterial	hsa05132	Salmonella infection	1/36	251/8847	0.645914480063648	0.676358917195486	0.580518584799364	ACTR3B	1
hsa04144	Cellular Processes	Transport and catabolism	hsa04144	Endocytosis	1/36	252/8847	0.647397388243931	0.676358917195486	0.580518584799364	ACTR3B	1
hsa04020	Environmental Information Processing	Signal transduction	hsa04020	Calcium signaling pathway	1/36	254/8847	0.650345112687967	0.676358917195486	0.580518584799364	PRKCB	1
hsa05012	Human Diseases	Neurodegenerative disease	hsa05012	Parkinson disease	1/36	271/8847	0.67445210482224	0.695863282753104	0.597259173860964	DAXX	1
hsa05016	Human Diseases	Neurodegenerative disease	hsa05016	Huntington disease	1/36	311/8847	0.72497523526767	0.742100634525962	0.636944674168032	REST	1
hsa05165	Human Diseases	Infectious disease: viral	hsa05165	Human papillomavirus infection	1/36	333/8847	0.74942290742572	0.761132640354247	0.653279837065184	FOXO1	1
hsa04151	Environmental Information Processing	Signal transduction	hsa04151	PI3K-Akt signaling pathway	1/36	362/8847	0.778442500952459	0.784476938944338	0.673316239093926	PRKAA2	1
hsa05014	Human Diseases	Neurodegenerative disease	hsa05014	Amyotrophic lateral sclerosis	1/36	371/8847	0.786764372317525	0.786764372317525	0.675279542232046	DAXX	1
