# Supplementary material for: Study on biomarkers associated with epigenetic factors in endometriosis combining transcriptome with experimental validation
Source: PeerJ. 2026 Feb 3;14:e20703. doi: 10.7717/peerj.20703 (PMC12880091; doi:10.7717/peerj.20703)
Supplement: Supplemental Information 8 [file peerj-14-20703-s008.xlsx]

## Sheet: 01.GSEA(kegg)_result_HDAC9
ID	Description	setSize	enrichmentScore	NES	pvalue	p.adjust	core_enrichment
KEGG_FOCAL_ADHESION	KEGG_FOCAL_ADHESION	186	0.39999587544422	2.11562681728332	6.06049822709537e-09	1.10907117555845e-06	FLNC/ROCK1/PARVA/PDGFA/TNC/MYLK/CAV1/CCND2/COL6A3/TLN1/RELN/MAPK10/LAMA4/ITGA7/CAV2/PPP1R12A/FLT1/ACTN1/AKT3/PIK3R3/ITGAV/MYL9/THBS2/VWF/THBS3/ITGB5/RAP1A/SHC3/FYN/LAMB2/VCL/ITGB1/ITGB4/CCND1/ITGA5/ITGA8/PRKCB/THBS4/PDGFB/KDR/FLNA/ACTN4/PRKCA/PDGFC/PPP1CC/ROCK2/COL4A6/PTK2/COL6A1/FN1/COL6A2/COL4A4/COL1A2/COL11A1/CAPN2/PIK3CD/SOS2/RAC1/PDGFD/PDPK1/PGF/MAPK9/PAK2/COL1A1/COL5A3/LAMB4/LAMC1/JUN/PTEN/…
KEGG_BASE_EXCISION_REPAIR	KEGG_BASE_EXCISION_REPAIR	30	-0.555751	-1.96351	0.000183518524420342	0.00455651188982797	PARP3/FEN1/POLD2/POLE/TDG/PARP1/PCNA/NEIL3/PARP4/POLE2/APEX2/APEX1/POLD4/MPG
KEGG_HUNTINGTONS_DISEASE	KEGG_HUNTINGTONS_DISEASE	136	-0.395011	-1.90936	6.86397916734045e-06	0.000628054093811651	COX7B/DNAI2/COX5A/PLCB4/CLTC/AP2M1/UQCRC1/SLC25A31/RCOR1/UQCR10/COX6B1/CASP8/HDAC1/NDUFA1/NDUFV1/BAX/HAP1/POLR2B/SLC25A5/NDUFA2/COX7A2L/TP53/DNAH2/NDUFB4/NDUFS2/NDUFA10/AP2B1/NDUFS1/TGM2/POLR2D/NDUFV2/POLR2G/REST/VDAC1/TAF4B/POLR2E/SP1/GPX1/POLR2F/UQCRFS1/NDUFA6/NDUFS3/POLR2A/DNAL4/NDUFB2/UQCRQ/SDHA/NDUFA7/NDUFA9/COX6A1/SDHC/DNALI1/COX7A2/POLR2H/AP2A2/CYC1/CASP3/SLC25A6
KEGG_PARKINSONS_DISEASE	KEGG_PARKINSONS_DISEASE	84	-0.426271	-1.89057	7.52611239538093e-05	0.00344319642088678	COX7B/HTRA2/COX5A/UQCRC1/SLC25A31/UQCR10/COX6B1/NDUFA1/NDUFV1/SLC6A3/UBE2J1/SLC25A5/NDUFA2/COX7A2L/NDUFB4/NDUFS2/NDUFA10/NDUFS1/NDUFV2/SLC18A1/UBE2L6/VDAC1/UQCRFS1/NDUFA6/NDUFS3/PINK1/NDUFB2/UQCRQ/SDHA/NDUFA7/NDUFA9/COX6A1/SDHC/SLC18A2/COX7A2/UBA1/CYC1/CASP3/SLC25A6
KEGG_ECM_RECEPTOR_INTERACTION	KEGG_ECM_RECEPTOR_INTERACTION	79	0.412078941278612	1.88925393588786	0.000199191776604502	0.00455651188982797	TNC/HSPG2/COL6A3/RELN/LAMA4/ITGA7/ITGAV/THBS2/VWF/THBS3/ITGB5/SV2B/LAMB2/ITGB1/ITGB4/ITGA5/ITGA8/THBS4/COL4A6/COL6A1/FN1/COL6A2/COL4A4/COL1A2/COL11A1/SDC2/CD44/DAG1/COL1A1/COL5A3/LAMB4/LAMC1/ITGA1/ITGA6/COL5A1/THBS1/ITGA9
KEGG_OXIDATIVE_PHOSPHORYLATION	KEGG_OXIDATIVE_PHOSPHORYLATION	82	-0.428164	-1.88213	6.77893999951e-05	0.00344319642088678	ATP6V1E1/COX7B/COX5A/ATP6V0A1/UQCRC1/UQCR10/COX6B1/ATP4B/NDUFA1/NDUFV1/NDUFA2/PPA1/ATP6V0C/COX7A2L/ATP4A/NDUFB4/NDUFS2/ATP6AP1/NDUFA10/NDUFS1/NDUFV2/ATP6V0A2/COX10/UQCRFS1/NDUFA6/NDUFS3/NDUFB2/UQCRQ/SDHA/NDUFA7/NDUFA9/COX6A1/SDHC/ATP6V1A/COX7A2/ATP6V1G1/ATP6V0B/CYC1/ATP6V0E1
KEGG_DILATED_CARDIOMYOPATHY	KEGG_DILATED_CARDIOMYOPATHY	81	0.403753433599524	1.87131347069301	0.000252823264333172	0.00514073970810784	DMD/ACTC1/TPM2/DES/PLN/ITGA7/TGFB3/ITGAV/ADCY9/LMNA/ITGB5/CACNA1C/PRKACA/PRKACB/ITGB1/ITGB4/ITGA5/ITGA8/SGCA/TPM1/CACNA2D2
KEGG_PROTEIN_EXPORT	KEGG_PROTEIN_EXPORT	18	-0.598567	-1.87056	0.00176856445325142	0.0179804052747228	SEC61B/SEC61A1/SPCS2/HSPA5/SRP72/SEC61G/SRPRB/SEC61A2/SRP54
KEGG_PYRIMIDINE_METABOLISM	KEGG_PYRIMIDINE_METABOLISM	76	-0.425551	-1.85163	0.000132098224133652	0.00455651188982797	POLD2/TYMP/POLE/POLR3F/DTYMK/POLR1C/CAD/NME5/POLR2B/TXNRD2/RRM2/TYMS/UMPS/UCKL1/POLR2D/POLR2G/CTPS2/CANT1/PNP/ENTPD5/POLR2E/POLR2F/NT5C/POLE2/NME1/POLR2A/POLD4/POLR2H/ITPA
KEGG_PROTEASOME	KEGG_PROTEASOME	39	-0.48718	-1.83905	0.00112800535159905	0.0121426458436839	PSMB7/PSMA4/IFNG/PSMA2/POMP/PSMD2/PSMD1/PSMB3/PSMA7/PSMF1/PSMA3/PSMA5/PSMD8/PSMB1/PSME4/PSMD11/PSMD6/PSMC3/PSMB6/PSMC5/PSME1/PSMB10/PSMD3/PSMD13/PSME3/PSMB8/PSMD14/PSMC4/PSMB5
KEGG_CITRATE_CYCLE_TCA_CYCLE	KEGG_CITRATE_CYCLE_TCA_CYCLE	30	-0.518007	-1.83016	0.000985201235455842	0.0116026020402804	IDH3B/PDHA2/DLD/OGDH/ACLY/IDH3G/IDH1/PC/IDH2/MDH2/FH/SDHA/SDHC/ACO2/DLAT/PCK2/PDHA1
KEGG_AMINOACYL_TRNA_BIOSYNTHESIS	KEGG_AMINOACYL_TRNA_BIOSYNTHESIS	12	-0.644007	-1.80678	0.00654152667593264	0.0443370141368768	LARS2/WARS2/NARS2/YARS2/HARS2/SARS2/FARSA
KEGG_HYPERTROPHIC_CARDIOMYOPATHY_HCM	KEGG_HYPERTROPHIC_CARDIOMYOPATHY_HCM	75	0.393997551562524	1.78213255289985	0.000431909422676341	0.00718540221361549	DMD/ACTC1/TPM2/DES/ITGA7/TGFB3/ITGAV/LMNA/ITGB5/CACNA1C/ITGB1/ITGB4/ITGA5/ITGA8/SGCA/TPM1/CACNA2D2/PRKAA1/IL6/CACNG5/SGCG/MYBPC3/TGFB1/DAG1/CACNA1S/EMD/PRKAG2/ITGA1/ITGA6/TNNC1
KEGG_SPHINGOLIPID_METABOLISM	KEGG_SPHINGOLIPID_METABOLISM	24	-0.527799	-1.77691	0.00373721293465096	0.0310868166836875	SGPP1/SPTLC1/SMPD2/GLA/ARSA/NEU3/SPTLC2/UGT8/SMPD1/NEU1/CERK/SGPL1
KEGG_VASCULAR_SMOOTH_MUSCLE_CONTRACTION	KEGG_VASCULAR_SMOOTH_MUSCLE_CONTRACTION	95	0.373136196930546	1.75158339683386	0.000506541806904466	0.0077247625552931	ROCK1/PPP1R12B/MYLK/MYH11/CALD1/ITPR1/KCNMA1/ACTA2/PPP1R12A/GNA12/MYL9/ADCY9/CACNA1C/AGTR1/RAMP2/PRKACA/PRKACB/PRKCH/ACTG2/KCNMB1/PRKCB/PRKCA/RAMP3/PPP1CC/ROCK2
KEGG_SELENOAMINO_ACID_METABOLISM	KEGG_SELENOAMINO_ACID_METABOLISM	19	-0.555113	-1.75115	0.00608290263410427	0.0428142762323493	SCLY/HEMK1/CTH/SEPHS1/AHCYL1/SEPHS2/LCMT1/PAPSS1/AHCY
KEGG_PENTOSE_PHOSPHATE_PATHWAY	KEGG_PENTOSE_PHOSPHATE_PATHWAY	24	-0.517924	-1.74366	0.00488191748834084	0.0358805792042209	PGLS/PRPS2/TKT/PGD/DERA/RBKS/PFKL/TALDO1/RPIA
KEGG_GLUTATHIONE_METABOLISM	KEGG_GLUTATHIONE_METABOLISM	40	-0.453359	-1.72448	0.00275284850543992	0.0239891084045479	GSTT2/GPX4/GCLM/GSTO1/GSR/IDH1/RRM2/GPX2/GSS/IDH2/GPX3/PGD/GPX1/GSTZ1/ODC1/GPX7/OPLAH/GSTP1
KEGG_SYSTEMIC_LUPUS_ERYTHEMATOSUS	KEGG_SYSTEMIC_LUPUS_ERYTHEMATOSUS	49	0.411104532742096	1.70057685779947	0.00464048657508582	0.0358805792042209	C7/ACTN1/HLA-DPB1/HLA-DPA1/CTSG/C3/C1QA/CD28/ACTN4/FCGR2A/HLA-DQB1/SSB/FCGR2B/HLA-DRB4/HLA-DRA/FCGR3B/HLA-DMA/C1QB
KEGG_SPLICEOSOME	KEGG_SPLICEOSOME	100	-0.368051	-1.69066	0.00101443515106277	0.0116026020402804	HNRNPM/U2SURP/SRSF8/PQBP1/U2AF1/CRNKL1/LSM3/TXNL4A/SRSF3/DHX8/PPIH/SNRPE/SNRPD2/PRPF8/PRPF6/SNRPD3/TRA2B/PPIE/SNRPG/SNRPD1/XAB2/SNRPB2/SRSF10/SNRPC/DHX16/PRPF18/HNRNPA1/SF3B3/PRPF40A/CDC5L/DDX23/HNRNPK/SF3B5/DHX15/NCBP1/SNRNP40/THOC2/SNRNP70/SF3B1/LSM4/DDX46/PRPF31/PCBP1/SRSF1/PUF60/SRSF7/ACIN1/HNRNPC/AQR/SNRPB/PRPF4/SNRPF/SRSF6/EIF4A3
KEGG_CHEMOKINE_SIGNALING_PATHWAY	KEGG_CHEMOKINE_SIGNALING_PATHWAY	165	0.322389751540143	1.66504645904947	0.000360387497480008	0.00659509120388414	ROCK1/CCL19/GRK5/CXCL12/GNG12/GNG10/CX3CL1/AKT3/NCF1/PIK3R3/ELMO1/ADCY9/RAP1A/STAT5B/SHC3/CXCL6/PRKACA/PRKACB/CCL2/WASL/PRKCB/ARRB1/CXCL11/CX3CR1/PPBP/CCL16/CCL21/ROCK2/PTK2/PF4V1/GNG11/CCL5/PIK3CD/SOS2/RAC1/GNB1/IKBKB/CCL11/CCL7/DOCK2/CXCR2/CCR2/CXCL2/CHUK/CCL13/FGR/STAT1/GNG5/HCK/CXCL9/GRK1/CCL8/CCL25/SHC1/PLCB3/SOS1/WAS/CXCL1/CCR6/GNAI2/CCR1/RAP1B/MAPK3/ARRB2/FOXO3/PF4/CCR5/NFKBIA/PLCB1/CCR10/…
KEGG_REGULATION_OF_ACTIN_CYTOSKELETON	KEGG_REGULATION_OF_ACTIN_CYTOSKELETON	191	0.310794252590079	1.64267307528296	0.000181989796374546	0.00455651188982797	ROCK1/MYH10/PDGFA/MYLK/GNG12/FGFR1/ITGA7/PPP1R12A/ACTN1/GNA12/PIK3R3/ITGAV/FGD1/MYL9/PIP4K2A/ITGB5/GSN/PFN2/IQGAP1/ARHGEF6/VCL/ITGB1/ITGB4/ITGA5/RRAS/ITGA8/WASL/PDGFB/FGF7/RDX/FGF2/ACTN4/MRAS/ITGAM/ENAH/PDGFC/CD14/PPP1CC/ROCK2/ITGB2/PTK2/FN1/WASF1/PIK3CD/SOS2/RAC1/FGF17/NCKAP1L/FGF9/PDGFD/FGF23/MSN/DIAPH2/PAK2/SSH1
KEGG_LEUKOCYTE_TRANSENDOTHELIAL_MIGRATION	KEGG_LEUKOCYTE_TRANSENDOTHELIAL_MIGRATION	104	0.339774455609616	1.63540101978718	0.00207426300485182	0.0199072640683322	JAM2/ROCK1/CXCL12/JAM3/CDH5/ACTN1/NCF1/PIK3R3/MYL9/CLDN5/RAP1A/PECAM1/THY1/CYBB/VCL/MAPK11/ITGB1/CLDN15/CD99/PRKCB/ACTN4/PRKCA/ITGAM/NCF4/ROCK2/ITGB2/PTK2/NCF2/RAPGEF4/VCAM1/PIK3CD/RAC1
KEGG_PURINE_METABOLISM	KEGG_PURINE_METABOLISM	128	-0.341667	-1.63321	0.000875602624437823	0.0114453771622944	PDE6C/POLD2/POLE/POLR3F/POLR1C/PDE3A/NME5/POLR2B/PRPS2/PDE8A/IMPDH2/RRM2/APRT/PAICS/GMPR/POLR2D/POLR2G/PKM/CANT1/PNP/ENTPD5/POLR2E/POLR2F/NT5C/POLE2/NME1/XDH/ADK/POLR2A/ADCY1/GART/AK2/ATIC/POLD4/POLR2H/PAPSS1/ITPA/HPRT1
KEGG_CELL_ADHESION_MOLECULES_CAMS	KEGG_CELL_ADHESION_MOLECULES_CAMS	115	0.328308612950755	1.59953457169036	0.00217565727522756	0.0199072640683322	JAM2/SELE/L1CAM/MPZ/NFASC/JAM3/SELP/CDH5/CD34/ITGAV/ICAM2/CLDN5/HLA-DPB1/CD226/HLA-DPA1/NCAM1/PECAM1/NRXN2/ITGB1/PTPRM/ITGA8/CLDN15/CD99/CD28/ITGAM/SELL/ITGB2/HLA-DQB1/CD6/HLA-DRB4/HLA-DRA/VCAM1/CDH2/SELPLG/PTPRC/SDC2/HLA-DMA/NRXN3/SIGLEC1/CDH3/ICAM1/PDCD1LG2/ITGA6/NLGN3/HLA-E/ITGA9/CNTNAP2/CD2/CD86
KEGG_ANTIGEN_PROCESSING_AND_PRESENTATION	KEGG_ANTIGEN_PROCESSING_AND_PRESENTATION	73	-0.36588	-1.58716	0.00490171847052197	0.0358805792042209	HLA-DOA/IFNA4/KIR2DS3/HLA-C/IFNA8/KIR2DL1/IFNA14/KLRD1/HLA-DMB/KIR2DL3/HLA-A/HLA-DOB/KIR3DL3/IFNA17/NFYA/KIR2DS5/RFXANK/HLA-G/PSME1/HSP90AA1/TAP2/PDIA3/HSPA5/KIR2DL4/PSME3/CALR/CANX/TAP1/KIR3DL1/HSP90AB1/KLRC3
KEGG_CYTOKINE_CYTOKINE_RECEPTOR_INTERACTION	KEGG_CYTOKINE_CYTOKINE_RECEPTOR_INTERACTION	230	0.289560912794877	1.56773322702535	0.000553619339007439	0.00779325684910471	CCL19/PDGFA/CXCL12/TNFRSF1B/CX3CL1/IL4R/ACVR1/FLT1/TGFB3/CSF2RB/KIT/TGFBR2/CSF1/TNFRSF14/IL11RA/CXCL6/IL10RB/NGFR/CCL2/CTF1/TNFSF14/CSF1R/GHR/LIFR/GH2/PDGFB/IL10RA/KDR/CXCL11/CX3CR1/PPBP/PDGFC/CCL16/CCL21/IL7/IL6/PF4V1/IL13RA1/IL7R/CCL5/TPO/TNFRSF8/TNFSF4/CCL11/CCL7/IL18/IL24/TGFB1/CXCR2/CCR2/CXCL2/IL17RA/TNFRSF10B/TNFRSF1A/CCL13/IL9/TNFRSF10C/IL18R1/CD70/CSF3R/GDF5/IL4/IL21R/CXCL9/OSM/CCL8/CCL25…
