# Supplementary material for: Study on biomarkers associated with epigenetic factors in endometriosis combining transcriptome with experimental validation
Source: PeerJ. 2026 Feb 3;14:e20703. doi: 10.7717/peerj.20703 (PMC12880091; doi:10.7717/peerj.20703)
Supplement: Supplemental Information 9 [file peerj-14-20703-s009.xlsx]

## Sheet: 03.GSEA(kegg)_result_YAF2
ID	Description	setSize	enrichmentScore	NES	pvalue	p.adjust	core_enrichment
KEGG_CELL_ADHESION_MOLECULES_CAMS	KEGG_CELL_ADHESION_MOLECULES_CAMS	115	-0.388468	-2.0042	4.59799783639424e-06	0.000841433604060146	SELL/CLDN11/ITGA8/ICAM2/NLGN3/CLDN18/CLDN5/SIGLEC1/ITGB1/PTPRC/ITGA9/CD6/CD4/CD99/PECAM1/CD226/JAM3/SELE/JAM2/HLA-DRB4/ICAM1/PDCD1LG2/CD22/ITGAV/ITGB2/SDC3/HLA-DPB1/NCAM1/CLDN15/CDH5/HLA-DPA1/L1CAM/HLA-DMA/SELP/VCAM1/CD34/CDH3/ITGAM/HLA-DRA/CD28/NFASC/HLA-DQB1
KEGG_SYSTEMIC_LUPUS_ERYTHEMATOSUS	KEGG_SYSTEMIC_LUPUS_ERYTHEMATOSUS	49	-0.464355	-2.00348	0.000144077309544254	0.00446493166071281	FCGR2A/ACTN4/C1QA/C1S/HLA-DRB4/FCGR3B/CTSG/C7/C3/SSB/HLA-DPB1/HLA-DPA1/FCGR2C/HLA-DMA/HLA-DRA/CD28/HLA-DQB1
KEGG_OXIDATIVE_PHOSPHORYLATION	KEGG_OXIDATIVE_PHOSPHORYLATION	82	0.466644618131017	1.99000035037788	1.87259639208277e-05	0.00171342569875573	NDUFA6/NDUFB2/NDUFV2/COX7A2/UQCRQ/SDHC/PPA1/ATP4B/UQCRFS1/NDUFAB1/NDUFS7/COX7B/SDHB/ATP6V0E1/NDUFB4/ATP6V1A/ATP6V0B/PPA2/ATP4A/COX6B1/ATP6V1G2/NDUFS6/ATP6V1G1/NDUFS3/COX6A1/NDUFB7/COX7A2L/NDUFA8/COX8A/CYC1/NDUFB6/COX5A/COX6A2
KEGG_PARKINSONS_DISEASE	KEGG_PARKINSONS_DISEASE	84	0.449378734654168	1.93099202221021	6.35490182088361e-05	0.003876490110739	SLC18A1/NDUFA6/NDUFB2/NDUFV2/PPID/COX7A2/UQCRQ/SDHC/CASP3/UQCRFS1/NDUFAB1/NDUFS7/COX7B/SDHB/SLC25A6/NDUFB4/COX6B1/NDUFS6/SLC25A31/NDUFS3/COX6A1/NDUFB7/COX7A2L/NDUFA8/COX8A/CYC1/NDUFB6/COX5A/COX6A2/PINK1/NDUFA9/SLC18A2/UBA1
KEGG_ASTHMA	KEGG_ASTHMA	26	-0.528981	-1.93	0.000824439738414512	0.0137156792845323	FCER1A/IL4/HLA-DRB4/HLA-DPB1/HLA-DPA1/CCL11/HLA-DMA/FCER1G/HLA-DRA/HLA-DQB1
KEGG_HEMATOPOIETIC_CELL_LINEAGE	KEGG_HEMATOPOIETIC_CELL_LINEAGE	82	-0.381167	-1.8378	0.000238385717275053	0.00545307328266683	CD19/CD33/IL3RA/CD4/IL4/IL11RA/CD14/CSF1/KIT/HLA-DRB4/CD22/CD1C/IL7/CSF1R/CD34/IL4R/ITGAM/CSF3R/HLA-DRA
KEGG_HUNTINGTONS_DISEASE	KEGG_HUNTINGTONS_DISEASE	136	0.37706876505334	1.74739238029844	0.000204782397278535	0.00535359695742456	NDUFA6/NDUFB2/NDUFV2/PPID/POLR2G/COX7A2/POLR2H/UQCRQ/SDHC/CASP3/DNAL4/AP2A2/UQCRFS1/NDUFAB1/POLR2F/NDUFS7/COX7B/SDHB/SLC25A6/NDUFB4/TAF4B/COX6B1/NDUFS6/DNAI2/SLC25A31/GRIN2B/HAP1/DNALI1/NDUFS3/HTT/COX6A1/NDUFB7/COX7A2L/NDUFA8/COX8A/CLTB/BAX/DCTN2/CYC1/NDUFB6/COX5A/COX6A2/CASP8/NDUFA9/GPX1/DNAH2/HDAC2/PLCB4/REST/TGM2
KEGG_DILATED_CARDIOMYOPATHY	KEGG_DILATED_CARDIOMYOPATHY	81	-0.351948	-1.69614	0.00100974278339682	0.0153985774468015	SGCG/CACNG5/TGFB1/CACNA1S/TPM3/CACNA1C/ITGB7/ADCY3/ADCY6/ITGB4/MYBPC3/ITGA8/ITGB1/ITGA9/PLN/ITGB5/TPM1/PRKACB/PRKACA/RYR2/CACNG4/ADRB1/DMD/ACTC1/TPM4/ITGAV/ITGA7/ADCY9/SGCA/TPM2/TGFB3/LMNA/DES
KEGG_VASCULAR_SMOOTH_MUSCLE_CONTRACTION	KEGG_VASCULAR_SMOOTH_MUSCLE_CONTRACTION	95	-0.339325	-1.67694	0.00076310049153625	0.0137156792845323	CALCRL/PTGIR/PLCB2/CACNA1S/ADRA1D/CALML5/PRKCA/CACNA1C/ADCY3/ADCY6/CALML3/AGTR1/CALD1/GUCY1A2/RAMP2/PLA2G2A/KCNMB1/KCNMA1/PRKACB/ACTG2/ROCK2/PRKACA/RHOA/ITPR1/RAMP3/PPP1R12A/PRKCH/MYH11/MYL9/ROCK1/ADCY9/MYLK/GNA12/ACTA2/PPP1R12B/ADORA2B
KEGG_FOCAL_ADHESION	KEGG_FOCAL_ADHESION	186	-0.300691	-1.66217	0.000146391201990584	0.00446493166071281	COL6A2/TNN/VCL/LAMC1/COL6A1/MYL5/ACTN1/CAPN2/PDGFC/CAV2/PRKCA/ITGB7/SHC1/RAC2/RELN/IBSP/CRKL/ITGB4/ITGA8/KDR/BCL2/ITGB1/ITGA9/ARHGAP5/LAMA1/ZYX/ILK/FYN/ITGB5/COL6A3/SRC/LAMB4/PDPK1/ROCK2/ACTN4/PARVA/RHOA/THBS3/CAV1/MAPK10/LAMB2/PIK3CD/FLNA/PPP1R12A/LAMA4/AKT3/THBS1/FN1/VWF/ITGAV/MYL9/PDGFA/ROCK1/CCND2/FLNC/ITGA7/TNC/MYLK/TLN1/FLT1/THBS2
KEGG_VIRAL_MYOCARDITIS	KEGG_VIRAL_MYOCARDITIS	65	-0.361761	-1.65112	0.00181297800497954	0.0255211519162504	CAV1/DMD/EIF4G3/HLA-DRB4/ICAM1/MYH11/ITGB2/MYH9/HLA-DPB1/HLA-DPA1/MYH10/SGCA/HLA-DMA/HLA-DRA/CD28/HLA-DQB1
KEGG_CHEMOKINE_SIGNALING_PATHWAY	KEGG_CHEMOKINE_SIGNALING_PATHWAY	165	-0.300623	-1.61608	0.000421530866804062	0.00857112762501592	NFKB1/CCL21/CXCL1/PLCB2/JAK2/STAT2/SHC1/ADCY3/RAC2/HCK/CRKL/ADCY6/WASL/GNB1/CXCL6/CCL25/STAT1/ARRB2/CCR4/GNG12/CCR2/GRK5/STAT3/CCL7/GRK6/CXCL12/PTK2B/CXCL11/GNG10/PRKACB/ROCK2/PRKACA/RHOA/CCL13/CXCR2/CCL16/PIK3CD/CXCL9/NCF1/AKT3/CX3CR1/CCL2/CCL27/ROCK1/CCL11/ADCY9/CCL23/ARRB1/CCL19/ELMO1/STAT5B/CCR5
KEGG_HYPERTROPHIC_CARDIOMYOPATHY_HCM	KEGG_HYPERTROPHIC_CARDIOMYOPATHY_HCM	75	-0.33695	-1.60083	0.00370255383211931	0.0483976679484167	SGCG/CACNG5/TGFB1/CACNA1S/TPM3/CACNA1C/ITGB7/ITGB4/MYBPC3/ITGA8/ITGB1/ITGA9/ITGB5/TPM1/RYR2/CACNG4/DMD/ACTC1/TPM4/ITGAV/ITGA7/SGCA/TPM2/TGFB3/LMNA/DES/PRKAA1
KEGG_CYTOKINE_CYTOKINE_RECEPTOR_INTERACTION	KEGG_CYTOKINE_CYTOKINE_RECEPTOR_INTERACTION	230	-0.281708	-1.58537	0.000133785820037581	0.00446493166071281	CXCL2/TNFRSF9/IL24/IL7R/BMPR2/TGFB1/CCL21/CXCL1/IL2RG/PLEKHO2/PDGFC/IL10RB/IL17RA/LTBR/CXCL6/ACVR1/CCL25/KDR/LEP/CCR4/CCR2/TNFSF4/IL6R/CCL7/TNFRSF1A/GHR/CXCL12/IL10RA/CXCL11/TNFRSF14/TNFSF14/IL3RA/IL13RA1/IL4/IL11RA/CCL13/CXCR2/CCL16/LIFR/CSF1/CXCL9/KIT/CTF1/CX3CR1/CCL2/CCL27/PDGFA/CD70/OSMR/CSF2RB/NGFR/CCL11/CCL23/IL7/TGFB3/GDF5/CSF1R/IL4R/TGFBR2/TNFRSF1B/CCL19/CD27/CSF3R/FLT1/CCR5/IL18R1
