# Supplementary material for: Study on biomarkers associated with epigenetic factors in endometriosis combining transcriptome with experimental validation
Source: PeerJ. 2026 Feb 3;14:e20703. doi: 10.7717/peerj.20703 (PMC12880091; doi:10.7717/peerj.20703)
Supplement: Supplemental Information 10 [file peerj-14-20703-s010.xlsx]

## Sheet: 02.GSEA(kegg)_result_CDC6
ID	Description	setSize	enrichmentScore	NES	pvalue	p.adjust	core_enrichment
KEGG_OXIDATIVE_PHOSPHORYLATION	KEGG_OXIDATIVE_PHOSPHORYLATION	82	0.449356799035479	1.89404845863143	4.6034546912716e-05	0.00842432208502703	NDUFS7/NDUFB2/SDHC/COX7B/ATP6V0E1/NDUFA6/ATP6V1A/UQCR10/UQCRQ/COX7A2/ATP4B/ATP6V1G2/NDUFB4/NDUFS3/COX6A1/LHPP/ATP6V0B/PPA1/ATP6V0A1/COX10/ATP4A/NDUFA9/NDUFAB1/NDUFV2/COX6A2/ATP6AP1/PPA2/SDHB/UQCRFS1/COX8A/CYC1/SDHA/COX6B1/NDUFB3/NDUFS6/NDUFB7/NDUFA7/NDUFA8/NDUFA2/COX5A/ATP6V1C1/ATP6V1B2/ATP6V1G1/NDUFS2/NDUFB6/NDUFA3
KEGG_AMINOACYL_TRNA_BIOSYNTHESIS	KEGG_AMINOACYL_TRNA_BIOSYNTHESIS	12	0.684987084675326	1.86150154290776	0.00143784630474157	0.0625560107450519	SARS2/FARS2/HARS2/LARS2/DARS2/FARSA/YARS2
KEGG_LINOLEIC_ACID_METABOLISM	KEGG_LINOLEIC_ACID_METABOLISM	22	0.568307920218744	1.83209546280092	0.00273468899431921	0.0625560107450519	CYP3A4/PLA2G6/PLA2G2F/CYP2C9/CYP2C8/AKR1B10/CYP2E1/PLA2G12A/CYP2C19/CYP3A43/CYP2C18
KEGG_NOTCH_SIGNALING_PATHWAY	KEGG_NOTCH_SIGNALING_PATHWAY	38	-0.408212	-1.77148	0.00419802272423722	0.0768238158535411	PSENEN/KAT2B/RBPJ/PSEN2/JAG1/MFNG/NOTCH4/ADAM17/JAG2/CREBBP/MAML1/SNW1/NCOR2/NOTCH3/EP300/NOTCH2/CTBP1/DVL3
KEGG_GLYCOSPHINGOLIPID_BIOSYNTHESIS_LACTO_AND_NEOLACTO_SERIES	KEGG_GLYCOSPHINGOLIPID_BIOSYNTHESIS_LACTO_AND_NEOLACTO_SERIES	23	0.540720075679964	1.76820409257066	0.00407179642461295	0.0768238158535411	FUT9/B4GALT4/FUT2/B3GNT3/B4GALT1/ST3GAL6/FUT1/B3GNT2/FUT3/FUT6/B4GALT3/ABO/B3GALT1/B4GALT2/FUT4/FUT5
KEGG_ADHERENS_JUNCTION	KEGG_ADHERENS_JUNCTION	66	-0.347885	-1.73948	0.00239109743708604	0.0625560107450519	RAC3/TCF7L2/CREBBP/SORBS1/SRC/SNAI2/RAC1/WASF1/ACTN4/IQGAP1/FYN/CTNNB1/CSNK2A2/ACTN1/FARP2/PARD3/TGFBR2/TCF7L1/PTPRB/EP300/FER/WASF3/FGFR1/WASL
KEGG_TYROSINE_METABOLISM	KEGG_TYROSINE_METABOLISM	37	0.474968093514128	1.71217245219172	0.00506406384671516	0.0842476076317158	TYR/MIF/LCMT1/GSTZ1/ADH6/DCT/ALDH3B2/MAOA/TYRP1/HGD/METTL2B/HEMK1/AOC2/ADH7/GOT2/ALDH3A1/TAT/GOT1/DDC/ADH5
KEGG_BETA_ALANINE_METABOLISM	KEGG_BETA_ALANINE_METABOLISM	21	-0.456063	-1.65121	0.019980238492596	0.193183171222253	DPYS/ALDH3A2/EHHADH/HADHA/HIBCH/ALDH1B1/AOC3/UPB1/ALDH2/SRM/DPYD/ACADM
KEGG_PARKINSONS_DISEASE	KEGG_PARKINSONS_DISEASE	84	0.387964817758104	1.64303973430223	0.0024325054604237	0.0625560107450519	NDUFS7/SLC18A1/NDUFB2/SDHC/COX7B/NDUFA6/UQCR10/UQCRQ/CASP3/COX7A2/SLC25A31/NDUFB4/NDUFS3/COX6A1/PINK1/NDUFA9/PPID/SLC25A6/NDUFAB1/NDUFV2/COX6A2/UBA1/SDHB/UQCRFS1/COX8A/CYC1/SDHA/COX6B1/CASP9/NDUFB3/UBE2J1/NDUFS6/NDUFB7/NDUFA7/NDUFA8/NDUFA2/COX5A
KEGG_ARACHIDONIC_ACID_METABOLISM	KEGG_ARACHIDONIC_ACID_METABOLISM	46	0.43328201110312	1.63758786436651	0.00716107678931259	0.100805927111093	PTGES2/PLA2G6/CYP4A11/PLA2G2F/CYP2B6/CBR1/CYP2C9/GPX2/CYP2C8/GPX3/CYP4F3/GPX5/CYP2E1/CYP4F2/PTGS1/PLA2G12A/GPX1/GPX7/CYP2C19/CYP2C18
KEGG_HUNTINGTONS_DISEASE	KEGG_HUNTINGTONS_DISEASE	136	0.352025738925588	1.58883968197411	0.0017835584619558	0.0625560107450519	NDUFS7/NDUFB2/SDHC/COX7B/POLR2G/DNAI2/POLR2H/NDUFA6/GRIN1/UQCR10/UQCRQ/DNALI1/CASP3/AP2A2/HAP1/GRIN2B/COX7A2/SLC25A31/CASP8/NDUFB4/NDUFS3/DNAL4/COX6A1/TGM2/TAF4B/NDUFA9/PPID/SLC25A6/NDUFAB1/TP53/NDUFV2/COX6A2/SDHB/POLR2L/UQCRFS1/COX8A/CYC1/SDHA/BAX/GPX1/HTT/POLR2D/COX6B1/CASP9/NDUFB3/POLR2C/PLCB4/DCTN2/NDUFS6/NDUFB7/NDUFA7/POLR2B/NDUFA8/POLR2A/AP2B1/NDUFA2/POLR2F/COX5A/DNAH3/PLCB3/REST/SLC25A5/ND…
KEGG_SYSTEMIC_LUPUS_ERYTHEMATOSUS	KEGG_SYSTEMIC_LUPUS_ERYTHEMATOSUS	49	-0.338573	-1.57832	0.0170916969371292	0.193183171222253	FCGR2C/C3/FCGR3B/C1S/C1QA/FCGR2B/CTSG/HLA-DMA/HLA-DPB1/HLA-DRA/HLA-DRB4/ACTN4/ACTN1/HLA-DPA1/FCGR2A/CD28/SSB/HLA-DQB1/C7
KEGG_ANTIGEN_PROCESSING_AND_PRESENTATION	KEGG_ANTIGEN_PROCESSING_AND_PRESENTATION	73	0.375686088530654	1.55866381907946	0.0126770953689705	0.15466056350144	IFNA14/KLRD1/PSME3/HLA-C/IFNA5/IFNA10/IFNA7/KIR2DL4/KLRC3/KIR3DL1/NFYA/IFNA16/RFXANK/TAP1/PDIA3/PSME1/IFNA17/KIR3DL3/IFNA2/TAP2/IFNA4/CALR/KIR2DL3/HLA-DMB/HSPA5/LTA/HLA-DOA/CIITA/RFX5/KIR2DS3/CD8A/KIR2DS1/KIR2DL5A/KIR2DL1/HLA-DQA1
KEGG_CIRCADIAN_RHYTHM_MAMMAL	KEGG_CIRCADIAN_RHYTHM_MAMMAL	10	-0.529546	-1.55801	0.035070542654755	0.197760609712048	BHLHE41/NPAS2/BHLHE40/PER2/PER3/CRY1
KEGG_REGULATION_OF_AUTOPHAGY	KEGG_REGULATION_OF_AUTOPHAGY	29	0.450319143071994	1.54924783493213	0.032843606216672	0.197760609712048	GABARAPL1/IFNA14/ATG5/IFNA5/IFNA10/IFNA7/IFNA16/IFNG/IFNA17/IFNA2/ATG4A/IFNA4/PRKAA2
KEGG_ONE_CARBON_POOL_BY_FOLATE	KEGG_ONE_CARBON_POOL_BY_FOLATE	14	0.544814508533596	1.54513135861276	0.0367107195301028	0.197760609712048	SHMT2/TYMS/GART/DHFR
KEGG_DNA_REPLICATION	KEGG_DNA_REPLICATION	34	0.434759570680492	1.54413444422624	0.0260331932915947	0.193183171222253	RNASEH2A/FEN1/DNA2/POLD1/RPA3/MCM2/MCM4/RFC3/POLE2/RNASEH2B/POLD2/MCM7/PRIM1/RPA1/MCM5/POLD3/SSBP1/RNASEH1/RPA4/MCM3/PCNA/RFC1/RPA2/RFC2
KEGG_ALZHEIMERS_DISEASE	KEGG_ALZHEIMERS_DISEASE	129	0.341324852480181	1.53635135993336	0.00631762432683004	0.0963437709841581	NDUFS7/NDUFB2/SDHC/PSEN1/COX7B/TNF/NDUFA6/GSK3B/FADD/GRIN1/UQCR10/ATP2A2/UQCRQ/MME/CASP3/CDK5/GRIN2B/COX7A2/ERN1/PPP3R1/ITPR3/CASP8/NDUFB4/BACE2/NDUFS3/COX6A1/HSD17B10/NDUFA9/NDUFAB1/NDUFV2/COX6A2/GAPDH/GRIN2A/SDHB/UQCRFS1/COX8A/CYC1/SDHA/ADAM10/CHP1/CAPN1/NOS1/COX6B1/CASP9/NDUFB3/PLCB4/IDE/NCSTN/NDUFS6/NDUFB7/NDUFA7/IL1B/NDUFA8/NDUFA2/COX5A/CACNA1D/PLCB3/NDUFS2/PPP3CC/ITPR2/NDUFB6/PLCB1/NDUFA3
KEGG_BASE_EXCISION_REPAIR	KEGG_BASE_EXCISION_REPAIR	30	0.440168735990625	1.52278093031682	0.0356029209226801	0.197760609712048	NEIL3/FEN1/APEX2/MPG/POLD1/POLE2/PARP1/POLD2/PARP4/PARP2/MBD4/POLD3/POLB/APEX1/PCNA/UNG
KEGG_DILATED_CARDIOMYOPATHY	KEGG_DILATED_CARDIOMYOPATHY	81	-0.295721	-1.51639	0.0102695902033874	0.134238214801421	ITGB7/DAG1/MYH7/CACNA1F/MYBPC3/CACNG5/TPM3/TPM1/TPM4/ITGA9/ADRB1/CACNG2/ADCY3/RYR2/TGFB1/PLN/CACNA2D3/SGCG/CACNA1S/PRKACA/ITGB1/ACTC1/TGFB3/PRKACB/ITGA7/ITGB4/ITGB5/DMD/DES/SGCA/TPM2/LMNA/ITGAV/ADCY9
KEGG_FOLATE_BIOSYNTHESIS	KEGG_FOLATE_BIOSYNTHESIS	10	0.597648755703626	1.51632147690412	0.0244641422255103	0.193183171222253	PTS/FPGS/ALPI/DHFR
KEGG_GLYCOSPHINGOLIPID_BIOSYNTHESIS_GLOBO_SERIES	KEGG_GLYCOSPHINGOLIPID_BIOSYNTHESIS_GLOBO_SERIES	13	0.547704301996328	1.50886593791191	0.0475695465296979	0.235276405809046	FUT9/A4GALT/GLA/FUT2/FUT1/NAGA
KEGG_RIG_I_LIKE_RECEPTOR_SIGNALING_PATHWAY	KEGG_RIG_I_LIKE_RECEPTOR_SIGNALING_PATHWAY	63	0.372398694401418	1.50301355639428	0.0232016719684001	0.193183171222253	TRIM25/IFNA14/TNF/IL12A/IKBKE/ATG5/FADD/IFNA5/IFNA10/IFNA7/TRAF3/CASP8/IFNA16/IKBKG/IFNA17/MAPK13/TRADD/IFNA2/IFNA4
KEGG_FOCAL_ADHESION	KEGG_FOCAL_ADHESION	186	-0.260438	-1.50275	0.000634415184798749	0.0580489894090856	VCL/CRKL/COL1A2/ITGA9/ZYX/MAPK10/RAF1/RAC3/PIK3CA/COL5A1/PTEN/LAMB4/AKT1/ROCK2/PIK3CD/RELN/SRC/RAP1A/PARVA/COL11A1/VWF/COL1A1/PDPK1/JUN/RAC1/PRKCA/IBSP/LAMA1/COL6A2/FLNA/CAV2/LAMA4/THBS3/PDGFC/ITGB1/ACTN4/PTK2/PPP1R12A/AKT2/FYN/CTNNB1/SOS2/CAV1/ACTN1/ITGA7/TLN1/ITGB4/CCND2/FN1/PDGFA/FLT1/COL6A3/ITGB5/MYL9/ROCK1/TNC/COL6A1/LAMB2/MYLK/FLNC/AKT3/THBS1/THBS2/ITGAV
KEGG_RETINOL_METABOLISM	KEGG_RETINOL_METABOLISM	38	0.414273245655421	1.49921281755237	0.0352934315722933	0.197760609712048	DGAT1/CYP3A4/CYP4A11/CYP2B6/CYP2C9/CYP2C8/UGT2B15/RPE65/UGT2B28/ADH6/CYP26A1/ADH7/ALDH1A2/CYP2C19/CYP3A43/CYP2C18/ADH5
KEGG_N_GLYCAN_BIOSYNTHESIS	KEGG_N_GLYCAN_BIOSYNTHESIS	37	0.414746437697452	1.49508448034122	0.0367424083618013	0.197760609712048	ALG6/MGAT4A/MGAT2/DDOST/ALG9/DOLPP1/B4GALT1/MGAT4B/DPAGT1/MOGS/DPM2/B4GALT3/RPN2/DPM3/MAN1B1/ALG5/RPN1/B4GALT2
KEGG_VIBRIO_CHOLERAE_INFECTION	KEGG_VIBRIO_CHOLERAE_INFECTION	46	0.390882083438385	1.47733748421108	0.0336507604556124	0.197760609712048	ATP6V0E1/ATP6V1A/PDIA4/SEC61A2/SEC61G/SLC12A2/PRKX/SEC61B/ATP6V1G2/MUC2/ATP6V0B/ATP6V0A1/CFTR/ATP6AP1/KDELR3
KEGG_NEUROACTIVE_LIGAND_RECEPTOR_INTERACTION	KEGG_NEUROACTIVE_LIGAND_RECEPTOR_INTERACTION	240	0.306902984045232	1.47669061931503	0.00255211294644172	0.0625560107450519	CHRNA3/AVPR1B/ADRA2B/GABBR2/GRM6/NMBR/F2RL1/GABRR1/GABRR2/MC4R/GRIN1/CHRNA5/GABRB3/HCRTR2/HTR1D/GRIN2B/NPY5R/TAAR2/EDNRB/GLRB/TSHB/CRHR1/GABRG2/GPR35/BDKRB1/GABRP/SSTR2/GABRB1/CCKBR/CHRNA6/LPAR2/P2RY14/GRIA1/GABRA5/TACR1/PTH2R/THRA/GABRQ/LPAR3/GRM3/OPRK1/ADRA1A/GRIA4/LTB4R/HRH4/GNRHR/GABRA4/FSHB/GZMA/HTR6/GLRA3/HTR1F/ADORA3/CHRNA10/CSH1/CHRM2/GRID2/MC1R/GRIN2A/S1PR5/CHRNA9/CHRNA1/SSTR1/THRB/CHRNA…
KEGG_TGF_BETA_SIGNALING_PATHWAY	KEGG_TGF_BETA_SIGNALING_PATHWAY	78	-0.282497	-1.46087	0.0231238511107883	0.193183171222253	CREBBP/ROCK2/ID2/TGFB1/SMAD7/BMP8A/RBL1/SMAD9/ZFYVE9/SMAD5/DCN/RBL2/BMPR2/THBS3/ACVR1/ZFYVE16/GDF5/TGFB3/TGFBR2/ID3/ROCK1/EP300/SMAD6/RPS6KB1/THBS1/THBS2/LTBP1
KEGG_HYPERTROPHIC_CARDIOMYOPATHY_HCM	KEGG_HYPERTROPHIC_CARDIOMYOPATHY_HCM	75	-0.283669	-1.45008	0.0263911436095973	0.193183171222253	ITGB7/DAG1/MYH7/CACNA1F/MYBPC3/CACNG5/TPM3/TPM1/TPM4/ITGA9/CACNG2/IL6/RYR2/TGFB1/PRKAA1/CACNA2D3/SGCG/PRKAG2/CACNA1S/ITGB1/ACTC1/TGFB3/ITGA7/ITGB4/ITGB5/DMD/DES/SGCA/TPM2/LMNA/ITGAV
KEGG_ACUTE_MYELOID_LEUKEMIA	KEGG_ACUTE_MYELOID_LEUKEMIA	55	-0.305629	-1.44129	0.0309844795748375	0.197760609712048	STAT5A/RAF1/PIK3CA/TCF7L2/CHUK/AKT1/PIK3CD/PPARD/PIM1/RUNX1T1/AKT2/SOS2/KIT/TCF7L1/SPI1/AKT3/RPS6KB1/STAT5B/RARA
KEGG_ECM_RECEPTOR_INTERACTION	KEGG_ECM_RECEPTOR_INTERACTION	79	-0.280001	-1.43088	0.0248897836646944	0.193183171222253	COL5A1/SDC2/LAMB4/RELN/COL11A1/VWF/COL1A1/IBSP/LAMA1/COL6A2/LAMA4/THBS3/ITGB1/SDC3/ITGA7/ITGB4/FN1/COL6A3/ITGB5/TNC/COL6A1/LAMB2/THBS1/THBS2/ITGAV
KEGG_METABOLISM_OF_XENOBIOTICS_BY_CYTOCHROME_P450	KEGG_METABOLISM_OF_XENOBIOTICS_BY_CYTOCHROME_P450	48	0.371150941282486	1.41139297726774	0.0473061760840999	0.235276405809046	CYP3A4/CYP2B6/CYP2C9/CYP2C8/UGT2B15/GSTP1/GSTZ1/MGST2/UGT2B28/ADH6/ALDH3B2/CYP2E1/ADH7/ALDH3A1/CYP2C19/CYP3A43/CYP2C18/GSTM4/ADH5/GSTO1
KEGG_CELL_ADHESION_MOLECULES_CAMS	KEGG_CELL_ADHESION_MOLECULES_CAMS	115	-0.251217	-1.37351	0.0307567601203562	0.197760609712048	ITGA9/MPZ/CD6/PECAM1/PTPRC/SDC2/NRXN2/CLDN5/SELP/CD22/HLA-DMA/CD34/HLA-DPB1/HLA-DRA/HLA-DRB4/ITGB1/ITGB2/SDC3/CLDN11/JAM2/HLA-DPA1/CD226/NCAM1/SELE/CDH5/CLDN15/CD28/PDCD1LG2/JAM3/CDH3/VCAM1/ITGAM/CD99/L1CAM/HLA-DQB1/NFASC/ITGAV
KEGG_LEISHMANIA_INFECTION	KEGG_LEISHMANIA_INFECTION	67	-0.272038	-1.36917	0.0413392500325148	0.216145221598577	IL4/TLR2/FCGR2C/C3/FCGR3B/JAK1/TGFB1/STAT1/HLA-DMA/JUN/FOS/HLA-DPB1/NCF1/HLA-DRA/HLA-DRB4/ITGB1/ITGB2/TGFB3/HLA-DPA1/FCGR2A/ITGAM/NFKBIA/HLA-DQB1
KEGG_VASCULAR_SMOOTH_MUSCLE_CONTRACTION	KEGG_VASCULAR_SMOOTH_MUSCLE_CONTRACTION	95	-0.258872	-1.33592	0.0256502491257278	0.193183171222253	RAMP2/ROCK2/ADCY3/KCNMA1/AGTR1/ADORA2B/ADRA1D/PRKCA/CACNA1S/GNAQ/PRKCH/PRKACA/ACTG2/PPP1R12A/MYH11/PRKACB/ACTA2/CALD1/MYL9/ROCK1/ITPR1/MYLK/PPP1R12B/GNA12/ADCY9
KEGG_CHEMOKINE_SIGNALING_PATHWAY	KEGG_CHEMOKINE_SIGNALING_PATHWAY	165	-0.228292	-1.30621	0.0186958064900092	0.193183171222253	CXCL8/PTK2B/CRKL/CCR6/CCL11/CXCL11/RAF1/PIK3CA/CHUK/CCL16/AKT1/ROCK2/PIK3CD/RAP1A/ADCY3/STAT2/CXCR2/STAT1/CCL23/RAC1/CCL2/CX3CR1/CXCL12/GRK6/NCF1/CXCL2/PRKACA/ARRB2/CCL19/HCK/GNG10/CCL21/PTK2/ARRB1/AKT2/SOS2/PRKACB/GNG11/GRK5/PARD3/GNG12/GNB1/ROCK1/NFKBIA/AKT3/CCR5/ELMO1/STAT5B/ADCY9/WASL
