# Supplementary material for: Study on biomarkers associated with epigenetic factors in endometriosis combining transcriptome with experimental validation
Source: PeerJ. 2026 Feb 3;14:e20703. doi: 10.7717/peerj.20703 (PMC12880091; doi:10.7717/peerj.20703)
Supplement: Supplemental Information 11 [file peerj-14-20703-s011.xlsx]

## Sheet: all
gene	Interacting Chemical	Interactions
HDAC9	malondialdehyde-low density lipoprotein, human	16
HDAC9	astragaloside A	7
HDAC9	Valproic Acid	7
HDAC9	bisphenol A	5
HDAC9	Cadmium Chloride	5
HDAC9	trichostatin A	5
HDAC9	4-(5-benzo(1,3)dioxol-5-yl-4-pyridin-2-yl-1H-imidazol-2-yl)benzamide	4
HDAC9	Benzo(a)pyrene	4
HDAC9	dorsomorphin	4
HDAC9	(+)-JQ1 compound	4
HDAC9	sodium arsenite	4
HDAC9	Vorinostat	4
HDAC9	Estradiol	3
HDAC9	jinfukang	3
HDAC9	monomethylarsonous acid	3
HDAC9	Tetrachlorodibenzodioxin	3
HDAC9	3-(4-methylphenylsulfonyl)-2-propenenitrile	2
HDAC9	Aflatoxin B1	2
HDAC9	Berberine	2
HDAC9	Cadmium	2
HDAC9	Carbon Tetrachloride	2
HDAC9	Cisplatin	2
HDAC9	Dicarbethoxydihydrocollidine	2
HDAC9	entinostat	2
HDAC9	Fulvestrant	2
HDAC9	Methamphetamine	2
HDAC9	mirdametinib	2
HDAC9	Silicon Dioxide	2
HDAC9	Vehicle Emissions	2
HDAC9	2-(1'H-indole-3'-carbonyl)thiazole-4-carboxylic acid methyl ester	1
HDAC9	2,2-bis(4-glycidyloxyphenyl)propane	1
HDAC9	3,4,5,3',4'-pentachlorobiphenyl	1
HDAC9	4,4'-hexafluorisopropylidene diphenol	1
HDAC9	abrine	1
HDAC9	acetamide	1
HDAC9	Acetaminophen	1
HDAC9	Acrylamide	1
HDAC9	Air Pollutants	1
HDAC9	Aluminum	1
HDAC9	Antirheumatic Agents	1
HDAC9	aristolochic acid I	1
HDAC9	arsenite	1
HDAC9	Atrazine	1
HDAC9	benzo(e)pyrene	1
HDAC9	bisphenol F	1
HDAC9	bisphenol S	1
HDAC9	CGP 52608	1
HDAC9	Chloroprene	1
HDAC9	Chlorpyrifos	1
HDAC9	decamethrin	1
HDAC9	Decitabine	1
HDAC9	Demecolcine	1
HDAC9	deoxynivalenol	1
HDAC9	diallyl trisulfide	1
HDAC9	Dioxins	1
HDAC9	Doxorubicin	1
HDAC9	Dronabinol	1
HDAC9	enterotoxin B, staphylococcal	1
HDAC9	estradiol 3-benzoate	1
HDAC9	Ethanol	1
HDAC9	Ethyl Methanesulfonate	1
HDAC9	ferrous chloride	1
HDAC9	Fluorouracil	1
HDAC9	Folic Acid	1
HDAC9	FR900359	1
HDAC9	Gemcitabine	1
HDAC9	Genistein	1
HDAC9	glycidamide	1
HDAC9	glycidol	1
HDAC9	Glyphosate	1
HDAC9	hydroquinone	1
HDAC9	Indomethacin	1
HDAC9	JP8 aviation fuel	1
HDAC9	lead acetate	1
HDAC9	Lipopolysaccharides	1
HDAC9	Magnetite Nanoparticles	1
HDAC9	malealdehyde	1
HDAC9	Methapyrilene	1
HDAC9	Methionine	1
HDAC9	methylmercuric chloride	1
HDAC9	Methyl Methanesulfonate	1
HDAC9	Mitomycin	1
HDAC9	mono-(2-ethylhexyl)phthalate	1
HDAC9	Mustard Gas	1
HDAC9	N-Methyl-3,4-methylenedioxyamphetamine	1
HDAC9	oxybenzone	1
HDAC9	Ozone	1
HDAC9	Paclitaxel	1
HDAC9	Panobinostat	1
HDAC9	picoxystrobin	1
HDAC9	pirfenidone	1
HDAC9	Propylthiouracil	1
HDAC9	Resveratrol	1
HDAC9	S-Adenosylmethionine	1
HDAC9	Silver	1
HDAC9	Smoke	1
HDAC9	Succimer	1
HDAC9	sulforaphane	1
HDAC9	Sunitinib	1
HDAC9	T-2 Toxin	1
HDAC9	TAK-243	1
HDAC9	Testosterone	1
HDAC9	testosterone-3-carboxymethyloxime-bovine serum albumin conjugate	1
HDAC9	tetrabromobisphenol A	1
HDAC9	Tetradecanoylphorbol Acetate	1
HDAC9	titanium dioxide	1
HDAC9	Tobacco Smoke Pollution	1
HDAC9	Topotecan	1
HDAC9	Tretinoin	1
HDAC9	Triclosan	1
HDAC9	Triiodothyronine	1
HDAC9	Valsartan	1
HDAC9	Vanadates	1
HDAC9	Vincristine	1
HDAC9	Zoledronic Acid	1
CDC6	bisphenol A	11
CDC6	Arsenic Trioxide	10
CDC6	Estradiol	10
CDC6	Tetrachlorodibenzodioxin	9
CDC6	Nicotine	8
CDC6	Fluorouracil	5
CDC6	Ozone	5
CDC6	Acetaminophen	4
CDC6	Aflatoxin B1	4
CDC6	Benzo(a)pyrene	4
CDC6	Ethinyl Estradiol	4
CDC6	ochratoxin A	4
CDC6	Tobacco Smoke Pollution	4
CDC6	Air Pollutants	3
CDC6	Benzalkonium Compounds	3
CDC6	Carbon Tetrachloride	3
CDC6	Cetylpyridinium	3
CDC6	Chlorpyrifos	3
CDC6	Cisplatin	3
CDC6	Coumestrol	3
CDC6	Cyclosporine	3
CDC6	Lithium Chloride	3
CDC6	Niclosamide	3
CDC6	Phenobarbital	3
CDC6	Progesterone	3
CDC6	Quercetin	3
CDC6	Resveratrol	3
CDC6	Tamoxifen	3
CDC6	Thioacetamide	3
CDC6	titanium dioxide	3
CDC6	Tretinoin	3
CDC6	2,2',3',4,4',5-hexachlorobiphenyl	2
CDC6	2-(4-morpholinyl)-8-phenyl-4H-1-benzopyran-4-one	2
CDC6	2,5,2',5'-tetrachlorobiphenyl	2
CDC6	7,8-Dihydro-7,8-dihydroxybenzo(a)pyrene 9,10-oxide	2
CDC6	Antimycin A	2
CDC6	Atrazine	2
CDC6	bicalutamide	2
CDC6	bisphenol S	2
CDC6	Calcitriol	2
CDC6	Cannabidiol	2
CDC6	Citrinin	2
CDC6	decamethrin	2
CDC6	Dibutyl Phthalate	2
CDC6	Diethylnitrosamine	2
CDC6	Estrogens	2
CDC6	fluoranthene	2
CDC6	Lipopolysaccharides	2
CDC6	Methyl Methanesulfonate	2
CDC6	methylselenic acid	2
CDC6	Nanotubes, Carbon	2
CDC6	Parathion	2
CDC6	picoxystrobin	2
CDC6	Plant Extracts	2
CDC6	Pravastatin	2
CDC6	PX-866	2
CDC6	Rotenone	2
CDC6	Silicon Dioxide	2
CDC6	Silver Nitrate	2
CDC6	squalestatin 1	2
CDC6	Testosterone	2
CDC6	Valproic Acid	2
CDC6	1,4-bis(2-(3,5-dichloropyridyloxy))benzene	1
CDC6	1H,1H,10H,10H-perfluorodecane-1,10-diol	1
CDC6	1-Methyl-4-phenylpyridinium	1
CDC6	1-methylanthracene	1
CDC6	2-(1H-indazol-4-yl)-6-(4-methanesulfonylpiperazin-1-ylmethyl)-4-morpholin-4-ylthieno(3,2-d)pyrimidine	1
CDC6	2-(1'H-indole-3'-carbonyl)thiazole-4-carboxylic acid methyl ester	1
CDC6	2-(2-amino-3-methoxyphenyl)-4H-1-benzopyran-4-one	1
CDC6	2,3,7,8-tetrachlorodibenzofuran	1
CDC6	2,3-bis(3'-hydroxybenzyl)butyrolactone	1
CDC6	2,4,4'-trichlorobiphenyl	1
CDC6	2,4,5,2',4',5'-hexachlorobiphenyl	1
CDC6	2,4,5,2',5'-pentachlorobiphenyl	1
CDC6	2,4-diaminotoluene	1
CDC6	2-amino-2-methyl-1-propanol	1
CDC6	2-palmitoylglycerol	1
CDC6	3-((6-(2-methoxyphenyl)pyrimidin-4-yl)amino)phenyl)methane sulfonamide	1
CDC6	3-hydroxyacetanilide	1
CDC6	4,4'-diaminodiphenylmethane	1
CDC6	4-benzyl-2-methyl-1,2,4-thiadiazolidine-3,5-dione	1
CDC6	4-chloro-N-((4-(1,1-dimethylethyl)phenyl)methyl)-3-ethyl-1-methyl-1H-pyrazole-5-carboxamide	1
CDC6	4-nitrophenol	1
CDC6	9-methoxy-2-methylellipticinium acetate	1
CDC6	abrine	1
CDC6	acetamide	1
CDC6	Acrylamide	1
CDC6	Adenine	1
CDC6	afimoxifene	1
CDC6	Alpha-Amanitin	1
CDC6	alpha-Chlorohydrin	1
CDC6	Amitrole	1
CDC6	Ammonium Chloride	1
CDC6	amphotericin B, deoxycholate drug combination	1
CDC6	Ascorbic Acid	1
CDC6	Atropine	1
CDC6	Azathioprine	1
CDC6	Benzoates	1
CDC6	Caffeine	1
CDC6	Carbamazepine	1
CDC6	Cephaloridine	1
CDC6	CGP 52608	1
CDC6	Chelating Agents	1
CDC6	Choline	1
CDC6	chromium hexavalent ion	1
CDC6	cobaltous chloride	1
CDC6	Colchicine	1
CDC6	Colforsin	1
CDC6	Copper	1
CDC6	Croton Oil	1
CDC6	cryptolepine	1
CDC6	cyanoginosin LR	1
CDC6	Dasatinib	1
CDC6	deguelin	1
CDC6	Demecolcine	1
CDC6	Diazinon	1
CDC6	Diclofenac	1
CDC6	Dieldrin	1
CDC6	Dimethylnitrosamine	1
CDC6	di-n-butylphosphoric acid	1
CDC6	Dinitrochlorobenzene	1
CDC6	Diuron	1
CDC6	Doxorubicin	1
CDC6	Drugs, Chinese Herbal	1
CDC6	Endosulfan	1
CDC6	Ethyl Methanesulfonate	1
CDC6	Etoposide	1
CDC6	Folic Acid	1
CDC6	FR900359	1
CDC6	furan	1
CDC6	Genistein	1
CDC6	Gentamicins	1
CDC6	Glyphosate	1
CDC6	GSK-J4	1
CDC6	GW 4064	1
CDC6	hexabromocyclododecane	1
CDC6	hexamethylene bisacetamide	1
CDC6	ICG 001	1
CDC6	incobotulinumtoxinA	1
CDC6	Ionomycin	1
CDC6	jinfukang	1
CDC6	(+)-JQ1 compound	1
CDC6	K 7174	1
CDC6	Ketamine	1
CDC6	lasiocarpine	1
CDC6	Latex	1
CDC6	lead acetate	1
CDC6	Leucovorin	1
CDC6	Lidocaine	1
CDC6	Lucanthone	1
CDC6	maduramicin	1
CDC6	Magnetite Nanoparticles	1
CDC6	Methimazole	1
CDC6	Methionine	1
CDC6	methylarsine oxide	1
CDC6	Methylcholanthrene	1
CDC6	Methyltestosterone	1
CDC6	Metribolone	1
CDC6	Mitomycin	1
CDC6	MRK 003	1
CDC6	n-butoxyethanol	1
CDC6	Oligomycins	1
CDC6	Oxazolone	1
CDC6	Oxygen	1
CDC6	Oxyquinoline	1
CDC6	PCB 180	1
CDC6	perfluorooctanesulfonamide	1
CDC6	phenethyl isothiocyanate	1
CDC6	Phytoestrogens	1
CDC6	pirinixic acid	1
CDC6	Piroxicam	1
CDC6	Polychlorinated Biphenyls	1
CDC6	polyhexamethyleneguanidine	1
CDC6	Propylthiouracil	1
CDC6	pyrachlostrobin	1
CDC6	Raloxifene Hydrochloride	1
CDC6	Ribonucleotides	1
CDC6	SB 203580	1
CDC6	scriptaid	1
CDC6	seocalcitol	1
CDC6	Simvastatin	1
CDC6	sodium arsenite	1
CDC6	Sodium Selenite	1
CDC6	Soot	1
CDC6	sparstolonin B	1
CDC6	Succimer	1
CDC6	Sulfadimethoxine	1
CDC6	Sunitinib	1
CDC6	tamibarotene	1
CDC6	Tetradecanoylphorbol Acetate	1
CDC6	Tocopherols	1
CDC6	Toluene 2,4-Diisocyanate	1
CDC6	trichostatin A	1
CDC6	Triclosan	1
CDC6	trimellitic anhydride	1
CDC6	Troglitazone	1
CDC6	Tunicamycin	1
CDC6	Vehicle Emissions	1
CDC6	vinclozolin	1
CDC6	Vincristine	1
CDC6	vinylidene chloride	1
CDC6	Water Pollutants, Chemical	1
CDC6	ZD 9331	1
CDC6	Zearalenone	1
CDC6	zinc chromate	1
YAF2	bisphenol A	5
YAF2	Air Pollutants	3
YAF2	Ozone	3
YAF2	perfluorooctane sulfonic acid	3
YAF2	1,2-Dimethylhydrazine	2
YAF2	Acrolein	2
YAF2	alpha-pinene	2
YAF2	Benzo(a)pyrene	2
YAF2	Cisplatin	2
YAF2	Dibutyl Phthalate	2
YAF2	Diethylhexyl Phthalate	2
YAF2	Ethanol	2
YAF2	ethylene dichloride	2
YAF2	jinfukang	2
YAF2	methacrylaldehyde	2
YAF2	pirinixic acid	2
YAF2	titanium dioxide	2
YAF2	abrine	1
YAF2	Acetaldehyde	1
YAF2	Amitrole	1
YAF2	bisphenol S	1
YAF2	Cadmium Chloride	1
YAF2	Caffeine	1
YAF2	Carbamazepine	1
YAF2	Cellulose	1
YAF2	CGP 52608	1
YAF2	Coal	1
YAF2	Copper Sulfate	1
YAF2	Cyclosporine	1
YAF2	decamethrin	1
YAF2	Dietary Carbohydrates	1
YAF2	dimethyl-4-toluidine	1
YAF2	di-n-butylphosphoric acid	1
YAF2	Doxorubicin	1
YAF2	Dronabinol	1
YAF2	Ethinyl Estradiol	1
YAF2	fipronil	1
YAF2	Folic Acid	1
YAF2	FR900359	1
YAF2	Fulvestrant	1
YAF2	hexabromocyclododecane	1
YAF2	Inulin	1
YAF2	Ionomycin	1
YAF2	Irinotecan	1
YAF2	Mercuric Chloride	1
YAF2	Methimazole	1
YAF2	Methyltestosterone	1
YAF2	Niclosamide	1
YAF2	Oxaliplatin	1
YAF2	Particulate Matter	1
YAF2	Pectins	1
YAF2	Phenobarbital	1
YAF2	Plant Extracts	1
YAF2	Propylthiouracil	1
YAF2	Resveratrol	1
YAF2	Sesame Oil	1
YAF2	Smoke	1
YAF2	Sodium Glutamate	1
YAF2	Sulfadimethoxine	1
YAF2	Sunitinib	1
YAF2	Tetrachlorodibenzodioxin	1
YAF2	Tetradecanoylphorbol Acetate	1
YAF2	Topotecan	1
YAF2	Trans Fatty Acids	1
YAF2	Vehicle Emissions	1
YAF2	Volatile Organic Compounds	1

## Sheet: Interactions>1
gene	Interacting Chemical	Interactions
CDC6	bisphenol A	11
CDC6	Arsenic Trioxide	10
CDC6	Estradiol	10
CDC6	Tetrachlorodibenzodioxin	9
CDC6	Nicotine	8
CDC6	Fluorouracil	5
CDC6	Ozone	5
CDC6	Acetaminophen	4
CDC6	Aflatoxin B1	4
CDC6	Benzo(a)pyrene	4
CDC6	Ethinyl Estradiol	4
CDC6	ochratoxin A	4
CDC6	Tobacco Smoke Pollution	4
CDC6	Air Pollutants	3
CDC6	Benzalkonium Compounds	3
CDC6	Carbon Tetrachloride	3
CDC6	Cetylpyridinium	3
CDC6	Chlorpyrifos	3
CDC6	Cisplatin	3
CDC6	Coumestrol	3
CDC6	Cyclosporine	3
CDC6	Lithium Chloride	3
CDC6	Niclosamide	3
CDC6	Phenobarbital	3
CDC6	Progesterone	3
CDC6	Quercetin	3
CDC6	Resveratrol	3
CDC6	Tamoxifen	3
CDC6	Thioacetamide	3
CDC6	titanium dioxide	3
CDC6	Tretinoin	3
CDC6	2,2',3',4,4',5-hexachlorobiphenyl	2
CDC6	2-(4-morpholinyl)-8-phenyl-4H-1-benzopyran-4-one	2
CDC6	2,5,2',5'-tetrachlorobiphenyl	2
CDC6	7,8-Dihydro-7,8-dihydroxybenzo(a)pyrene 9,10-oxide	2
CDC6	Antimycin A	2
CDC6	Atrazine	2
CDC6	bicalutamide	2
CDC6	bisphenol S	2
CDC6	Calcitriol	2
CDC6	Cannabidiol	2
CDC6	Citrinin	2
CDC6	decamethrin	2
CDC6	Dibutyl Phthalate	2
CDC6	Diethylnitrosamine	2
CDC6	Estrogens	2
CDC6	fluoranthene	2
CDC6	Lipopolysaccharides	2
CDC6	Methyl Methanesulfonate	2
CDC6	methylselenic acid	2
CDC6	Nanotubes, Carbon	2
CDC6	Parathion	2
CDC6	picoxystrobin	2
CDC6	Plant Extracts	2
CDC6	Pravastatin	2
CDC6	PX-866	2
CDC6	Rotenone	2
CDC6	Silicon Dioxide	2
CDC6	Silver Nitrate	2
CDC6	squalestatin 1	2
CDC6	Testosterone	2
CDC6	Valproic Acid	2
HDAC9	malondialdehyde-low density lipoprotein, human	16
HDAC9	astragaloside A	7
HDAC9	Valproic Acid	7
HDAC9	bisphenol A	5
HDAC9	Cadmium Chloride	5
HDAC9	trichostatin A	5
HDAC9	4-(5-benzo(1,3)dioxol-5-yl-4-pyridin-2-yl-1H-imidazol-2-yl)benzamide	4
HDAC9	Benzo(a)pyrene	4
HDAC9	dorsomorphin	4
HDAC9	(+)-JQ1 compound	4
HDAC9	sodium arsenite	4
HDAC9	Vorinostat	4
HDAC9	Estradiol	3
HDAC9	jinfukang	3
HDAC9	monomethylarsonous acid	3
HDAC9	Tetrachlorodibenzodioxin	3
HDAC9	3-(4-methylphenylsulfonyl)-2-propenenitrile	2
HDAC9	Aflatoxin B1	2
HDAC9	Berberine	2
HDAC9	Cadmium	2
HDAC9	Carbon Tetrachloride	2
HDAC9	Cisplatin	2
HDAC9	Dicarbethoxydihydrocollidine	2
HDAC9	entinostat	2
HDAC9	Fulvestrant	2
HDAC9	Methamphetamine	2
HDAC9	mirdametinib	2
HDAC9	Silicon Dioxide	2
HDAC9	Vehicle Emissions	2
YAF2	bisphenol A	5
YAF2	Air Pollutants	3
YAF2	Ozone	3
YAF2	perfluorooctane sulfonic acid	3
YAF2	1,2-Dimethylhydrazine	2
YAF2	Acrolein	2
YAF2	alpha-pinene	2
YAF2	Benzo(a)pyrene	2
YAF2	Cisplatin	2
YAF2	Dibutyl Phthalate	2
YAF2	Diethylhexyl Phthalate	2
YAF2	Ethanol	2
YAF2	ethylene dichloride	2
YAF2	jinfukang	2
YAF2	methacrylaldehyde	2
YAF2	pirinixic acid	2
YAF2	titanium dioxide	2
