# Supplementary material for: Study on biomarkers associated with epigenetic factors in endometriosis combining transcriptome with experimental validation
Source: PeerJ. 2026 Feb 3;14:e20703. doi: 10.7717/peerj.20703 (PMC12880091; doi:10.7717/peerj.20703)
Supplement: Supplemental Information 15 [file peerj-14-20703-s015.zip]

Archive with 36 entries (29 files):
- peerj-120698-Raw_Data_of_PCR/
- peerj-120698-Raw_Data_of_PCR/Raw Data of PCR/
- peerj-120698-Raw_Data_of_PCR/Raw Data of PCR/PCR/
- peerj-120698-Raw_Data_of_PCR/Raw Data of PCR/PCR/PCR_DataProcessed.xls
- peerj-120698-Raw_Data_of_PCR/Raw Data of PCR/PCR/Plate1/
- peerj-120698-Raw_Data_of_PCR/Raw Data of PCR/PCR/Plate1/admin_2024-11-20 09-05-37_BR011103 -  ANOVA Results.xlsx
- peerj-120698-Raw_Data_of_PCR/Raw Data of PCR/PCR/Plate1/admin_2024-11-20 09-05-37_BR011103 -  End Point Results.xlsx
- peerj-120698-Raw_Data_of_PCR/Raw Data of PCR/PCR/Plate1/admin_2024-11-20 09-05-37_BR011103 -  Melt Curve Derivative Results.xlsx
- peerj-120698-Raw_Data_of_PCR/Raw Data of PCR/PCR/Plate1/admin_2024-11-20 09-05-37_BR011103 -  Melt Curve Peak Results.xlsx
- peerj-120698-Raw_Data_of_PCR/Raw Data of PCR/PCR/Plate1/admin_2024-11-20 09-05-37_BR011103 -  Melt Curve Plate View Results.xlsx
- peerj-120698-Raw_Data_of_PCR/Raw Data of PCR/PCR/Plate1/admin_2024-11-20 09-05-37_BR011103 -  Melt Curve RFU Results.xlsx
- peerj-120698-Raw_Data_of_PCR/Raw Data of PCR/PCR/Plate1/admin_2024-11-20 09-05-37_BR011103 -  Melt Curve Summary.xlsx
- peerj-120698-Raw_Data_of_PCR/Raw Data of PCR/PCR/Plate1/admin_2024-11-20 09-05-37_BR011103 -  Quantification Amplification Results.xlsx
- peerj-120698-Raw_Data_of_PCR/Raw Data of PCR/PCR/Plate1/admin_2024-11-20 09-05-37_BR011103 -  Quantification Cq Results.xlsx
- peerj-120698-Raw_Data_of_PCR/Raw Data of PCR/PCR/Plate1/admin_2024-11-20 09-05-37_BR011103 -  Quantification Plate View Results.xlsx
- peerj-120698-Raw_Data_of_PCR/Raw Data of PCR/PCR/Plate1/admin_2024-11-20 09-05-37_BR011103 -  Quantification Summary.xlsx
- peerj-120698-Raw_Data_of_PCR/Raw Data of PCR/PCR/Plate1/admin_2024-11-20 09-05-37_BR011103 -  Standard Curve Results.xlsx
- peerj-120698-Raw_Data_of_PCR/Raw Data of PCR/PCR/Plate2/
- peerj-120698-Raw_Data_of_PCR/Raw Data of PCR/PCR/Plate2/admin_2024-11-20 10-57-32_BR011103 -  ANOVA Results.xlsx
- peerj-120698-Raw_Data_of_PCR/Raw Data of PCR/PCR/Plate2/admin_2024-11-20 10-57-32_BR011103 -  End Point Results.xlsx
- peerj-120698-Raw_Data_of_PCR/Raw Data of PCR/PCR/Plate2/admin_2024-11-20 10-57-32_BR011103 -  Melt Curve Derivative Results.xlsx
- peerj-120698-Raw_Data_of_PCR/Raw Data of PCR/PCR/Plate2/admin_2024-11-20 10-57-32_BR011103 -  Melt Curve Peak Results.xlsx
- peerj-120698-Raw_Data_of_PCR/Raw Data of PCR/PCR/Plate2/admin_2024-11-20 10-57-32_BR011103 -  Melt Curve Plate View Results.xlsx
- peerj-120698-Raw_Data_of_PCR/Raw Data of PCR/PCR/Plate2/admin_2024-11-20 10-57-32_BR011103 -  Melt Curve RFU Results.xlsx
- peerj-120698-Raw_Data_of_PCR/Raw Data of PCR/PCR/Plate2/admin_2024-11-20 10-57-32_BR011103 -  Melt Curve Summary.xlsx
- peerj-120698-Raw_Data_of_PCR/Raw Data of PCR/PCR/Plate2/admin_2024-11-20 10-57-32_BR011103 -  Quantification Amplification Results.xlsx
- peerj-120698-Raw_Data_of_PCR/Raw Data of PCR/PCR/Plate2/admin_2024-11-20 10-57-32_BR011103 -  Quantification Cq Results.xlsx
- peerj-120698-Raw_Data_of_PCR/Raw Data of PCR/PCR/Plate2/admin_2024-11-20 10-57-32_BR011103 -  Quantification Plate View Results.xlsx
- peerj-120698-Raw_Data_of_PCR/Raw Data of PCR/PCR/Plate2/admin_2024-11-20 10-57-32_BR011103 -  Quantification Summary.xlsx
- peerj-120698-Raw_Data_of_PCR/Raw Data of PCR/PCR/Plate2/admin_2024-11-20 10-57-32_BR011103 -  Standard Curve Results.xlsx
- peerj-120698-Raw_Data_of_PCR/Raw Data of PCR/PCR/Raw PCR Gel Image/
- peerj-120698-Raw_Data_of_PCR/Raw Data of PCR/PCR/Raw PCR Gel Image/FigS3_Annotated_PCR_2024-11-20.png
- peerj-120698-Raw_Data_of_PCR/Raw Data of PCR/PCR/Raw PCR Gel Image/FigS3_Raw_PCR_2024-11-20.jpg
- peerj-120698-Raw_Data_of_PCR/Raw Data of PCR/Raw PCR Gel Image/
- peerj-120698-Raw_Data_of_PCR/Raw Data of PCR/Raw PCR Gel Image/Fig _Annotated_PCR_2024-11-20.png
- peerj-120698-Raw_Data_of_PCR/Raw Data of PCR/Raw PCR Gel Image/Fig _Raw_PCR_2024-11-20.jpg
