# Supplementary material for: Study on biomarkers associated with epigenetic factors in endometriosis combining transcriptome with experimental validation
Source: PeerJ. 2026 Feb 3;14:e20703. doi: 10.7717/peerj.20703 (PMC12880091; doi:10.7717/peerj.20703)
Supplement: Supplemental Information 15 [file peerj-14-20703-s015.zip › peerj-120698-Raw_Data_of_PCR/Raw Data of PCR/PCR/PCR_DataProcessed.xls]

## Sheet: 1. PCR Testing Protocol
No.	Experimental Groups	Sample ID	Label	​Genes Tested
1	Control	Control1	1	HDAC9
2	Control	Control2	2	CDC6
3	Control	Control3	3	YAF2
4	Control	Control4	4
5	Control	Control5	5
6	EMS	EMS1	①
7	EMS	EMS2	②
8	EMS	EMS3	③
9	EMS	EMS4	④
10	EMS	EMS5	⑤
Plate 1
	1	2	3	4	5	6	7	8	9	10	11	12
A	HDAC9 + 1	HDAC9 + 1	HDAC9 + 1	HDAC9 + 2	HDAC9 + 2	HDAC9 + 2	HDAC9+ 3	HDAC9 + 3	HDAC9 + 3	HDAC9 + 4	HDAC9 + 4	HDAC9 + 4
B	CDC6 + 1	CDC6 + 1	CDC6 + 1	CDC6 + 2	CDC6 + 2	CDC6 + 2	CDC6 + 3	CDC6 + 3	CDC6 + 3	CDC6 + 4	CDC6 + 4	CDC6 + 4
C	YAF2+ 1	YAF2+ 1	YAF2+ 1	YAF2+ 2	YAF2+ 2	YAF2+ 2	YAF2+ 3	YAF2+ 3	YAF2+ 3	YAF2+ 4	YAF2+ 4	YAF2+ 4
D	GAPDH + 1	GAPDH + 1	GAPDH + 1	GAPDH + 2	GAPDH + 2	GAPDH + 2	GAPDH + 3	GAPDH + 3	GAPDH + 3	GAPDH + 4	GAPDH + 4	GAPDH + 4
E	HDAC9 + 5	HDAC9 + 5	HDAC9 + 5	HDAC9 + 6	HDAC9 + 6	HDAC9 + 6	HDAC9+ 7	HDAC9 + 7	HDAC9 + 7	HDAC9 + 8	HDAC9 + 8	HDAC9 + 8
F	CDC6 + 5	CDC6 + 5	CDC6 + 5	CDC6 + 6	CDC6 + 6	CDC6 + 6	CDC6 + 7	CDC6 + 7	CDC6 + 7	CDC6 + 8	CDC6 + 8	CDC6 + 8
G	YAF2+ 5	YAF2+ 5	YAF2+ 5	YAF2+ 6	YAF2+ 6	YAF2+ 6	YAF2+ 7	YAF2+ 7	YAF2+ 7	YAF2+ 8	YAF2+ 8	YAF2+ 8
H	GAPDH + 5	GAPDH + 5	GAPDH + 5	GAPDH + 6	GAPDH + 6	GAPDH + 6	GAPDH + 7	GAPDH + 7	GAPDH + 7	GAPDH + 8	GAPDH + 8	GAPDH + 8
Plate 2
	1	2	3	4	5	6	7	8	9	10	11	12
A	HDAC9 + 9	HDAC9 + 9	HDAC9 + 9	HDAC9 + 10	HDAC9 + 10	HDAC9 + 10
B	CDC6 + 9	CDC6 + 9	CDC6 + 9	CDC6 + 10	CDC6 + 10	CDC6 + 10
C	YAF2+ 9	YAF2+ 9	YAF2+ 9	YAF2+ 10	YAF2+ 10	YAF2+ 10
D	GAPDH + 9	GAPDH + 9	GAPDH + 9	GAPDH + 10	GAPDH + 10	GAPDH + 10
E
F
G
H

## Sheet: 2. Amplification&Melting Curve
Plate1
	1	2	3	4	5	6	7	8	9	10	11	12
A	28.0879	28.739	28.0752	28.1708	31.4925	33.4723	29.8052	28.0612	28.7312	26.9438	26.8368	26.7079
B	27.6058	27.0014	27.6824	28.0074	28.0659	28.2755	28.0036	28.1952	28.0688	25.7672	25.627	27.1997
C	27.7807	27.9687	28.3165	28.8035	28.8326	28.6988	27.0115	27.4614	27.4968	26.4626	27.147	26.5371
D	31.9738	31.9026	31.0585	32.0731	33.2368	33.6655	31.6844	31.9468	31.1267	30.2743	29.3218	29.0411
E	27.778	27.0163	27.7634	26.3749	27.3016	27.7297	27.1047	27.5926	26.4945	26.1623	26.9888	26.1847
F	25.4797	25.0393	25.9765	28.071	28.1471	28.8196	25.7457	26.3114	26.9028	26.7588	26.1084	26.2484
G	25.6182	25.5832	25.783	27.1282	27.3139	27.4399	27.1077	27.6374	27.8648	27.77	23.1757	27.7764
H	29.6273	30.2304	29.8461	32.7296	30.5899	30.1893	29.4143	29.3114	29.0786	29.5711	28.2838	28.5163
Plate2
	1	2	3	4	5	6	7	8	9	10	11	12
A	26.4806	26.8413	26.9745	27.5666	27.4641	27.4435
B	27.2357	27.7354	27.8894	28.8333	28.096	28.4351
C	28.4558	28.2855	28.4212	27.899	27.5627	27.8151
D	30.9622	30.4483	31.7721	31.957	31.6691	31.5758
E
F
G
H
							HDAC9
							CDC6
							YAF2
							GAPDH

## Sheet: 3. Data Processing
Samples	HDAC9			CDC6			YAF2				H-GAPDH				HKGs Mean Value
Control1	28.0879	28.739	28.0752	27.6058	27.0014	27.6824	27.7807	27.9687	28.3165		31.9738	31.9026	31.0585		31.645
Control2	28.1708	31.4925	33.4723	28.0074	28.0659	28.2755	28.8035	28.8326	28.6988		32.0731	33.2368	33.6655		32.9918
Control3	29.8052	28.0612	28.7312	28.0036	28.1952	28.0688	27.0115	27.4614	27.4968		31.6844	31.9468	31.1267		31.5859
Control4	26.9438	26.8368	26.7079	25.7672	25.627	27.1997	26.4626	27.147	26.5371		30.2743	29.3218	29.0411		29.5457
Control5	27.778	27.0163	27.7634	25.4797	25.0393	25.9765	25.6182	25.5832	25.783		29.6273	30.2304	29.8461		29.9013
EMS1	26.3749	27.3016	27.7297	28.071	28.1471	28.8196	27.1282	27.3139	27.4399		32.7296	30.5899	30.1893		31.1696
EMS2	27.1047	27.5926	26.4945	25.7457	26.3114	26.9028	27.1077	27.6374	27.8648		29.4143	29.3114	29.0786		29.2681
EMS3	26.1623	26.9888	26.1847	26.7588	26.1084	26.2484	27.77	23.1757	27.7764		29.5711	28.2838	28.5163		28.7904
EMS4	26.4806	26.8413	26.9745	27.2357	27.7354	27.8894	28.4558	28.2855	28.4212		30.9622	30.4483	31.7721		31.0608
EMS5	27.5666	27.4641	27.4435	28.8333	28.096	28.4351	27.899	27.5627	27.8151		31.957	31.6691	31.5758		31.7339
	ΔCT = CT_target - Mean CT_HKGs
Control1	-3.55711	-2.90593	-3.56981	-4.03913	-4.64361	-3.96256	-3.86427	-3.67625	-3.32851
Control2	-4.82102	-1.49929	0.480465	-4.98439	-4.92587	-4.71627	-4.18827	-4.15921	-4.29302
Control3	-1.78072	-3.52473	-2.85479	-3.58236	-3.39074	-3.51711	-4.5745	-4.12455	-4.08918
Control4	-2.6019	-2.70891	-2.83787	-3.77856	-3.91875	-2.34606	-3.08313	-2.39876	-3.00861
Control5	-2.1233	-2.88497	-2.13791	-4.4216	-4.86199	-3.9248	-4.28307	-4.31808	-4.11825
EMS1	-4.79467	-3.86802	-3.43987	-3.09858	-3.02248	-2.35002	-4.04143	-3.85571	-3.72966
EMS2	-2.16337	-1.67552	-2.77358	-3.52243	-2.95672	-2.36528	-2.16038	-1.6307	-1.40336
EMS3	-2.62813	-1.80162	-2.60569	-2.03162	-2.68203	-2.54204	-1.02043	-5.61467	-1.01397
EMS4	-4.58029	-4.21953	-4.0863	-3.82519	-3.32543	-3.17141	-2.60508	-2.77533	-2.6397
EMS5	-4.16737	-4.26983	-4.29048	-2.90068	-3.6379	-3.29881	-3.83496	-4.17126	-3.91885
	Mean ΔCT of control group
Control1	-2.62185	-2.62185	-2.62185	-4.06759	-4.06759	-4.06759	-3.83384	-3.83384	-3.83384
Control2	-2.62185	-2.62185	-2.62185	-4.06759	-4.06759	-4.06759	-3.83384	-3.83384	-3.83384
Control3	-2.62185	-2.62185	-2.62185	-4.06759	-4.06759	-4.06759	-3.83384	-3.83384	-3.83384
Control4	-2.62185	-2.62185	-2.62185	-4.06759	-4.06759	-4.06759	-3.83384	-3.83384	-3.83384
Control5	-2.62185	-2.62185	-2.62185	-4.06759	-4.06759	-4.06759	-3.83384	-3.83384	-3.83384
Control6	-2.62185	-2.62185	-2.62185	-4.06759	-4.06759	-4.06759	-3.83384	-3.83384	-3.83384
Control7	-2.62185	-2.62185	-2.62185	-4.06759	-4.06759	-4.06759	-3.83384	-3.83384	-3.83384
Control8	-2.62185	-2.62185	-2.62185	-4.06759	-4.06759	-4.06759	-3.83384	-3.83384	-3.83384
Control9	-2.62185	-2.62185	-2.62185	-4.06759	-4.06759	-4.06759	-3.83384	-3.83384	-3.83384
Control10	-2.62185	-2.62185	-2.62185	-4.06759	-4.06759	-4.06759	-3.83384	-3.83384	-3.83384
	∆∆CT = ∆CT(experimental group) - Mean ∆CT(control group)​
Control1	-0.935257	-0.284074	-0.947954	0.0284538	-0.576023	0.105028	-0.0304303	0.157594	0.505339
Control2	-2.19917	1.12257	3.10232	-0.916799	-0.858281	-0.648682	-0.354424	-0.325369	-0.459181
Control3	0.841137	-0.902874	-0.232941	0.485229	0.676848	0.550477	-0.740652	-0.290711	-0.255335
Control4	0.0199488	-0.0870592	-0.21602	0.289023	0.148836	1.72152	0.750713	1.43508	0.825239
Control5	0.498553	-0.263117	0.483945	-0.354018	-0.794403	0.142787	-0.449226	-0.484235	-0.284402
EMS1	-2.17281	-1.24617	-0.818019	0.969007	1.0451	1.71756	-0.207588	-0.02187	0.10418
EMS2	0.458482	0.946333	-0.151724	0.545152	1.11087	1.70231	1.67347	2.20315	2.43048
EMS3	-0.00627264	0.820232	0.0161635	2.03596	1.38556	1.52555	2.81341	-1.78082	2.81987
EMS4	-1.95844	-1.59768	-1.46445	0.242398	0.74216	0.896172	1.22877	1.05851	1.19415
EMS5	-1.54551	-1.64798	-1.66862	1.16691	0.429683	0.768778	-0.00111126	-0.337412	-0.0850038
	2^-∆∆CT
Control1	1.91223	1.21763	1.92914	0.980471	1.49073	0.929787	1.02132	0.896519	0.704495
Control2	4.59215	0.459276	0.116442	1.88792	1.81288	1.56773	1.27847	1.25298	1.37476
Control3	0.558203	1.86979	1.17523	0.714384	0.625531	0.682794	1.67093	1.22324	1.19361
Control4	0.986268	1.0622	1.16152	0.818456	0.901978	0.303228	0.59431	0.369827	0.564389
Control5	0.707816	1.20007	0.71502	1.27812	1.73436	0.905768	1.36531	1.39884	1.21791
EMS1	4.50902	2.37211	1.76298	0.510858	0.48461	0.304062	1.15476	1.01527	0.930334
EMS2	0.727752	0.51895	1.1109	0.685319	0.463016	0.307294	0.313499	0.217163	0.185503
EMS3	1.00436	0.566351	0.988859	0.243845	0.382742	0.347348	0.142259	3.43623	0.141623
EMS4	3.88641	3.02655	2.75958	0.845339	0.597844	0.537311	0.426682	0.480128	0.437044
EMS5	2.91908	3.13395	3.17911	0.445375	0.742425	0.586914	1.00077	1.26349	1.06069
	2^-∆∆CT Avg
	HDAC9			CDC6			YAF2
	Control	EMS		Control	EMS		Control	EMS
1	1.28643	2.19807		1.02229	0.390621		0.813029	0.961239
2	1.31411			1.58365	0.437543		1.21109	0.222041
3	0.916244			0.607999	0.292752		1.26738	1.15338
4	0.816253	2.45958		0.608286	0.59531		0.473905	0.416649
5	0.666965	2.34759		1.17777	0.533455		1.2346	1.03087
Avg	1	2.33508		1	0.449936		1	0.756836
SD	0.288269	0.131207		0.412266	0.118836		0.347426	0.411053
	1	2.3351		1	0.4499		1	0.7568
	0.2883	0.1312		0.4123	0.1188		0.3474	0.4111
	1±0.2883	2.3351±0.1312		1±0.4123	0.4499±0.1188		1±0.3474	0.7568±0.4111
	±
		Control	EMS	p value
	HDAC9	1±0.2883	2.3351±0.1312	0.0003
	CDC6	1±0.4123	0.4499±0.1188	0.0209
	YAF2	1±0.3474	0.7568±0.4111	0.3419
