# Supplementary material for: Study on biomarkers associated with epigenetic factors in endometriosis combining transcriptome with experimental validation
Source: PeerJ. 2026 Feb 3;14:e20703. doi: 10.7717/peerj.20703 (PMC12880091; doi:10.7717/peerj.20703)
Supplement: Supplemental Information 15 [file peerj-14-20703-s015.zip › peerj-120698-Raw_Data_of_PCR/Raw Data of PCR/PCR/Plate1/admin_2024-11-20 09-05-37_BR011103 - ANOVA Results.xlsx]

## Sheet: ANOVA
	Warning
	ANOVA data not available, click to recalculate.

## Sheet: Run Information
File Name	admin_2024-11-20 09-05-37_BR011103.pcrd
Created By User	admin
Notes
ID
Run Started	11/20/2024 01:18:26 UTC
Run Ended	11/20/2024 02:54:34 UTC
Sample Vol	10
Lid Temp	105
Protocol File Name	1.prcl
Plate Setup File Name	2.pltd
Base Serial Number	BR011103
Optical Head Serial Number	788BR10790
CFX Maestro Version	5.2.008.0222.
