# Supplementary material for: Study on biomarkers associated with epigenetic factors in endometriosis combining transcriptome with experimental validation
Source: PeerJ. 2026 Feb 3;14:e20703. doi: 10.7717/peerj.20703 (PMC12880091; doi:10.7717/peerj.20703)
Supplement: Supplemental Information 15 [file peerj-14-20703-s015.zip › peerj-120698-Raw_Data_of_PCR/Raw Data of PCR/PCR/Plate1/admin_2024-11-20 09-05-37_BR011103 - End Point Results.xlsx]

## Sheet: SYBR
	Well	Fluor	Target	Content	Sample	End RFU	Call	Sample Type	CallType	Is Control
	A01	SYBR		Unkn		345.205		Unknown	Unassigned	False
	A02	SYBR		Unkn		469.356		Unknown	Unassigned	False
	A03	SYBR		Unkn		517.351		Unknown	Unassigned	False
	A04	SYBR		Unkn		423.001		Unknown	Unassigned	False
	A05	SYBR		Unkn		472.528		Unknown	Unassigned	False
	A06	SYBR		Unkn		319.271		Unknown	Unassigned	False
	A07	SYBR		Unkn		488.787		Unknown	Unassigned	False
	A08	SYBR		Unkn		768.355		Unknown	Unassigned	False
	A09	SYBR		Unkn		904.299		Unknown	Unassigned	False
	A10	SYBR		Unkn		469.941		Unknown	Unassigned	False
	A11	SYBR		Unkn		536.525		Unknown	Unassigned	False
	A12	SYBR		Unkn		576.017		Unknown	Unassigned	False
	B01	SYBR		Unkn		390.707		Unknown	Unassigned	False
	B02	SYBR		Unkn		413.213		Unknown	Unassigned	False
	B03	SYBR		Unkn		433.889		Unknown	Unassigned	False
	B04	SYBR		Unkn		504.083		Unknown	Unassigned	False
	B05	SYBR		Unkn		605.526		Unknown	Unassigned	False
	B06	SYBR		Unkn		416.48		Unknown	Unassigned	False
	B07	SYBR		Unkn		493.292		Unknown	Unassigned	False
	B08	SYBR		Unkn		552.043		Unknown	Unassigned	False
	B09	SYBR		Unkn		525.97		Unknown	Unassigned	False
	B10	SYBR		Unkn		477.18		Unknown	Unassigned	False
	B11	SYBR		Unkn		527.339		Unknown	Unassigned	False
	B12	SYBR		Unkn		270.329		Unknown	Unassigned	False
	C01	SYBR		Unkn		496.646		Unknown	Unassigned	False
	C02	SYBR		Unkn		534.231		Unknown	Unassigned	False
	C03	SYBR		Unkn		535.06		Unknown	Unassigned	False
	C04	SYBR		Unkn		550.632		Unknown	Unassigned	False
	C05	SYBR		Unkn		564.785		Unknown	Unassigned	False
	C06	SYBR		Unkn		571.234		Unknown	Unassigned	False
	C07	SYBR		Unkn		1019.08		Unknown	Unassigned	False
	C08	SYBR		Unkn		933.777		Unknown	Unassigned	False
	C09	SYBR		Unkn		1042.55		Unknown	Unassigned	False
	C10	SYBR		Unkn		783.612		Unknown	Unassigned	False
	C11	SYBR		Unkn		677.22		Unknown	Unassigned	False
	C12	SYBR		Unkn		680.242		Unknown	Unassigned	False
	D01	SYBR		Unkn		432.747		Unknown	Unassigned	False
	D02	SYBR		Unkn		490.895		Unknown	Unassigned	False
	D03	SYBR		Unkn		573.06		Unknown	Unassigned	False
	D04	SYBR		Unkn		483.602		Unknown	Unassigned	False
	D05	SYBR		Unkn		445.342		Unknown	Unassigned	False
	D06	SYBR		Unkn		424.124		Unknown	Unassigned	False
	D07	SYBR		Unkn		270.66		Unknown	Unassigned	False
	D08	SYBR		Unkn		509.73		Unknown	Unassigned	False
	D09	SYBR		Unkn		191.882		Unknown	Unassigned	False
	D10	SYBR		Unkn		583.86		Unknown	Unassigned	False
	D11	SYBR		Unkn		786.24		Unknown	Unassigned	False
	D12	SYBR		Unkn		698.596		Unknown	Unassigned	False
	E01	SYBR		Unkn		447.063		Unknown	Unassigned	False
	E02	SYBR		Unkn		455.782		Unknown	Unassigned	False
	E03	SYBR		Unkn		684.016		Unknown	Unassigned	False
	E04	SYBR		Unkn		725.386		Unknown	Unassigned	False
	E05	SYBR		Unkn		729.549		Unknown	Unassigned	False
	E06	SYBR		Unkn		711.035		Unknown	Unassigned	False
	E07	SYBR		Unkn		718.849		Unknown	Unassigned	False
	E08	SYBR		Unkn		704.381		Unknown	Unassigned	False
	E09	SYBR		Unkn		596.493		Unknown	Unassigned	False
	E10	SYBR		Unkn		628.24		Unknown	Unassigned	False
	E11	SYBR		Unkn		594.703		Unknown	Unassigned	False
	E12	SYBR		Unkn		618.919		Unknown	Unassigned	False
	F01	SYBR		Unkn		399.831		Unknown	Unassigned	False
	F02	SYBR		Unkn		471.823		Unknown	Unassigned	False
	F03	SYBR		Unkn		477.618		Unknown	Unassigned	False
	F04	SYBR		Unkn		492.652		Unknown	Unassigned	False
	F05	SYBR		Unkn		413.517		Unknown	Unassigned	False
	F06	SYBR		Unkn		585.683		Unknown	Unassigned	False
	F07	SYBR		Unkn		555.328		Unknown	Unassigned	False
	F08	SYBR		Unkn		445.356		Unknown	Unassigned	False
	F09	SYBR		Unkn		442.86		Unknown	Unassigned	False
	F10	SYBR		Unkn		466.464		Unknown	Unassigned	False
	F11	SYBR		Unkn		460.862		Unknown	Unassigned	False
	F12	SYBR		Unkn		307.127		Unknown	Unassigned	False
	G01	SYBR		Unkn		690.699		Unknown	Unassigned	False
	G02	SYBR		Unkn		629.938		Unknown	Unassigned	False
	G03	SYBR		Unkn		607.813		Unknown	Unassigned	False
	G04	SYBR		Unkn		649.992		Unknown	Unassigned	False
	G05	SYBR		Unkn		668.014		Unknown	Unassigned	False
	G06	SYBR		Unkn		680.096		Unknown	Unassigned	False
	G07	SYBR		Unkn		859.649		Unknown	Unassigned	False
	G08	SYBR		Unkn		715.848		Unknown	Unassigned	False
	G09	SYBR		Unkn		729.516		Unknown	Unassigned	False
	G10	SYBR		Unkn		835.564		Unknown	Unassigned	False
	G11	SYBR		Unkn		760.285		Unknown	Unassigned	False
	G12	SYBR		Unkn		664.854		Unknown	Unassigned	False
	H01	SYBR		Unkn		520.622		Unknown	Unassigned	False
	H02	SYBR		Unkn		533.032		Unknown	Unassigned	False
	H03	SYBR		Unkn		617.058		Unknown	Unassigned	False
	H04	SYBR		Unkn		425.765		Unknown	Unassigned	False
	H05	SYBR		Unkn		2.95232		Unknown	Unassigned	False
	H06	SYBR		Unkn		523.895		Unknown	Unassigned	False
	H07	SYBR		Unkn		520.386		Unknown	Unassigned	False
	H08	SYBR		Unkn		587.514		Unknown	Unassigned	False
	H09	SYBR		Unkn		564.963		Unknown	Unassigned	False
	H10	SYBR		Unkn		632.782		Unknown	Unassigned	False
	H11	SYBR		Unkn		555.858		Unknown	Unassigned	False
	H12	SYBR		Unkn		632.861		Unknown	Unassigned	False

## Sheet: Run Information
File Name	admin_2024-11-20 09-05-37_BR011103.pcrd
Created By User	admin
Notes
ID
Run Started	11/20/2024 01:18:26 UTC
Run Ended	11/20/2024 02:54:34 UTC
Sample Vol	10
Lid Temp	105
Protocol File Name	1.prcl
Plate Setup File Name	2.pltd
Base Serial Number	BR011103
Optical Head Serial Number	788BR10790
CFX Maestro Version	5.2.008.0222.
