# Supplementary material for: Study on biomarkers associated with epigenetic factors in endometriosis combining transcriptome with experimental validation
Source: PeerJ. 2026 Feb 3;14:e20703. doi: 10.7717/peerj.20703 (PMC12880091; doi:10.7717/peerj.20703)
Supplement: Supplemental Information 15 [file peerj-14-20703-s015.zip › peerj-120698-Raw_Data_of_PCR/Raw Data of PCR/PCR/Plate1/admin_2024-11-20 09-05-37_BR011103 - Melt Curve Derivative Results.xlsx]

## Sheet: SYBR
	Temperature	A1	A2	A3	A4	A5	A6	A7	A8	A9	A10	A11	A12	B1	B2	B3	B4	B5	B6	B7	B8	B9	B10	B11	B12	C1	C2	C3	C4	C5	C6	C7	C8	C9	C10	C11	C12	D1	D2	D3	D4	D5	D6	D7	D8	D9	D10	D11	D12
	65	8.63598	11.89	12.5107	8.03812	12.6579	9.71617	11.7693	14.5851	18.138	10.0317	13.4574	12.7654	12.7532	12.8339	12.3707	12.8588	15.3373	11.2714	13.7102	13.8284	14.1034	13.2007	13.1018	8.57683	10.6421	13.4094	11.1939	11.1275	14.0428	13.4593	18.6097	17.2901	19.3296	15.0678	12.4966	13.2648	12.6863	13.2472	13.9337	13.1122	13.4936	13.7328	10.4836	12.8723	9.76589	13.4694	16.7756	15.0926
	65.5	18.7113	25.7616	27.1065	17.4159	27.4255	21.0517	25.5	31.601	39.2989	21.7354	29.1577	27.6584	27.632	27.8069	26.8032	27.8607	33.2307	24.4213	29.7055	29.9615	30.5573	28.6015	28.3872	18.5831	23.0578	29.0537	24.2535	24.1095	30.4261	29.1618	40.321	37.4618	41.8809	32.647	27.0761	28.7403	27.4871	28.7022	30.1897	28.4097	29.2361	29.7544	22.7145	27.8899	21.1594	29.1837	36.3471	32.7007
	66	17.272	23.7799	25.0214	16.0762	25.3159	19.4323	23.5385	29.1702	36.2759	20.0634	26.9148	25.5308	25.5065	25.6679	24.7414	25.7176	30.6745	22.5427	27.4204	27.6568	28.2067	26.4014	26.2036	17.1537	21.2841	26.8188	22.3878	22.2549	28.0856	26.9186	37.2194	34.5801	38.6593	30.1357	24.9933	26.5295	25.3727	26.4944	27.8674	26.2243	26.9872	27.4656	20.9672	25.7446	19.5318	26.9388	33.5512	30.1853
	66.5	17.272	23.7799	25.0214	16.0762	25.3159	19.4323	23.5385	29.1702	36.2759	20.0634	26.9148	25.5308	25.5065	25.6679	24.7414	25.7176	30.6745	22.5427	27.4204	27.6568	28.2067	26.4014	26.2036	17.1537	21.2841	26.8188	22.3878	22.2549	28.0856	26.9186	37.2194	34.5801	38.6593	30.1357	24.9933	26.5295	25.3727	26.4944	27.8674	26.2243	26.9872	27.4656	20.9672	25.7446	19.5318	26.9388	33.5512	30.1853
	67	17.272	23.7799	25.0214	16.0762	25.3159	19.4323	23.5385	29.1702	36.2759	20.0634	26.9148	25.5308	25.5065	25.6679	24.7414	25.7176	30.6745	22.5427	27.4204	27.6568	28.2067	26.4014	26.2036	17.1537	21.2841	26.8188	22.3878	22.2549	28.0856	26.9186	37.2194	34.5801	38.6593	30.1357	24.9933	26.5295	25.3727	26.4944	27.8674	26.2243	26.9872	27.4656	20.9672	25.7446	19.5318	26.9388	33.5512	30.1853
	67.5	17.1287	23.7273	24.9685	15.8679	25.2521	19.3226	23.3902	29.0332	36.195	19.8909	26.8652	25.4369	25.3509	25.5229	24.5762	25.5581	30.5764	22.3637	27.2963	27.316	27.9982	26.1898	25.9151	17.032	21.0791	26.7937	22.1848	22.0662	28.0061	26.784	37.1333	34.457	38.4738	29.9065	24.5676	26.3724	25.3997	26.3747	27.8135	26.1749	27.0294	27.4276	20.8323	25.5933	19.3978	26.8751	33.3478	29.93
	68	18.0862	24.0078	25.2778	17.2261	25.7018	20.0371	24.3607	29.8904	36.6778	21.0141	27.2516	26.0444	26.2878	26.3638	25.5339	26.5347	31.0902	23.4227	28.0568	29.3929	29.2793	27.5445	27.6714	17.7851	22.5257	26.9769	23.5101	23.2684	28.565	27.712	37.7488	35.2019	39.6927	31.4741	27.3882	27.2986	25.1371	27.1453	28.1462	26.4934	26.7253	27.6959	21.6602	26.5702	20.2755	27.2827	34.7175	31.5564
	68.5	19.3097	24.957	26.0856	19.2897	26.105	21.1748	25.8025	31.3895	37.7608	22.7214	27.2773	26.9967	28.1794	28.3191	27.8674	28.4581	32.7257	25.8056	29.386	33.5763	31.7799	29.6774	31.2527	19.1813	23.8809	27.0816	25.4987	25.3704	29.0877	28.6795	38.2392	36.8844	41.5147	33.2256	31.3371	29.5979	25.4809	28.4512	28.8215	27.0386	26.5056	27.8977	23.353	28.1521	21.6526	28.0259	36.4847	34.4355
	69	20.1404	25.7522	26.3329	20.2887	26.1214	21.4509	26.5863	32.9836	38.7936	23.7129	27.3319	27.6388	30.5531	30.9711	30.378	30.361	35.3971	28.3397	31.7516	37.6393	34.1055	31.7409	34.4597	20.6006	23.5574	27.119	26.6206	26.2714	29.1422	29.1594	38.1847	37.5464	42.111	33.9562	33.0149	30.7062	25.9132	28.8347	29.1377	27.1499	26.5546	28.2172	24.321	28.91	21.7975	27.9968	36.8782	35.5529
	69.5	20.9242	25.9906	26.5794	21.9044	26.4205	21.5996	27.1807	35.1349	38.9982	24.747	27.4043	27.8844	34.5109	34.7835	32.968	32.1567	38.6387	31.2177	35.7426	41.5843	36.5369	34.569	37.9887	22.4875	23.6434	27.4336	27.6045	27.2755	29.2396	29.7142	38.7456	37.6605	42.3463	35.0802	33.9337	31.0933	25.6064	28.5522	29.4093	26.956	25.8807	28.2678	25.5894	29.2402	21.8605	27.7559	37.2727	35.4506
	70	21.6687	25.9117	27.1093	23.0376	27.2627	22.3407	27.6364	37.0253	38.7869	25.2767	26.9491	27.438	39.2574	39.6957	36.5993	34.3829	42.263	34.257	40.47	45.1793	39.2128	37.9295	41.1859	25.0483	24.0853	27.488	28.2485	28.341	29.5001	29.5539	39.0232	37.9318	42.3436	35.6202	34.0289	31.2877	25.244	28.1789	29.9679	26.3835	24.8209	27.9902	28.9935	28.551	21.9621	27.7849	36.4524	35.1898
	70.5	22.5462	26.3938	27.2868	23.7313	28.0318	23.2615	28.5	38.3532	39.2089	25.8849	26.9975	27.2944	45.177	46.2174	41.1507	37.4299	47.3509	37.7629	46.4867	49.481	42.7091	41.8988	44.6468	27.8721	24.2142	28.1311	28.4804	29.0547	30.4801	29.3651	39.098	38.29	42.4122	36.0062	33.6066	31.6621	24.9627	27.9394	30.4072	26.0043	24.6409	27.8797	35.5872	27.8808	21.6854	27.5688	35.4024	34.9097
	71	23.0761	27.0823	27.0284	24.7679	28.8346	25.1365	30.0887	39.0687	39.4826	26.6741	27.3839	27.5823	53.0077	54.1038	45.212	40.0173	53.5414	41.7557	53.4016	54.4741	46.3945	45.4566	48.2329	30.5683	24.7367	29.4348	28.6337	30.4865	32.7451	30.3007	39.3623	38.0951	42.7183	36.713	33.3687	32.2437	24.3956	27.5112	30.3427	26.1927	24.7674	27.4747	47.6861	27.7638	21.4184	27.0297	35.5561	34.4454
	71.5	23.611	28.4573	26.9354	25.5303	30.552	29.1611	32.025	39.1983	39.6982	27.0486	27.4709	27.4971	61.4471	62.5648	48.6963	41.165	59.178	45.3198	59.626	58.6103	48.708	47.6588	50.6939	32.7917	26.1166	30.8567	29.1081	32.5173	35.7984	32.0977	39.6885	37.9189	43.0232	37.1699	33.744	33.2137	23.9824	27.3159	30.2576	26.0841	24.4584	26.5789	66.9443	27.3018	21.5582	26.7028	35.9535	34.3492
	72	24.3984	31.8282	27.0739	26.1636	33.1392	34.9191	34.2534	38.61	40.6328	27.7552	27.1396	26.6494	69.2055	70.8067	51.7798	41.4346	64.3813	48.1535	64.1557	61.6339	50.4381	48.5266	52.098	33.7469	26.9139	32.8764	29.6736	34.6739	40.4891	34.3609	39.663	38.3873	43.6313	37.8052	34.8163	34.4285	24.2183	27.7329	30.1335	25.9515	24.3743	26.1379	91.6316	26.7443	21.9139	26.6078	36.7916	34.6889
	72.5	25.2077	36.6361	27.8944	27.6466	36.0045	42.7195	36.2225	37.9433	41.6601	28.8039	26.6971	25.8977	75.7504	77.2979	53.3627	40.9954	69.2537	51.0002	67.3743	63.4909	51.1558	48.3845	52.4582	32.8579	27.5869	36.4124	30.212	37.4165	47.5135	38.6057	40.4473	39.0266	44.9766	39.774	36.9483	35.7472	24.2938	27.9107	29.4262	26.4124	24.7112	25.8362	116.19	26.8309	21.9822	26.1647	38.3917	34.8408
	73	26.1717	42.0751	30.2507	29.6047	39.6372	53.2149	37.4229	37.6456	42.4554	29.2534	26.0295	25.4788	79.8052	81.018	53.3611	39.481	72.0366	52.9156	68.1056	63.386	49.9472	47.6835	51.3028	31.4465	29.3783	41.6174	31.648	41.1405	56.0402	44.2963	41.882	39.8939	47.0227	42.7277	39.6406	37.2933	24.1278	27.6923	28.7995	26.7023	24.8746	25.4328	134.514	27.1661	22.0223	26.2255	40.377	35.0156
	73.5	27.3077	48.3906	33.9965	31.1881	44.7029	65.2958	37.5336	37.6437	44.0976	29.6194	25.3939	25.0798	79.3503	81.1059	52.7768	37.78	72.1536	52.9965	65.8363	61.409	48.2063	46.6502	49.1076	29.7451	31.5215	48.6898	33.815	44.4347	66.673	50.6326	42.8523	41.3698	49.434	46.3963	43.205	38.8541	24.4259	27.4565	28.497	26.5358	24.9298	25.7278	140.64	27.1159	22.2204	26.854	42.3676	35.1172
	74	27.9838	55.3481	38.6291	32.569	51.3371	77.8886	36.8024	37.4577	46.264	30.6269	24.7908	24.7077	74.8108	76.9208	51.9716	36.4511	70.9602	52.3507	62.0474	58.319	46.7219	45.5958	47.0162	27.2837	33.5526	57.1491	35.6483	47.1033	79.0733	57.5754	43.9878	42.5047	51.2858	51.0988	46.9411	40.7316	24.81	27.6657	28.1207	26.4255	25.1747	26.4535	131.248	27.4665	22.1407	26.8809	43.7805	34.4653
	74.5	27.4949	61.6283	42.8263	33.4603	60.0119	89.6029	35.9115	37.6792	48.0549	31.4136	24.4923	25.162	67.6331	69.6626	51.4312	35.8185	68.8344	51.5799	57.7221	55.2598	45.2162	45.2094	45.0311	25.6791	36.1724	65.5151	37.4629	49.0011	90.6648	64.4314	45.2838	43.2754	52.8552	56.2867	50.1271	42.8355	24.4993	27.7837	27.9473	26.7309	25.6913	27.2183	108.847	28.1997	22.431	26.7356	44.2862	33.9745
	75	26.6179	67.2965	45.5868	33.1502	71.4617	97.551	36.3703	38.0371	50.0568	32.1502	24.7312	26.0585	59.0626	61.1083	51.0744	35.8511	65.5951	49.9154	52.7345	53.0922	44.8094	45.0984	44.295	25.783	38.6096	72.762	39.1605	49.2943	99.347	69.7853	45.8829	43.8264	53.5844	61.2249	52.8076	44.329	24.64	28.3178	28.9874	27.1957	26.58	28.6511	80.0862	28.6705	24.8853	27.4639	45.2639	34.6454
	75.5	26.5629	71.1356	45.9091	31.9451	85.3143	99.5839	39.0294	37.8253	52.2942	33.4875	24.9107	26.4638	50.3184	52.3436	50.9381	36.5151	62.2789	48.0711	48.4644	52.3994	45.6733	45.1185	45.396	26.469	40.787	78.3099	39.5533	47.8902	104.031	73.0683	45.7828	43.5284	52.2035	65.2399	55.1316	45.1951	25.6372	30.0453	31.0626	28.354	28.1275	30.41	52.3377	29.916	34.9683	28.7104	46.5524	36.8405
	76	28.2759	71.5885	43.4656	31.293	99.6476	95.3254	43.3965	37.7392	53.6905	35.0889	24.9863	26.963	43.493	44.8911	50.981	37.7654	59.6279	47.5523	46.3116	53.5003	46.7925	46.0067	47.3001	28.4221	43.6386	80.6144	38.9399	45.1694	102.683	73.8209	45.8154	42.6329	49.9407	68.187	56.5273	45.6666	27.2752	32.9577	33.688	30.9485	30.5954	31.8143	29.9433	32.4982	54.459	31.0609	50.3487	41.8119
	76.5	32.3727	68.7416	39.0506	30.8592	111.488	84.6262	48.6405	38.3971	54.3126	36.2017	25.4077	29.001	38.9779	39.7522	50.6209	39.7722	57.698	47.5449	45.5917	56.8523	49.2901	47.5667	49.8921	32.2456	46.8054	79.4293	38.2201	41.4271	96.5303	71.0572	44.6743	42.1034	47.909	69.5461	56.8753	44.7645	31.7208	38.4484	40.6741	37.1728	36.1879	33.5864	15.331	38.1474	76.7718	39.111	63.3375	54.2737
	77	40.6479	63.1463	34.2957	30.2124	117.949	69.0357	53.1432	39.3287	55.4118	36.7919	26.4182	32.1483	36.2311	36.3189	49.6629	42.0321	57.155	47.1241	45.6338	62.1097	53.2413	48.9666	53.8681	35.8106	50.238	75.7815	37.3604	37.8655	89.6957	65.7411	43.2672	41.3369	45.6925	68.9501	56.6294	43.1027	44.7956	53.5593	58.8971	53.0676	51.2832	35.3496	8.29445	53.7383	97.113	58.9791	92.0696	79.7295
	77.5	51.858	55.129	29.8856	30.1979	117.274	52.2367	54.7792	40.9719	57.851	37.2922	29.096	36.517	35.1757	33.621	48.9825	44.1104	57.9274	46.8644	46.2906	67.5126	57.7337	50.4694	57.8959	38.242	53.2777	69.707	37.697	35.066	85.1615	58.7973	42.4384	39.8919	43.701	66.9845	54.6705	41.4758	67.7151	79.7282	87.898	80.1171	77.3294	36.1371	5.49642	81.6011	112.48	90.2691	134.149	116.66
	78	61.3334	49.36	26.5126	30.755	108.232	36.682	52.9514	45.4188	64.6314	37.9966	39.659	44.3777	34.6265	30.9716	48.2538	46.9787	60.657	46.8175	47.9916	72.7286	63.4654	52.275	61.4806	39.8251	54.3236	60.7803	41.7102	32.439	83.2522	50.8487	41.3225	38.8265	42.7627	64.6943	50.8232	40.4833	94.596	109.235	121.172	111.381	107.065	37.3545	4.21829	114.351	111.71	125.083	179.001	155.856
	78.5	66.7607	50.8328	24.715	29.8227	91.6936	23.2971	49.6058	53.2187	76.4193	38.0793	63.5268	53.5302	33.0393	27.9554	47.0958	51.3022	65.0799	45.8057	50.9677	77.3404	70.6307	54.6811	65.0835	39.3816	52.9223	50.4238	47.8198	30.346	82.4698	42.633	40.4773	37.9787	42.3571	63.3834	45.99	39.7906	119.954	136.741	153.734	140.524	134.843	45.8465	3.56406	145.545	91.3498	157.317	216.364	189.339
	79	67.4335	57.1631	24.0442	28.6872	71.2316	13.3838	46.7269	63.2948	88.8059	37.6851	96.7223	60.1051	30.7978	25.0467	46.1108	56.4861	68.5673	44.0891	54.3264	79.1739	77.2724	58.5053	67.5434	36.7606	49.2552	40.5562	53.6114	29.8693	80.5468	35.788	41.1324	37.1237	41.7944	62.6278	41.0804	39.4189	138.211	157.006	176.536	161.183	155.069	66.0584	2.80322	169.084	64.8389	178.604	234.499	207.639
	79.5	62.1272	64.6735	24.0815	28.0815	50.9379	7.34199	45.3604	73.8171	99.6254	37.8879	131.193	65.5109	28.6016	22.6181	44.8238	61.4304	69.1998	42.5544	56.8302	78.1981	82.3781	63.6904	68.3171	33.5633	44.0544	31.4935	59.6851	31.0698	74.6049	30.738	42.6037	37.1527	41.2413	62.2454	36.4402	39.349	138.683	156.666	175.466	160.548	154.744	92.0797	1.56354	171.166	39.7038	175.435	220.164	197.862
	80	51.4763	72.2535	24.6124	27.5743	32.9875	3.43901	45.7936	83.1763	109.098	37.677	161.057	72.0352	25.5162	20.6769	43.074	66.2707	66.8171	40.9695	58.4414	75.813	84.9306	69.2341	67.777	30.2107	39.6478	23.983	66.5438	35.0843	61.9197	28.5936	45.2723	39.313	42.6489	61.9709	34.1359	40.2198	117.941	131.956	149.035	135.399	129.914	117.526	0.733283	146.923	17.1997	146.54	175.567	160.93
	80.5	41.5481	74.6156	25.8009	29.7995	18.5556	0.77022	48.3896	88.0928	112.214	36.0966	174.064	78.8457	22.2467	19.7175	41.1333	69.7478	60.8464	39.251	57.5274	72.0919	83.2977	73.518	66.4024	26.6395	38.8502	20.3954	73.8858	43.8365	44.6307	35.3547	54.9534	47.0322	52.0658	63.3378	39.3169	44.824	86.4819	96.669	110.33	98.9211	94.1051	139.509	-0.202651	109.393	3.46137	106.512	121.066	113.537
	81	37.4167	64.9552	28.1286	34.8095	8.80296	-0.329164	54.4708	85.2238	106.057	34.6551	159.344	87.4676	20.0121	19.7144	38.4618	69.6144	52.0488	37.2958	52.6789	66.976	77.2544	74.2591	64.4408	23.3137	45.1465	24.1323	82.5557	57.0914	28.4114	50.5447	77.5258	66.7025	73.3767	68.8453	55.7261	56.8261	53.7713	60.9236	69.623	62.0268	58.6148	145.746	-0.73763	70.4843	-0.0382567	66.5303	70.9707	67.906
	81.5	38.7598	48.0314	31.494	39.3326	3.42972	-0.433966	63.2613	76.1782	97.7746	35.2169	124.06	98.7527	18.2258	19.968	35.114	65.7498	45.1706	34.8807	45.7893	61.3854	67.3992	70.4109	61.5804	20.6716	57.9813	34.1123	91.988	71.4454	15.6053	67.2198	113.209	97.2509	103.677	78.4887	78.6288	75.3181	25.5606	29.2931	34.0888	30.0582	27.8281	126.065	-0.49779	35.7602	-0.0298592	32.0487	31.0109	30.0829
	82	42.7524	31.386	35.4024	43.6678	0.097789	-0.909708	70.9277	65.5686	90.9816	38.019	83.2418	108.741	15.6993	20.169	31.9	59.7522	42.1626	32.4131	39.8565	54.7573	55.1979	63.5216	57.5914	18.3118	71.5679	45.6661	99.2642	82.6728	6.10834	82.7267	155.717	131.081	136.897	89.6868	102.204	96.5192	7.1815	8.49672	11.3308	9.45396	7.72555	92.8027	0.0438468	12.4044	0.483084	9.9094	7.82982	7.5825
	82.5	48.414	16.2841	40.4837	47.4852	-1.95055	-1.14603	76.8979	55.2935	81.6803	42.4704	45.0628	111.024	12.979	20.0505	28.4755	51.9042	41.4383	29.9974	35.6236	46.4911	43.1594	55.1388	52.6742	16.2895	82.9822	56.921	100.479	87.5893	1.38751	93.5388	197.179	162.689	166.566	100.461	123.082	116.455	-0.303214	0.950351	2.43093	1.82232	0.571138	60.3366	0.609074	3.20369	1.03905	1.57795	0.846923	0.0459095
	83	52.0837	5.08195	49.3743	45.6397	-1.64509	-0.686509	80.6062	47.1026	70.052	47.6227	16.0088	101.562	10.7327	19.6257	24.8055	42.7873	41.9163	27.6137	32.7171	36.7804	32.1354	45.8983	45.9856	15.737	88.9543	65.1448	90.5363	83.785	0.577915	88.4955	224.944	182.671	181.729	106.178	131.616	127.409	-1.08822	0.0376777	0.552543	0.707119	0.402178	30.6574	1.2933	1.53835	1.36415	0.452572	0.765983	-0.600825
	83.5	48.0842	0.552735	61.894	40.7512	-0.692411	-0.824675	75.6932	45.0925	61.1905	52.9299	1.15746	82.2284	9.25317	18.7102	22.1855	35.7169	41.911	26.5104	31.1521	26.6676	22.4432	37.5045	38.1037	16.7206	81.906	62.7425	71.0896	70.9395	0.215138	69.2071	224.757	177.686	176.322	101.052	119.217	122.792	-0.00230239	0.438126	0.882877	0.955764	0.679968	9.41244	1.79003	1.50005	1.92053	0.503168	1.0959	0.0896725
	84	37.6297	0.00300655	74.1316	38.0026	-0.368629	-0.981536	60.7853	49.7318	54.3582	57.0102	-2.17218	58.5546	8.42493	16.1529	20.3223	31.1857	38.0392	26.9597	29.1862	18.2286	15.6169	30.7041	31.2837	18.0084	63.6027	49.909	49.5093	53.7355	-0.182563	47.6437	195.918	149.83	156.648	88.5979	93.6783	105.744	0.35544	0.789735	1.43329	1.26676	0.74066	1.92062	1.89049	1.68381	2.31433	0.451775	1.41204	1.29265
	84.5	26.5292	0.0888625	83.6519	35.4039	0.373794	-0.235765	43.7336	56.9308	47.0941	58.7734	-1.0504	35.1044	7.94382	12.6126	18.1908	28.2564	29.897	27.1113	25.195	11.9181	10.9899	23.8383	25.6688	19.4445	44.0674	34.9612	29.5759	38.3721	0.272716	27.3835	149.987	112.799	131.225	74.0735	66.2894	83.4382	0.545977	1.36044	1.56965	1.23711	1.34201	1.79795	1.87271	1.50271	2.10929	0.469946	2.09418	1.96084
	85	16.6118	0.41878	89.1696	32.7537	1.32765	0.132323	27.9295	65.6947	43.8755	60.2988	-0.162824	16.4672	8.03644	9.98203	16.1871	26.9152	20.8347	26.2181	19.4281	7.86783	6.78727	16.6676	20.735	20.5906	26.3995	20.7807	13.6802	26.3741	0.55343	10.7967	99.9503	76.7291	106.817	59.3904	40.9737	60.6408	0.926745	1.95987	1.85833	1.26988	1.73274	1.78823	1.4783	1.09345	2.30938	0.779131	3.03314	2.21331
	85.5	8.37037	0.541386	84.3526	32.9446	1.49013	-0.164555	13.1832	76.7861	48.2026	62.2191	0.375828	5.99582	8.50636	7.6684	14.9948	26.9419	12.661	24.4854	13.8211	6.51026	4.34086	10.5773	17.203	19.4991	11.8096	8.22506	5.24638	18.6399	0.64114	2.6865	56.4091	50.6806	87.691	47.2898	22.9067	42.0681	0.672338	2.35262	1.89449	1.91111	1.38858	1.72797	1.23403	1.05253	2.61721	0.814233	3.22396	2.16382
	86	4.10316	0.699325	67.492	34.4796	1.58435	0.166234	4.07113	85.2534	55.6138	62.1779	1.06961	1.93759	7.5552	5.37113	13.8253	26.0281	6.54386	21.0828	8.88528	7.06994	3.58919	6.01397	14.7371	16.1617	4.53694	1.66199	3.31177	16.1019	1.03289	1.42074	27.2427	40.045	73.5667	38.8161	16.0567	30.9665	0.484352	2.76148	1.66863	2.26989	1.62361	1.40558	1.35777	1.08821	2.3886	0.635026	2.80209	1.96801
	86.5	3.3541	0.993051	47.1255	34.9935	1.95959	0.132056	1.656	86.3101	61.2115	59.2396	1.11029	0.721397	5.50952	4.63488	12.1506	24.0957	3.22408	15.9604	5.18	7.35856	2.66014	2.67594	11.8664	12.0321	3.73624	0.601082	3.00695	15.6547	1.04358	1.29676	12.0535	40.2645	61.5612	30.5631	16.1361	24.7487	0.748346	3.10438	1.60066	2.0207	1.65524	0.982375	1.64582	1.36411	2.14081	0.941008	2.75342	1.96288
	87	3.01963	1.0502	28.8987	36.0904	1.93889	-0.451632	0.974627	81.9946	64.2993	52.476	0.319475	0.272807	4.10237	4.97068	11.2055	21.6479	2.09583	10.6109	3.53665	7.0129	2.45599	0.703282	8.53367	7.7489	4.92683	0.911448	2.50405	14.3011	0.557965	1.04559	6.11221	44.4331	51.0953	21.7992	17.2289	19.367	0.778025	2.81647	1.5458	2.17399	1.0206	0.898843	1.77021	2.09144	2.16536	1.80821	2.5052	2.04995
	87.5	2.35966	0.927415	12.9322	37.3484	1.55954	-0.462188	0.436883	72.3624	61.9896	40.9267	-0.0442639	-0.203997	2.67432	4.82655	10.2582	18.5183	1.37596	6.3865	2.88782	6.57707	3.10249	0.00351109	6.07974	4.0392	6.0701	1.4698	2.20062	12.9007	0.707835	0.291891	3.80048	45.9354	39.985	13.877	17.1525	13.8579	0.717999	2.3377	1.15233	2.11635	0.827776	0.912628	2.11188	2.3096	2.16509	1.84483	1.86388	2.12434
	88	2.0448	0.619517	2.98247	37.7054	1.04769	0.105731	1.19196	55.3312	51.4829	27.883	0.119705	-0.431248	0.78954	4.41359	8.45156	14.839	0.52901	3.37755	2.01725	5.44071	2.90374	0.178957	4.48359	1.49924	6.73165	1.87384	1.8565	12.0726	0.864038	-0.501071	1.62699	38.9848	28.7823	6.81936	14.8236	8.89133	0.928313	1.95174	1.22603	1.50932	1.07271	0.964347	2.53567	2.20661	2.02576	1.44595	1.40845	2.44238
	88.5	1.75167	0.315746	0.737801	36.5194	0.563049	0.465597	1.55477	36.4671	36.285	16.8475	0.637316	-0.11662	-0.0183103	4.01211	6.56988	10.7334	0.18275	1.26914	1.32697	3.48623	2.40218	0.355521	2.76842	0.377362	7.24117	1.54963	1.14132	11.3187	0.613614	-0.648241	0.254704	27.3442	19.8313	2.18578	11.2802	4.57215	1.07932	1.35377	1.36746	1.36041	0.925718	1.19507	2.34833	2.35392	1.98935	1.59327	1.57435	3.04182
	89	1.49526	0.190109	0.740585	32.3632	0.0237935	0.804367	1.03524	21.5467	21.8722	8.1139	1.04688	-0.0580362	0.0767139	3.63013	5.25473	6.99825	-0.0816057	0.335602	1.28389	1.66631	2.37507	0.390097	1.55277	0.376896	7.16097	1.32199	0.609019	11.0402	0.677829	-0.578882	0.39006	16.9152	13.3364	0.464411	7.72635	1.47342	0.918955	0.915373	1.29818	1.75454	0.790081	1.56415	1.88837	1.88596	2.15239	1.57923	1.44609	3.21607
	89.5	1.53625	-0.077433	0.544626	25.5092	0.0172966	1.18039	1.21833	10.2255	10.2416	2.87942	1.00551	0.192466	-0.171106	3.20649	3.75006	3.81397	-0.31492	0.201397	0.549987	0.866714	1.68236	0.78575	1.71524	0.575754	5.59003	1.12991	0.55828	11.0383	0.74638	-0.672058	0.607871	8.00379	8.22976	0.345805	4.52848	-0.0796797	0.652291	0.867479	1.35924	1.91928	1.00968	1.49037	1.70359	1.13487	2.30949	1.07547	1.28103	3.21695
	90	1.62485	-0.301407	0.7709	18.0411	0.303131	1.24897	1.44272	2.88224	2.22033	1.63465	0.869902	1.26053	-0.0209204	2.65603	2.56756	1.35948	0.251209	0.204684	-0.0843407	0.430326	0.620431	1.16286	1.7747	0.35828	3.67113	0.404274	0.234441	10.9709	0.3711	-0.439017	0.770148	1.6822	4.39598	0.421613	2.01017	-0.24907	0.851117	0.767179	1.23722	2.04097	1.04124	1.26169	1.31353	1.16375	2.08752	0.946185	1.37337	3.19349
	90.5	1.18911	-0.240034	0.635805	11.2414	0.389012	0.726847	0.822566	0.605762	-1.28712	1.5467	0.539854	1.55722	0.613089	2.02427	2.02245	-0.331142	1.23423	0.1835	0.17074	-0.0752547	0.123603	0.92524	0.909492	0.767388	2.27624	0.0905982	0.0462911	9.84662	-0.0267873	0.00236756	1.59	-0.143499	2.21023	0.33259	0.878568	0.0656022	0.7677	0.54737	1.08431	1.80799	0.714879	0.899822	0.572615	1.14111	1.86978	1.03531	1.59459	2.97985
	91	0.921639	-0.0743931	0.0187585	5.78023	0.476437	0.226675	0.543512	0.804146	-1.07325	0.973162	-0.328831	0.920389	0.931057	1.52494	1.5585	-0.708422	1.15276	0.512724	0.283548	-0.428029	-0.355471	0.545302	0.511351	1.25456	0.882691	0.38553	0.16337	7.36731	-0.0339657	-0.00161219	1.67556	0.0941927	1.23612	0.0232253	0.61317	0.352837	0.186477	0.606631	0.986945	1.09085	0.636451	0.693126	0.563473	0.99413	1.82506	0.549786	1.25308	2.45426
	91.5	0.743536	-0.0343572	0.00616657	2.93839	0.651013	0.0519358	0.938741	1.16229	0.101259	0.982565	-0.883684	0.935628	0.762647	1.0447	1.11938	-0.627398	0.526961	0.748055	0.0952671	-0.174363	-0.821884	0.366164	0.581604	0.915394	-0.142945	0.385867	0.208342	4.75001	0.00608314	0.0637934	1.17944	0.194031	1.1591	-0.346124	0.595702	0.793796	-0.00200901	0.592157	0.754645	0.543453	0.813705	0.492842	0.878426	0.852226	1.67098	0.0606317	0.953191	1.70882
	92	0.274951	0.239381	-0.264845	2.07278	0.251314	-0.49897	1.08029	1.32865	0.708953	1.46652	-0.790334	1.17837	0.899259	0.60238	0.608832	-0.167637	0.361504	0.965842	0.314892	-0.0776402	-1.05442	-0.0923905	0.270467	0.851709	-0.426952	0.428617	0.102608	2.63755	0.0266254	0.654087	1.09624	0.144682	1.10125	-0.497199	0.327232	1.03644	0.237864	0.756589	0.581858	0.411478	0.818618	0.587052	0.763973	0.607908	1.50533	-0.122317	1.07093	1.27043
	92.5	0.100039	0.679391	-0.602034	1.7656	-0.106063	-0.834476	1.13894	1.00553	1.30016	1.24064	-0.618485	0.415631	0.846599	0.142829	0.173188	0.397877	0.0439818	1.16468	0.428471	-0.481555	-0.772573	-0.582131	0.00333972	1.31283	-0.453739	0.561376	0.0426416	0.796874	-0.137631	0.680548	0.794305	-0.120165	0.882606	-0.287502	0.256576	0.817111	0.0999776	1.06291	0.799904	0.299202	0.885382	0.738843	1.06939	0.548614	1.3644	-0.0891029	0.753059	1.23541
	93	0.227647	0.804544	-0.704427	1.57584	-0.0160294	-0.788784	1.0853	0.385561	1.84778	1.17858	-0.716356	0.417497	0.468806	0.333261	-0.228807	0.936245	-0.786574	0.870237	0.0215	-0.358976	-0.110142	-0.602524	0.453733	0.924603	-0.37118	0.742685	-0.0304212	-0.392205	-0.237168	0.436331	0.367475	0.0169663	0.399364	0.121629	0.145553	0.0282513	0.115083	1.05789	0.787041	0.561878	0.886015	0.773839	1.28593	0.00553028	1.20128	0.0864848	0.587065	1.0107
	93.5	0.729182	1.18095	-1.11201	1.26618	0.480775	-0.501764	0.873505	-0.0960961	1.77171	0.759364	-0.319236	0.0635286	-0.0249005	0.309783	-0.751385	0.963521	-0.551561	0.287828	-0.017155	-0.0663329	0.366739	-1.23455	0.685601	0.325836	-0.205707	0.0657904	-0.39837	-0.429843	-0.706369	0.0176825	0.514578	0.869235	-0.151418	1.03078	0.35433	-0.462193	0.771052	1.0615	1.03302	0.311375	0.965719	0.524813	1.21945	-0.163508	0.762002	0.535546	0.219808	0.700192
	94	0.883943	1.42123	-1.31475	0.947796	0.654203	-0.56478	0.631378	-0.530113	1.49501	0.250509	-0.0394507	-0.556298	-0.208865	-0.0142847	-1.10157	1.01282	-0.150985	-0.0173016	-0.112788	-0.252771	0.796452	-1.65928	0.697287	0.504005	-0.205214	-0.297522	-0.664056	-0.486367	-1.14374	-0.30828	0.344061	1.24874	-0.469544	1.74932	0.371862	-1.00834	0.939618	1.1224	1.36109	0.18699	0.768803	0.265757	1.16196	0.0533217	0.455928	0.92291	-0.052733	0.822553
	94.5	2.23033	2.42336	-2.05821	0.277536	2.06517	0.277087	0.268466	-0.678513	1.3	-1.7564	0.559427	-2.87795	-1.02462	-0.976657	-1.7297	0.308958	0.94192	-0.776442	0.0653086	-0.768468	1.15879	-3.25082	0.244189	0.134887	-0.0312871	-1.97112	-1.46829	-0.355361	-1.99906	-1.76598	0.449904	2.60362	-1.23295	3.24494	1.47672	-0.97268	1.47867	1.243	2.27085	-1.67284	1.09619	-0.445357	1.60181	1.0998	-0.40248	1.39641	-1.50524	0.497022
	95	1.62973	1.54112	-1.25842	-0.179913	1.65054	0.556496	-0.0312824	-0.198357	0.448196	-1.78899	0.58798	-2.4568	-0.93652	-1.00003	-1.06884	-0.38267	0.99841	-0.725014	0.229924	-0.490841	0.53329	-2.30903	-0.199116	-0.194779	0.0507061	-1.83142	-1.03474	-0.106764	-1.18074	-1.45556	0.320119	1.85583	-0.868153	2.04311	1.28833	-0.235955	0.910766	0.551932	1.42453	-1.79148	0.623452	-0.600368	0.867446	0.98933	-0.610906	0.742914	-1.38401	-0.107423
[truncated: 48 more columns]

## Sheet: Run Information
File Name	admin_2024-11-20 09-05-37_BR011103.pcrd
Created By User	admin
Notes
ID
Run Started	11/20/2024 01:18:26 UTC
Run Ended	11/20/2024 02:54:34 UTC
Sample Vol	10
Lid Temp	105
Protocol File Name	1.prcl
Plate Setup File Name	2.pltd
Base Serial Number	BR011103
Optical Head Serial Number	788BR10790
CFX Maestro Version	5.2.008.0222.
