# Supplementary material for: Study on biomarkers associated with epigenetic factors in endometriosis combining transcriptome with experimental validation
Source: PeerJ. 2026 Feb 3;14:e20703. doi: 10.7717/peerj.20703 (PMC12880091; doi:10.7717/peerj.20703)
Supplement: Supplemental Information 15 [file peerj-14-20703-s015.zip › peerj-120698-Raw_Data_of_PCR/Raw Data of PCR/PCR/Plate1/admin_2024-11-20 09-05-37_BR011103 - Melt Curve Peak Results.xlsx]

## Sheet: 0
	Well	Fluor	Target	Content	Sample	Melt Temperature	Peak Height	Begin Temperature	End Temperature	Well Note
	A01	SYBR		Unkn		None	None	None	None
	A02	SYBR		Unkn		None	None	None	None
	A03	SYBR		Unkn		None	None	None	None
	A04	SYBR		Unkn		None	None	None	None
	A05	SYBR		Unkn		77	117.949	67.5	82
	A06	SYBR		Unkn		75.5	99.5839	67.5	81
	A07	SYBR		Unkn		None	None	None	None
	A08	SYBR		Unkn		None	None	None	None
	A09	SYBR		Unkn		80.5	112.214	67.5	85
	A10	SYBR		Unkn		None	None	None	None
	A11	SYBR		Unkn		80.5	174.064	74.5	83.5
	A12	SYBR		Unkn		82.5	111.024	74	87.5
	B01	SYBR		Unkn		None	None	None	None
	B02	SYBR		Unkn		None	None	None	None
	B03	SYBR		Unkn		None	None	None	None
	B04	SYBR		Unkn		None	None	None	None
	B05	SYBR		Unkn		None	None	None	None
	B06	SYBR		Unkn		None	None	None	None
	B07	SYBR		Unkn		None	None	None	None
	B08	SYBR		Unkn		None	None	None	None
	B09	SYBR		Unkn		None	None	None	None
	B10	SYBR		Unkn		None	None	None	None
	B11	SYBR		Unkn		None	None	None	None
	B12	SYBR		Unkn		None	None	None	None
	C01	SYBR		Unkn		None	None	None	None
	C02	SYBR		Unkn		None	None	None	None
	C03	SYBR		Unkn		82.5	100.479	77	90.5
	C04	SYBR		Unkn		None	None	None	None
	C05	SYBR		Unkn		75.5	104.031	67.5	83.5
	C06	SYBR		Unkn		None	None	None	None
	C07	SYBR		Unkn		83	224.944	78.5	88.5
	C08	SYBR		Unkn		83	182.671	79.5	86
	C09	SYBR		Unkn		83	181.729	79.5	93.5
	C10	SYBR		Unkn		83	106.178	80	89
	C11	SYBR		Unkn		83	131.616	80	86
	C12	SYBR		Unkn		83	127.409	79.5	89.5
	D01	SYBR		Unkn		79.5	138.683	75	82.5
	D02	SYBR		Unkn		79	157.006	73.5	83
	D03	SYBR		Unkn		79	176.536	74.5	83
	D04	SYBR		Unkn		79	161.183	74	83
	D05	SYBR		Unkn		79	155.069	72	82.5
	D06	SYBR		Unkn		81	145.746	73	86.5
	D07	SYBR		Unkn		73.5	140.64	67.5	80.5
	D08	SYBR		Unkn		79.5	171.166	72.5	83
	D09	SYBR		Unkn		77.5	112.48	71.5	81
	D10	SYBR		Unkn		79	178.604	73	83
	D11	SYBR		Unkn		79	234.499	70.5	82.5
	D12	SYBR		Unkn		79	207.639	74.5	82.5
	E01	SYBR		Unkn		None	None	None	None
	E02	SYBR		Unkn		None	None	None	None
	E03	SYBR		Unkn		86.5	101.241	84	92
	E04	SYBR		Unkn		80	141.386	76	84
	E05	SYBR		Unkn		80.5	140.679	76.5	88
	E06	SYBR		Unkn		80.5	105.797	77	83.5
	E07	SYBR		Unkn		80.5	197.461	74	85
	E08	SYBR		Unkn		80.5	200.744	76.5	84.5
	E09	SYBR		Unkn		80.5	131.51	76.5	84
	E10	SYBR		Unkn		80	141.239	76.5	83
	E11	SYBR		Unkn		80.5	171.164	76.5	84.5
	E12	SYBR		Unkn		80.5	148.511	76	85
	F01	SYBR		Unkn		None	None	None	None
	F02	SYBR		Unkn		None	None	None	None
	F03	SYBR		Unkn		None	None	None	None
	F04	SYBR		Unkn		None	None	None	None
	F05	SYBR		Unkn		None	None	None	None
	F06	SYBR		Unkn		None	None	None	None
	F07	SYBR		Unkn		None	None	None	None
	F08	SYBR		Unkn		None	None	None	None
	F09	SYBR		Unkn		None	None	None	None
	F10	SYBR		Unkn		None	None	None	None
	F11	SYBR		Unkn		None	None	None	None
	F12	SYBR		Unkn		None	None	None	None
	G01	SYBR		Unkn		83	163.852	79	88
	G02	SYBR		Unkn		83	144.777	79	87.5
	G03	SYBR		Unkn		83	136.995	79.5	90.5
	G04	SYBR		Unkn		83.5	149.578	79.5	87.5
	G05	SYBR		Unkn		83	156.631	79.5	86.5
	G06	SYBR		Unkn		83	163.749	79	87
	G07	SYBR		Unkn		83	200.341	77.5	88
	G08	SYBR		Unkn		83	151.573	79.5	86.5
	G09	SYBR		Unkn		83	174.019	78.5	89
	G10	SYBR		Unkn		83	196.162	79.5	87.5
	G11	SYBR		Unkn		83.5	181.965	78.5	87.5
	G12	SYBR		Unkn		83	154.669	78.5	86.5
	H01	SYBR		Unkn		78.5	140.932	72.5	83
	H02	SYBR		Unkn		79	165.044	73.5	82.5
	H03	SYBR		Unkn		79	186.097	74.5	82.5
	H04	SYBR		Unkn		78.5	154.482	72.5	82
	H05	SYBR		Unkn		None	None	None	None
	H06	SYBR		Unkn		79	157.701	75	86
	H07	SYBR		Unkn		79	152.867	70.5	83
	H08	SYBR		Unkn		79	175.021	74.5	83
	H09	SYBR		Unkn		79	170.875	75	82.5
	H10	SYBR		Unkn		79	187.136	73.5	82.5
	H11	SYBR		Unkn		79	165.975	74.5	82.5
	H12	SYBR		Unkn		79	188.846	74	83

## Sheet: Run Information
File Name	admin_2024-11-20 09-05-37_BR011103.pcrd
Created By User	admin
Notes
ID
Run Started	11/20/2024 01:18:26 UTC
Run Ended	11/20/2024 02:54:34 UTC
Sample Vol	10
Lid Temp	105
Protocol File Name	1.prcl
Plate Setup File Name	2.pltd
Base Serial Number	BR011103
Optical Head Serial Number	788BR10790
CFX Maestro Version	5.2.008.0222.
