# Supplementary material for: Study on biomarkers associated with epigenetic factors in endometriosis combining transcriptome with experimental validation
Source: PeerJ. 2026 Feb 3;14:e20703. doi: 10.7717/peerj.20703 (PMC12880091; doi:10.7717/peerj.20703)
Supplement: Supplemental Information 15 [file peerj-14-20703-s015.zip › peerj-120698-Raw_Data_of_PCR/Raw Data of PCR/PCR/Plate1/admin_2024-11-20 09-05-37_BR011103 - Melt Curve Plate View Results.xlsx]

## Sheet: SYBR
		1	2	3	4	5	6	7	8	9	10	11	12
A	Content	Unkn	Unkn	Unkn	Unkn	Unkn	Unkn	Unkn	Unkn	Unkn	Unkn	Unkn	Unkn
A	Sample
A	Peak 1	None	None	None	None	77	75.5	None	None	80.5	None	80.5	82.5
A	Peak 2	None	None	None	None	None	None	None	None	None	None	None	None
B	Content	Unkn	Unkn	Unkn	Unkn	Unkn	Unkn	Unkn	Unkn	Unkn	Unkn	Unkn	Unkn
B	Sample
B	Peak 1	None	None	None	None	None	None	None	None	None	None	None	None
B	Peak 2	None	None	None	None	None	None	None	None	None	None	None	None
C	Content	Unkn	Unkn	Unkn	Unkn	Unkn	Unkn	Unkn	Unkn	Unkn	Unkn	Unkn	Unkn
C	Sample
C	Peak 1	None	None	82.5	None	75.5	None	83	83	83	83	83	83
C	Peak 2	None	None	None	None	None	None	None	None	None	None	None	None
D	Content	Unkn	Unkn	Unkn	Unkn	Unkn	Unkn	Unkn	Unkn	Unkn	Unkn	Unkn	Unkn
D	Sample
D	Peak 1	79.5	79	79	79	79	81	73.5	79.5	77.5	79	79	79
D	Peak 2	None	None	None	None	None	None	None	None	None	None	None	None
E	Content	Unkn	Unkn	Unkn	Unkn	Unkn	Unkn	Unkn	Unkn	Unkn	Unkn	Unkn	Unkn
E	Sample
E	Peak 1	None	None	86.5	80	80.5	80.5	80.5	80.5	80.5	80	80.5	80.5
E	Peak 2	None	None	None	None	None	None	None	None	None	None	None	None
F	Content	Unkn	Unkn	Unkn	Unkn	Unkn	Unkn	Unkn	Unkn	Unkn	Unkn	Unkn	Unkn
F	Sample
F	Peak 1	None	None	None	None	None	None	None	None	None	None	None	None
F	Peak 2	None	None	None	None	None	None	None	None	None	None	None	None
G	Content	Unkn	Unkn	Unkn	Unkn	Unkn	Unkn	Unkn	Unkn	Unkn	Unkn	Unkn	Unkn
G	Sample
G	Peak 1	83	83	83	83.5	83	83	83	83	83	83	83.5	83
G	Peak 2	None	None	None	None	None	None	None	None	None	None	None	None
H	Content	Unkn	Unkn	Unkn	Unkn	Unkn	Unkn	Unkn	Unkn	Unkn	Unkn	Unkn	Unkn
H	Sample
H	Peak 1	78.5	79	79	78.5	None	79	79	79	79	79	79	79
H	Peak 2	None	None	None	None	None	None	None	None	None	None	None	None

## Sheet: Run Information
File Name	admin_2024-11-20 09-05-37_BR011103.pcrd
Created By User	admin
Notes
ID
Run Started	11/20/2024 01:18:26 UTC
Run Ended	11/20/2024 02:54:34 UTC
Sample Vol	10
Lid Temp	105
Protocol File Name	1.prcl
Plate Setup File Name	2.pltd
Base Serial Number	BR011103
Optical Head Serial Number	788BR10790
CFX Maestro Version	5.2.008.0222.
