# Supplementary material for: Study on biomarkers associated with epigenetic factors in endometriosis combining transcriptome with experimental validation
Source: PeerJ. 2026 Feb 3;14:e20703. doi: 10.7717/peerj.20703 (PMC12880091; doi:10.7717/peerj.20703)
Supplement: Supplemental Information 15 [file peerj-14-20703-s015.zip › peerj-120698-Raw_Data_of_PCR/Raw Data of PCR/PCR/Plate1/admin_2024-11-20 09-05-37_BR011103 - Melt Curve RFU Results.xlsx]

## Sheet: SYBR
	Temperature	A1	A2	A3	A4	A5	A6	A7	A8	A9	A10	A11	A12	B1	B2	B3	B4	B5	B6	B7	B8	B9	B10	B11	B12	C1	C2	C3	C4	C5	C6	C7	C8	C9	C10	C11	C12	D1	D2	D3	D4	D5	D6	D7	D8	D9	D10	D11	D12
	65	3212.13	3305.86	3386.32	3367.76	3406.5	3162.23	3419.03	3724.05	3896.3	3389.06	3409.61	3383.96	3251.51	3293.68	3376.15	3412.11	3547.57	3318.24	3456.29	3566.29	3484.34	3425.25	3494.89	3079.66	3330.92	3410.42	3392.17	3428.62	3437.45	3451.33	3978.99	3957.53	4052.34	3747.67	3616.73	3645.66	3222.73	3361.76	3454.8	3355.02	3352.21	3393.29	3235.98	3415.64	3120.45	3459.8	3788.96	3688.82
	65.5	3203.5	3293.97	3373.81	3359.72	3393.84	3152.51	3407.27	3709.46	3878.17	3379.02	3396.15	3371.19	3238.75	3280.84	3363.78	3399.25	3532.23	3306.97	3442.58	3552.46	3470.23	3412.05	3481.79	3071.08	3320.28	3397.01	3380.98	3417.49	3423.4	3437.87	3960.38	3940.24	4033.01	3732.6	3604.23	3632.4	3210.05	3348.52	3440.87	3341.9	3338.72	3379.55	3225.5	3402.77	3110.68	3446.33	3772.18	3673.73
	66	3194.86	3282.08	3361.3	3351.68	3381.18	3142.8	3395.5	3694.88	3860.03	3368.99	3382.69	3358.43	3226	3268.01	3351.41	3386.39	3516.89	3295.7	3428.87	3538.63	3456.13	3398.85	3468.68	3062.51	3309.63	3383.6	3369.79	3406.37	3409.36	3424.41	3941.77	3922.95	4013.68	3717.53	3591.73	3619.14	3197.36	3335.27	3426.94	3328.79	3325.22	3365.82	3215.01	3389.9	3100.92	3432.86	3755.41	3658.63
	66.5	3186.22	3270.19	3348.79	3343.64	3368.52	3133.08	3383.73	3680.29	3841.89	3358.96	3369.23	3345.66	3213.25	3255.17	3339.04	3373.53	3501.56	3284.42	3415.16	3524.8	3442.03	3385.65	3455.58	3053.93	3298.99	3370.19	3358.59	3395.24	3395.32	3410.95	3923.16	3905.66	3994.35	3702.46	3579.24	3605.87	3184.67	3322.02	3413	3315.68	3311.73	3352.09	3204.53	3377.02	3091.15	3419.39	3738.63	3643.54
	67	3177.59	3258.3	3336.28	3335.61	3355.87	3123.36	3371.96	3665.71	3823.75	3348.93	3355.78	3332.9	3200.49	3242.34	3326.67	3360.67	3486.22	3273.15	3401.45	3510.98	3427.92	3372.45	3442.48	3045.35	3288.35	3356.78	3347.4	3384.11	3381.27	3397.49	3904.55	3888.37	3975.02	3687.4	3566.74	3592.61	3171.99	3308.77	3399.07	3302.57	3298.24	3338.35	3194.05	3364.15	3081.38	3405.92	3721.85	3628.45
	67.5	3168.95	3246.41	3323.77	3327.57	3343.21	3113.65	3360.19	3651.12	3805.61	3338.9	3342.32	3320.13	3187.74	3229.51	3314.3	3347.81	3470.88	3261.88	3387.74	3497.15	3413.82	3359.25	3429.38	3036.78	3277.71	3343.37	3336.21	3372.98	3367.23	3384.03	3885.94	3871.08	3955.69	3672.33	3554.24	3579.34	3159.3	3295.53	3385.14	3289.46	3284.74	3324.62	3183.56	3351.28	3071.62	3392.45	3705.08	3613.35
	68	3160.32	3234.52	3311.25	3319.53	3330.55	3103.93	3348.42	3636.53	3787.48	3328.87	3328.86	3307.37	3174.99	3216.67	3301.93	3334.96	3455.54	3250.61	3374.03	3483.32	3399.72	3346.04	3416.28	3028.2	3267.07	3329.96	3325.01	3361.86	3353.19	3370.58	3867.33	3853.79	3936.36	3657.26	3541.75	3566.08	3146.62	3282.28	3371.2	3276.34	3271.25	3310.89	3173.08	3338.41	3061.85	3378.98	3688.3	3598.26
	68.5	3150.82	3222.32	3298.43	3310.24	3317.51	3093.56	3335.76	3621.13	3768.85	3317.8	3315.11	3294.04	3161.3	3202.97	3288.56	3321.14	3439.62	3238.26	3359.57	3467.45	3384.36	3331.57	3401.44	3018.89	3255.19	3316.4	3312.6	3349.6	3338.67	3356.31	3848.2	3835.76	3915.92	3640.82	3526.7	3551.87	3134.09	3268.31	3356.95	3262.94	3258.01	3296.93	3161.78	3324.63	3051.28	3365.13	3670.31	3581.64
	69	3141.05	3209.58	3285.23	3300.35	3304.49	3082.86	3322.69	3605.11	3749.73	3306.22	3301.59	3280.41	3146.7	3188.22	3274.01	3306.48	3422.65	3224.75	3344.47	3449.72	3367.93	3316.35	3385.03	3008.99	3243.39	3302.88	3299.61	3336.62	3324.16	3341.96	3829.15	3817.02	3895	3624.15	3510.69	3536.62	3121.13	3253.95	3342.42	3249.36	3244.72	3282.98	3149.79	3310.36	3040.35	3351.05	3651.99	3564.05
	69.5	3130.69	3196.64	3272.1	3289.9	3291.35	3072.13	3309.21	3588.08	3730.17	3294.1	3287.78	3266.47	3130.52	3171.81	3258.15	3290.78	3404.12	3209.87	3327.58	3429.82	3350.24	3299.72	3366.95	2998.22	3231.61	3289.25	3286.02	3323.33	3309.52	3327.16	3809.95	3798.29	3873.88	3606.84	3493.83	3521.27	3108.27	3239.58	3327.81	3235.84	3231.55	3268.75	3137.39	3295.8	3029.52	3337.17	3633.47	3546.27
	70	3120.13	3183.63	3258.62	3278.51	3277.99	3061.18	3295.53	3570.01	3710.78	3281.54	3274.24	3252.62	3112.04	3153.25	3240.89	3274.26	3383.93	3193.5	3308.58	3408.17	3331.35	3281.69	3347.08	2986.41	3219.7	3275.47	3272.06	3309.34	3294.88	3312.33	3790.44	3779.35	3852.69	3589.15	3476.89	3505.56	3095.54	3225.42	3312.98	3222.46	3218.89	3254.76	3123.86	3281.26	3018.49	3323.27	3614.88	3528.64
	70.5	3109.01	3170.66	3245.04	3266.92	3264.08	3049.73	3281.51	3551.14	3691.31	3268.82	3260.77	3238.99	3091.06	3131.86	3221.42	3256.3	3361.64	3175.54	3286.91	3384.55	3310.91	3261.72	3325.74	2973.13	3207.55	3261.68	3257.83	3295.02	3279.91	3297.6	3770.96	3760.36	3831.53	3571.24	3459.88	3489.96	3083.02	3211.39	3297.87	3209.43	3206.62	3240.75	3107.84	3267.26	3007.6	3309.41	3597.05	3511.09
	71	3097.63	3157.19	3231.4	3254.75	3249.94	3037.75	3266.92	3531.76	3671.58	3255.64	3247.2	3225.27	3066.58	3106.81	3199.8	3236.9	3336.42	3155.68	3261.97	3358.61	3288.63	3239.86	3302.43	2958.56	3195.43	3247.24	3243.6	3280.19	3264.21	3282.81	3751.32	3741.13	3810.25	3553.11	3443.26	3473.86	3070.61	3197.5	3282.64	3196.38	3194.2	3226.92	3087.37	3253.31	2996.81	3295.74	3579.32	3493.75
	71.5	3085.94	3143.45	3217.99	3242.18	3235.12	3024.27	3251.36	3512.17	3651.83	3242.19	3233.42	3211.47	3037.95	3077.67	3176.3	3216.49	3308.16	3133.85	3233.62	3330.19	3264.7	3216.46	3277.67	2942.65	3182.7	3232.2	3229.15	3264.44	3247	3267.16	3731.59	3722.26	3788.8	3534.55	3426.41	3457.66	3058.6	3183.84	3267.54	3183.26	3181.9	3213.33	3059.05	3239.53	2986.13	3282.36	3561.43	3476.59
	72	3073.98	3128.44	3204.41	3229.22	3219.26	3008.29	3234.86	3492.66	3631.79	3228.55	3219.79	3197.88	3005.24	3044.3	3151.19	3195.89	3277.32	3110.46	3202.6	3300.18	3240.04	3192.41	3251.91	2925.97	3169.37	3216.27	3214.47	3247.63	3228.14	3250.6	3711.66	3703.13	3767.17	3515.89	3409.4	3440.61	3046.54	3170.1	3252.4	3170.3	3169.71	3200.29	3019.62	3226.02	2975.22	3269.01	3543.29	3459.34
	72.5	3061.53	3111.39	3190.79	3215.9	3201.91	2989	3217.15	3473.57	3611.17	3214.39	3206.31	3184.81	2968.97	3007.14	3124.75	3175.18	3243.87	3085.72	3169.71	3268.77	3214.44	3168.1	3225.75	2909.17	3155.79	3199.09	3199.46	3229.67	3206.15	3232.51	3691.82	3683.83	3745.05	3496.55	3391.44	3423.21	3034.4	3156.14	3237.48	3157.24	3157.47	3187.17	2967.46	3212.7	2964.25	3255.78	3524.53	3441.92
	73	3048.75	3091.68	3176.28	3201.51	3183.12	2965.16	3198.76	3454.67	3590.15	3199.82	3193.12	3171.93	2929.91	2967.46	3098.07	3155.05	3208.38	3059.61	3135.62	3236.99	3189.15	3144.12	3199.69	2893.22	3141.64	3179.59	3184.13	3210.09	3180.35	3211.76	3671.12	3664.06	3722.09	3475.95	3372.34	3404.83	3022.27	3142.25	3222.97	3143.9	3145.02	3174.45	2904.46	3199.15	2953.24	3242.78	3504.84	3424.5
	73.5	3035.34	3069.18	3160.32	3186.34	3162.04	2935.53	3179.89	3435.89	3568.6	3185.15	3180.28	3159.32	2889.86	2926.72	3071.5	3135.73	3172.24	3033.07	3102.06	3205.68	3164.59	3120.47	3174.61	2877.78	3126.35	3157.18	3167.71	3188.58	3149.79	3188.09	3649.98	3643.86	3697.98	3453.69	3351.67	3385.91	3010.21	3128.45	3208.64	3130.59	3132.6	3161.64	2834.91	3185.57	2942.21	3229.49	3484.15	3406.93
	74	3021.52	3043.2	3142.16	3170.36	3138.15	2899.79	3161.35	3417.04	3545.97	3170.12	3167.72	3146.84	2851.22	2887.02	3045.33	3117.21	3136.47	3006.75	3070.05	3175.76	3140.93	3097.47	3150.58	2863.56	3110.12	3130.69	3150.35	3165.76	3113.44	3161.04	3628.25	3622.73	3672.72	3429.4	3329.11	3365.93	2997.84	3114.73	3194.47	3117.36	3120.06	3148.66	2766.26	3171.98	2931.04	3215.99	3462.56	3389.48
	74.5	3007.52	3013.92	3121.76	3153.86	3110.36	2857.82	3143.1	3398.38	3522.37	3154.54	3155.44	3134.5	2815.49	2850.3	3019.49	3099.18	3101.44	2980.77	3040.12	3147.36	3117.85	3074.79	3127.55	2850.37	3092.73	3100.04	3132.08	3141.62	3070.84	3130.54	3605.98	3601.42	3646.76	3402.52	3304.81	3345.15	2985.48	3100.78	3180.47	3104.11	3107.38	3135.16	2705.72	3158.05	2919.97	3202.62	3440.49	3372.43
	75	2994.08	2981.7	3099.57	3137.08	3077.7	2810.8	3125.23	3379.35	3497.89	3138.71	3143.15	3121.61	2783.81	2817.59	2993.86	3081.28	3067.79	2955.28	3012.41	3120.36	3095.55	3052.21	3105.36	2837.63	3073.96	3065.35	3112.92	3117.01	3023.23	3096.84	3583.07	3579.5	3620.02	3373.16	3279.06	3323.18	2973.28	3086.87	3166.34	3090.59	3094.3	3121.34	2658.45	3143.79	2908.18	3189.13	3418.21	3355.32
	75.5	2980.77	2946.93	3076.57	3120.84	3038.54	2761.21	3106.4	3360.41	3472.3	3122.31	3130.71	3108.49	2756.44	2789.22	2968.39	3063.22	3035.86	2930.87	2987.27	3094.03	3072.85	3029.65	3082.98	2824.46	3054.14	3027.57	3093.1	3092.6	2972.17	3061.1	3560.2	3557.71	3593.47	3341.44	3252.07	3300.92	2960.71	3072.27	3151.3	3076.79	3080.69	3106.47	2625.53	3129.25	2893.9	3175.04	3395.11	3337.5
	76	2967.23	2911.09	3054.09	3105.07	2992.33	2712.25	3085.93	3341.5	3445.71	3105.18	3118.25	3095.11	2733.21	2765.04	2942.91	3044.67	3005.42	2907.04	2963.63	3067.66	3049.79	3006.97	3059.81	2810.96	3033.09	2987.55	3073.52	3069.34	2920.13	3024.2	3537.3	3536.06	3567.96	3308.1	3224.08	3278.07	2947.47	3056.59	3135.09	3061.95	3065.97	3090.97	2605.28	3113.62	2871.83	3160.15	3371.14	3317.94
	76.5	2952.08	2875.88	3033.41	3089.51	2939.3	2666.92	3062.87	3322.56	3418.71	3087.29	3105.66	3081.31	2712.59	2743.98	2917.46	3025.34	2976.11	2883.24	2940.72	3040.17	3025.85	2983.54	3035.56	2795.78	3010.45	2947.51	3054.19	3047.58	2870.22	2987.82	3514.54	3515.05	3543.53	3273.51	3195.71	3255.45	2932.89	3038.77	3116.83	3045.16	3049.49	3074.61	2594.36	3096.15	2838.96	3143.01	3343.25	3294.44
	77	2934.23	2842.8	3015.12	3074.23	2881.72	2628.39	3037.42	3303.04	3391.32	3069.06	3092.71	3065.92	2693.94	2725.02	2892.36	3004.85	2947.5	2859.53	2917.9	3010.52	3000.28	2959.4	3009.73	2778.73	2986.25	2908.55	3035.3	3027.89	2823.74	2953.57	3492.67	3493.99	3520.07	3238.86	3167.33	3233.43	2914.42	3016.67	3092.71	3023.28	3028.32	3057.39	2588.76	3073.92	2795.36	3119.22	3305.39	3261.67
	77.5	2911.02	2813.04	2999.06	3059.22	2822.52	2598.11	3010.17	3283.08	3363.04	3050.52	3078.86	3048.92	2676.1	2707.53	2867.78	2983.31	2918.72	2836.1	2894.97	2978.01	2972.49	2934.56	2981.66	2760.14	2960.3	2872.14	3016.62	3009.61	2780.2	2922.36	3471.21	3473.8	3497.79	3204.78	3139.35	3212.35	2886.62	2983.58	3056.29	2990.43	2996.58	3039.36	2585.35	3040.58	2742.82	3082.3	3249.16	3212.98
	78	2882.62	2787.3	2985.06	3043.97	2765.78	2575.98	2983.16	3261.63	3332.81	3031.75	3062.33	3028.91	2658.68	2691.38	2843.39	2960.61	2889.27	2812.66	2871.44	2943.04	2942.35	2908.88	2951.89	2740.66	2933.28	2839.28	2997.07	2992.78	2738.19	2894.93	3450.25	3454.06	3476.22	3171.93	3112.95	3191.87	2846.06	2936.36	3004.09	2942.47	2950.36	3021.07	2582.97	2991.52	2685.39	3028.36	3170.81	3144.64
	78.5	2850.32	2762.64	2972.31	3028.64	2715.48	2561.06	2957.46	3237.15	3297.68	3012.6	3037.2	3004.36	2641.6	2676.6	2819.58	2936.12	2857.83	2789.41	2846.79	2905.41	2908.83	2882.17	2920.21	2720.62	2906.36	2811.59	2974.58	2977.07	2696.79	2871.54	3429.83	3434.93	3454.94	3139.95	3088.68	3171.81	2792.29	2874.69	2935.33	2879.42	2889.86	3000.86	2581.02	2926.5	2634.01	2957.7	3071.44	3058.11
	79	2816.65	2735.7	2960.16	3014.19	2674.73	2552.13	2933.5	3208.05	3256.25	2993.74	2997.36	2975.7	2625.74	2663.41	2796.29	2909.18	2824.33	2766.96	2820.42	2866.12	2871.79	2853.98	2886.98	2701.6	2880.72	2788.81	2949.24	2962.18	2655.92	2852.09	3409.56	3416.06	3433.87	3108.45	3066.98	3152.02	2727.38	2800.97	2852.07	2803.47	2816.91	2973.5	2579.41	2847.38	2595.16	2872.94	2957.63	2957.86
	79.5	2783.83	2705.24	2948.14	2999.89	2644.26	2547.08	2910.5	3173.78	3209.09	2974.86	2940.25	2944.43	2610.83	2651.48	2773.51	2879.65	2789.7	2745.31	2792.59	2826.68	2831.81	2823.47	2852.93	2683.98	2857.32	2770.89	2920.92	2946.9	2616.9	2835.43	3388.53	3397.65	3413.09	3077.26	3047.52	3132.32	2656.87	2720.89	2762.48	2721.55	2737.99	2933.86	2578.27	2760.77	2569.07	2782.88	2841.97	2854.82
	80	2755.29	2671.1	2935.99	2986.03	2623.43	2544.42	2887.84	3134.46	3156.94	2955.92	2867.05	2910.06	2597.26	2640.7	2751.53	2847.8	2755.64	2724.41	2763.77	2788.18	2789.85	2790.25	2818.88	2668.08	2836.52	2757.02	2889.44	2930.63	2582.33	2820.78	3366.64	3378.5	3392.21	3046.15	3030.08	3112.47	2591.92	2647.97	2680.49	2646.64	2665.86	2881.47	2577.8	2680.2	2554.94	2701.44	2742.1	2764.16
	80.5	2732.26	2633.87	2923.41	2971.91	2610.69	2543.41	2864.34	3091.34	3101	2937.36	2781.93	2872.3	2585.33	2630.65	2730.48	2813.63	2723.45	2704.37	2734.56	2751.09	2747.54	2754.45	2785.29	2653.8	2817.07	2746.24	2854.27	2911.08	2555.66	2805.49	3342.09	3357.36	3369.16	3015	3012.18	3091.47	2540.7	2590.73	2615.51	2588.05	2609.92	2817.09	2577.54	2616.05	2550.52	2638.24	2668.16	2695.7
	81	2712.9	2598.23	2910.01	2955.84	2604.13	2543.4	2838.92	3047.56	3046.07	2919.79	2697.2	2830.94	2574.88	2620.84	2710.51	2778.6	2695.18	2685.2	2706.82	2716.3	2707.26	2717.29	2752.59	2641.4	2796.58	2735.5	2815.37	2886.12	2537.59	2784.17	3309.68	3329.64	3338.32	2982.17	2989.08	3066.51	2505.72	2551.5	2570.56	2547.9	2571.85	2744.5	2577.94	2571.17	2549.95	2595.04	2620.5	2650.47
	81.5	2693.99	2570.05	2895.11	2937.12	2601.2	2543.59	2809.48	3007.07	2995.36	2902.41	2625.82	2784.5	2565.26	2610.89	2692.12	2744.59	2671.14	2667.13	2682.19	2684.22	2670.9	2680.9	2721	2630.39	2770.95	2721.15	2771.65	2853.82	2526.74	2754.63	3262.54	3289	3294.38	2945.52	2955.41	3033.64	2486.21	2529.11	2545.05	2525.21	2550.52	2675.18	2578.17	2544.87	2549.91	2570.8	2595.52	2626.5
	82	2673.68	2550.28	2878.4	2916.55	2600.33	2543.86	2775.78	2971.69	2948.2	2884.22	2574.19	2732.46	2556.74	2600.87	2675.39	2713.23	2649.45	2650.33	2660.92	2655.09	2640.23	2647.38	2691.19	2620.67	2738.43	2701.08	2723.77	2815.17	2521.41	2717.17	3195.4	3231.83	3234.19	2903.43	2910.31	2990.76	2478.63	2520.51	2534.51	2516.08	2542.34	2620.62	2578.39	2533.63	2549.83	2561.07	2586.87	2618.02
	82.5	2651.02	2538.4	2859.48	2893.62	2600.86	2544.46	2738.84	2941.45	2904.72	2864.12	2542.19	2676.99	2549.59	2590.77	2660.25	2685.14	2628.59	2634.71	2642.08	2629.72	2615.71	2617.65	2663.58	2612	2699.76	2675.55	2673.4	2772.18	2519.89	2672.82	3107.1	3158.37	3158.16	2855.96	2853.78	2937.41	2477.34	2518.61	2531.59	2513.78	2540.82	2582.49	2578.11	2530.32	2549.41	2558.77	2585.19	2616.61
	83	2625.63	2533.35	2837.34	2869.85	2601.94	2544.92	2699.37	2916.01	2866.81	2841.63	2527.67	2623.25	2543.69	2580.88	2646.93	2661.49	2607.82	2620.31	2625.08	2608.82	2596.92	2592.37	2638.78	2604.16	2656.42	2644.75	2624.99	2728.97	2519.43	2625.99	3000.51	3071.13	3069.91	2803.82	2789.24	2875.77	2477.84	2518.44	2530.88	2513.15	2540.62	2559.78	2577.77	2529.17	2548.82	2558.29	2584.82	2616.78
	83.5	2600.06	2532.32	2809.58	2848.43	2602.38	2545.21	2659.55	2893.4	2834.32	2816.49	2524	2576.98	2538.73	2571.24	2635.3	2642.07	2586.79	2606.91	2609.18	2592.98	2583.34	2571.63	2617.76	2596.03	2612.76	2612.01	2584.32	2689.78	2519.18	2586.46	2886.5	2979.51	2979.57	2751.39	2725.29	2812.37	2478.07	2518.26	2530.6	2512.76	2540.22	2550.46	2576.85	2528.41	2548.02	2558.02	2584.22	2616.88
	84	2578.51	2532.15	2775.48	2828.88	2602.69	2545.74	2625.15	2869.91	2805.31	2788.89	2524.7	2541.75	2534.33	2562.4	2624.64	2625.38	2566.49	2593.58	2593.99	2581.91	2574.04	2554.65	2600.54	2587.37	2576.21	2583.57	2554.32	2658.73	2519.18	2557.31	2780.22	2896.97	2895.89	2703.93	2672.11	2754.94	2477.89	2517.97	2529.92	2512.15	2539.94	2548.33	2576.03	2527.6	2546.92	2557.76	2583.69	2616.6
	84.5	2562.61	2532.15	2735.89	2810.38	2602.71	2546.08	2599.2	2843.19	2779.89	2759.8	2525.38	2518.39	2530.24	2555.22	2614.99	2610.6	2549.38	2579.98	2580.28	2574.41	2567.37	2540.91	2586.29	2578.01	2549.49	2562.55	2534.57	2635.84	2519.25	2538.64	2693.37	2831.26	2823.92	2663.2	2632.06	2707.54	2477.74	2517.44	2529.21	2511.53	2539.42	2547.34	2574.98	2526.77	2545.78	2557.55	2582.76	2615.65
	85	2551.82	2532.02	2692.58	2793.43	2602.29	2546.02	2581.28	2812.68	2757.57	2730.19	2525.68	2505.89	2526.3	2549.69	2606.42	2596.87	2536.77	2566.62	2569.05	2569.61	2562.92	2530.83	2574.73	2568	2531.88	2548.53	2524.07	2619.82	2518.92	2529.29	2630.97	2784.06	2764.57	2629.88	2605.47	2671.59	2477.34	2516.6	2528.34	2510.9	2538.62	2546.37	2574.21	2526.13	2544.77	2557.25	2581.57	2614.7
	85.5	2545.69	2531.75	2648.33	2777.24	2601.48	2546.03	2571.02	2777.22	2734.93	2699.5	2525.58	2500.68	2522.17	2545.19	2598.7	2583.5	2528.41	2553.92	2560.85	2566.12	2560.32	2524.08	2565.35	2557.75	2522.54	2541.44	2519.75	2608.77	2518.72	2526.57	2592.42	2752.97	2716.33	2603.43	2589.93	2646.25	2476.89	2515.5	2527.38	2510.18	2537.77	2545.54	2573.49	2525.63	2543.46	2556.8	2579.82	2613.48
	86	2542.85	2531.47	2610.01	2760.28	2600.82	2546.12	2567.23	2736.33	2708.87	2668.27	2525.3	2498.87	2517.99	2541.98	2591.42	2570.04	2523.78	2542.4	2555.12	2562.81	2558.33	2520.01	2557.38	2548.84	2518.96	2539.41	2517.83	2600.4	2518.25	2525.56	2572.37	2731.04	2676.11	2582.08	2580.88	2628.41	2476.66	2514.26	2526.48	2509.03	2537.18	2544.67	2572.92	2525.05	2542.22	2556.46	2578.43	2612.56
	86.5	2541.06	2531.04	2581.47	2742.85	2599.87	2545.91	2565.96	2693.06	2679.54	2637.8	2524.6	2498.24	2514.77	2539.6	2584.93	2557.62	2521.43	2533.09	2551.76	2559.06	2556.71	2517.85	2550.65	2541.73	2517	2538.94	2516.11	2592.31	2517.74	2524.88	2562.97	2711.19	2642.38	2564.53	2572.76	2614.5	2476.35	2512.76	2525.7	2507.99	2536.18	2544.15	2572.1	2524.5	2541.08	2556.1	2576.99	2611.49
	87	2539.38	2530.51	2562.64	2725.23	2598.91	2546.06	2565.23	2650.94	2648.11	2609.66	2524.3	2497.99	2512.42	2537.19	2579.18	2546.04	2520.22	2526.48	2549.64	2555.53	2555.57	2517.11	2545.56	2536.83	2514.85	2538.52	2514.8	2584.82	2517.27	2524.25	2558.8	2690.11	2614.31	2551.56	2564.5	2603.46	2475.93	2511.24	2524.88	2506.97	2535.6	2543.64	2571.29	2523.64	2540.05	2555.46	2575.71	2610.58
	87.5	2538.06	2530.02	2552.14	2706.75	2597.98	2546.29	2564.9	2611.98	2616.13	2586.03	2524.24	2497.94	2510.67	2534.67	2573.72	2536.08	2519.25	2522.32	2548.07	2552.08	2554.14	2516.95	2541.99	2533.89	2512.04	2537.97	2513.58	2578.02	2517.11	2523.89	2556.2	2667.16	2591.33	2542.61	2555.69	2595.12	2475.58	2509.98	2524.19	2505.85	2535.1	2543.23	2570.31	2522.47	2538.91	2554.4	2574.53	2609.44
	88	2536.98	2529.61	2548.76	2688.02	2597.38	2546.44	2564.62	2579.66	2587.35	2568.97	2524.27	2498.15	2509.78	2532.41	2569.03	2527.61	2518.84	2519.9	2546.75	2549.06	2552.56	2516.97	2539.35	2532.61	2508.84	2537.08	2512.61	2571.84	2516.56	2523.96	2554.88	2645.38	2574.3	2537.51	2547.67	2589.52	2475.18	2508.89	2523.67	2504.92	2534.72	2542.72	2569.18	2521.37	2537.9	2553.67	2573.82	2608.42
	88.5	2536.01	2529.4	2548.02	2669.31	2596.93	2546.2	2563.75	2556.95	2565.37	2557.88	2524.06	2498.3	2509.73	2530.26	2565.29	2521.3	2518.65	2518.78	2546.02	2546.76	2551.29	2516.75	2537.5	2532.17	2505.35	2536.19	2511.76	2565.92	2516.29	2524.31	2554.43	2628.9	2562.21	2535.41	2541.06	2586.11	2474.66	2508.05	2522.95	2504.28	2534.07	2542.24	2567.85	2520.25	2536.87	2552.89	2573.05	2606.96
	89	2535.21	2529.27	2547.6	2651.96	2596.81	2545.98	2563.18	2542.66	2551.01	2551.73	2523.65	2498.29	2509.67	2528.39	2562.39	2516.83	2518.63	2518.45	2545.35	2545.56	2550.12	2516.63	2536.5	2532.06	2501.7	2535.53	2511.44	2560.45	2515.91	2524.57	2554.42	2617.94	2554.09	2534.88	2536.41	2584.75	2474.15	2507.52	2522.33	2503.49	2533.79	2541.51	2566.87	2519.1	2535.88	2552.1	2572.27	2605.43
	89.5	2534.48	2529.22	2547.24	2637.36	2596.84	2545.4	2562.64	2534.8	2543.07	2549.2	2523.08	2498.33	2509.68	2526.64	2560.04	2514.22	2518.71	2518.32	2544.81	2544.95	2548.99	2516.32	2535.76	2531.75	2498.4	2534.87	2511.1	2554.84	2515.61	2524.9	2554	2611.73	2548.63	2534.68	2533.28	2584.39	2473.75	2507.08	2521.64	2502.55	2533.24	2540.73	2565.94	2518.4	2534.73	2551.37	2571.6	2603.78
	90	2533.68	2529.34	2547	2626.57	2596.75	2544.85	2561.96	2531.76	2540.17	2548.26	2522.66	2498	2509.79	2525.2	2558.59	2512.89	2518.84	2518.21	2544.78	2544.63	2548.48	2515.85	2534.79	2531.52	2496.17	2534.46	2510.91	2549.44	2515.22	2525.2	2553.8	2609.5	2545.64	2534.48	2531.76	2584.61	2473.44	2506.65	2520.99	2501.58	2532.8	2540.05	2565.19	2517.87	2533.62	2550.98	2570.96	2602.23
	90.5	2532.91	2529.49	2546.52	2619.22	2596.55	2544.23	2561.3	2531.15	2540.14	2547.35	2522.24	2497.17	2509.63	2523.99	2557.39	2512.72	2518.41	2518.1	2544.78	2544.52	2548.31	2515.24	2534.1	2531.32	2494.67	2534.41	2510.84	2544.03	2515.25	2525.31	2553.16	2609.39	2543.97	2534.27	2531.06	2584.55	2472.94	2506.33	2520.41	2500.56	2532.24	2539.49	2564.66	2517.23	2532.64	2550.4	2570.22	2600.61
	91	2532.47	2529.56	2546.43	2615.1	2596.37	2544.12	2561.09	2530.74	2540.88	2546.74	2522.19	2496.56	2509.22	2523.16	2556.55	2513.03	2517.74	2517.98	2544.62	2544.67	2548.35	2514.95	2533.83	2530.75	2493.88	2534.29	2510.82	2539.79	2515.2	2525.25	2552.3	2609.3	2543.23	2534.17	2530.74	2584.54	2472.74	2506.07	2519.9	2499.84	2532.06	2539.13	2564.53	2516.74	2531.73	2550.01	2569.43	2599.29
	91.5	2531.98	2529.57	2546.44	2613.05	2596.08	2543.97	2560.67	2530.28	2541.03	2546.3	2522.53	2496.18	2508.77	2522.46	2555.82	2513.34	2517.34	2517.6	2544.53	2544.87	2548.66	2514.67	2533.53	2530.16	2493.72	2534.05	2510.69	2536.69	2515.27	2525.31	2551.57	2609.27	2542.6	2534.26	2530.4	2584.18	2472.7	2505.72	2519.44	2499.45	2531.57	2538.79	2564.05	2516.24	2530.83	2549.86	2568.96	2598.19
	92	2531.76	2529.57	2546.44	2611.85	2595.79	2544.11	2560.18	2529.61	2540.83	2545.69	2522.99	2495.6	2508.43	2522.11	2555.44	2513.6	2517.17	2517.24	2544.48	2544.87	2549.13	2514.62	2533.28	2529.8	2493.92	2533.9	2510.63	2534.97	2515.19	2525.13	2551.09	2609.12	2542.05	2534.49	2530.17	2583.78	2472.68	2505.45	2519.14	2499.24	2531.26	2538.6	2563.69	2515.9	2530.06	2549.91	2568.43	2597.54
	92.5	2531.67	2529.31	2546.71	2610.86	2595.82	2544.44	2559.6	2529.02	2540.33	2544.92	2523.3	2495.11	2507.89	2521.85	2555.2	2513.49	2517	2516.64	2544.23	2545	2549.63	2514.77	2533.25	2529.25	2494.1	2533.61	2510.58	2534	2515.27	2524.72	2550.49	2609.15	2541.52	2534.7	2530.05	2583.22	2472.5	2504.95	2518.81	2499.02	2530.75	2538.19	2563.24	2515.61	2529.32	2549.94	2567.94	2596.86
	93	2531.61	2528.92	2547.02	2610.06	2595.83	2544.89	2559.06	2528.64	2539.55	2544.45	2523.63	2495.11	2507.63	2521.89	2555.26	2513.21	2517.18	2516.14	2544.11	2545.29	2549.85	2515.15	2533.19	2528.59	2494.35	2533.34	2510.59	2534.06	2515.33	2524.49	2550.3	2609.18	2541.21	2534.74	2529.91	2583.03	2472.56	2504.43	2518.35	2498.9	2530.38	2537.88	2562.63	2515.41	2528.71	2549.97	2567.67	2596.33
	93.5	2531.39	2528.48	2547.45	2609.3	2595.78	2545.19	2558.54	2528.62	2538.57	2543.79	2523.96	2494.74	2507.44	2521.54	2555.45	2512.62	2517.65	2515.82	2544.17	2545.34	2549.76	2515.44	2532.81	2528.36	2494.46	2532.98	2510.65	2534.23	2515.55	2524.31	2550.06	2609.04	2541.13	2534.51	2529.87	2583.16	2472.31	2503.89	2517.99	2498.52	2529.86	2537.46	2561.99	2515.56	2528.15	2549.82	2567.38	2595.86
	94	2530.9	2527.75	2548.12	2608.8	2595.36	2545.42	2558.19	2528.73	2537.81	2543.73	2523.95	2495.11	2507.62	2521.63	2555.99	2512.27	2517.68	2515.83	2544.13	2545.41	2549.49	2516.38	2532.54	2528.18	2494.57	2533.27	2510.99	2534.47	2516.04	2524.48	2549.82	2608.35	2541.34	2533.71	2529.56	2583.49	2471.84	2503.36	2517.3	2498.6	2529.45	2537.37	2561.41	2515.5	2527.94	2549.44	2567.45	2595.58
	94.5	2530.39	2526.99	2548.8	2608.39	2595	2545.66	2557.92	2529.1	2537.08	2543.69	2523.97	2495.47	2507.71	2521.62	2556.56	2511.7	2517.73	2515.87	2544.25	2545.63	2548.99	2517.2	2532.18	2527.91	2494.65	2533.41	2511.36	2534.69	2516.72	2524.73	2549.69	2607.7	2541.63	2532.71	2529.38	2584.08	2471.35	2502.78	2516.58	2498.52	2529.04	2537.24	2560.78	2515.41	2527.76	2548.91	2567.55	2595.09
	95	2528.92	2525.57	2549.98	2608.49	2593.54	2545.21	2557.91	2529.32	2536.59	2545.22	2523.47	2497.63	2508.53	2522.48	2557.55	2511.95	2516.88	2516.5	2544.07	2546.08	2548.46	2519.3	2532.3	2528.04	2494.62	2535	2512.3	2534.81	2517.83	2526.02	2549.4	2606.02	2542.42	2530.82	2528.25	2584.37	2470.5	2502.22	2515.26	2500.05	2528.45	2537.74	2559.95	2514.55	2528.25	2548.19	2568.75	2595.11
[truncated: 48 more columns]

## Sheet: Run Information
File Name	admin_2024-11-20 09-05-37_BR011103.pcrd
Created By User	admin
Notes
ID
Run Started	11/20/2024 01:18:26 UTC
Run Ended	11/20/2024 02:54:34 UTC
Sample Vol	10
Lid Temp	105
Protocol File Name	1.prcl
Plate Setup File Name	2.pltd
Base Serial Number	BR011103
Optical Head Serial Number	788BR10790
CFX Maestro Version	5.2.008.0222.
