# Supplementary material for: Study on biomarkers associated with epigenetic factors in endometriosis combining transcriptome with experimental validation
Source: PeerJ. 2026 Feb 3;14:e20703. doi: 10.7717/peerj.20703 (PMC12880091; doi:10.7717/peerj.20703)
Supplement: Supplemental Information 15 [file peerj-14-20703-s015.zip › peerj-120698-Raw_Data_of_PCR/Raw Data of PCR/PCR/Plate1/admin_2024-11-20 09-05-37_BR011103 - Melt Curve Summary.xlsx]

## Sheet: 0
	Well	Fluor	Target	Content	Sample	Melt Temp
	A01	SYBR		Unkn		None
	A02	SYBR		Unkn		None
	A03	SYBR		Unkn		None
	A04	SYBR		Unkn		None
	A05	SYBR		Unkn		77
	A06	SYBR		Unkn		75.5
	A07	SYBR		Unkn		None
	A08	SYBR		Unkn		None
	A09	SYBR		Unkn		80.5
	A10	SYBR		Unkn		None
	A11	SYBR		Unkn		80.5
	A12	SYBR		Unkn		82.5
	B01	SYBR		Unkn		None
	B02	SYBR		Unkn		None
	B03	SYBR		Unkn		None
	B04	SYBR		Unkn		None
	B05	SYBR		Unkn		None
	B06	SYBR		Unkn		None
	B07	SYBR		Unkn		None
	B08	SYBR		Unkn		None
	B09	SYBR		Unkn		None
	B10	SYBR		Unkn		None
	B11	SYBR		Unkn		None
	B12	SYBR		Unkn		None
	C01	SYBR		Unkn		None
	C02	SYBR		Unkn		None
	C03	SYBR		Unkn		82.5
	C04	SYBR		Unkn		None
	C05	SYBR		Unkn		75.5
	C06	SYBR		Unkn		None
	C07	SYBR		Unkn		83
	C08	SYBR		Unkn		83
	C09	SYBR		Unkn		83
	C10	SYBR		Unkn		83
	C11	SYBR		Unkn		83
	C12	SYBR		Unkn		83
	D01	SYBR		Unkn		79.5
	D02	SYBR		Unkn		79
	D03	SYBR		Unkn		79
	D04	SYBR		Unkn		79
	D05	SYBR		Unkn		79
	D06	SYBR		Unkn		81
	D07	SYBR		Unkn		73.5
	D08	SYBR		Unkn		79.5
	D09	SYBR		Unkn		77.5
	D10	SYBR		Unkn		79
	D11	SYBR		Unkn		79
	D12	SYBR		Unkn		79
	E01	SYBR		Unkn		None
	E02	SYBR		Unkn		None
	E03	SYBR		Unkn		86.5
	E04	SYBR		Unkn		80
	E05	SYBR		Unkn		80.5
	E06	SYBR		Unkn		80.5
	E07	SYBR		Unkn		80.5
	E08	SYBR		Unkn		80.5
	E09	SYBR		Unkn		80.5
	E10	SYBR		Unkn		80
	E11	SYBR		Unkn		80.5
	E12	SYBR		Unkn		80.5
	F01	SYBR		Unkn		None
	F02	SYBR		Unkn		None
	F03	SYBR		Unkn		None
	F04	SYBR		Unkn		None
	F05	SYBR		Unkn		None
	F06	SYBR		Unkn		None
	F07	SYBR		Unkn		None
	F08	SYBR		Unkn		None
	F09	SYBR		Unkn		None
	F10	SYBR		Unkn		None
	F11	SYBR		Unkn		None
	F12	SYBR		Unkn		None
	G01	SYBR		Unkn		83
	G02	SYBR		Unkn		83
	G03	SYBR		Unkn		83
	G04	SYBR		Unkn		83.5
	G05	SYBR		Unkn		83
	G06	SYBR		Unkn		83
	G07	SYBR		Unkn		83
	G08	SYBR		Unkn		83
	G09	SYBR		Unkn		83
	G10	SYBR		Unkn		83
	G11	SYBR		Unkn		83.5
	G12	SYBR		Unkn		83
	H01	SYBR		Unkn		78.5
	H02	SYBR		Unkn		79
	H03	SYBR		Unkn		79
	H04	SYBR		Unkn		78.5
	H05	SYBR		Unkn		None
	H06	SYBR		Unkn		79
	H07	SYBR		Unkn		79
	H08	SYBR		Unkn		79
	H09	SYBR		Unkn		79
	H10	SYBR		Unkn		79
	H11	SYBR		Unkn		79
	H12	SYBR		Unkn		79

## Sheet: Run Information
File Name	admin_2024-11-20 09-05-37_BR011103.pcrd
Created By User	admin
Notes
ID
Run Started	11/20/2024 01:18:26 UTC
Run Ended	11/20/2024 02:54:34 UTC
Sample Vol	10
Lid Temp	105
Protocol File Name	1.prcl
Plate Setup File Name	2.pltd
Base Serial Number	BR011103
Optical Head Serial Number	788BR10790
CFX Maestro Version	5.2.008.0222.
