# Supplementary material for: Study on biomarkers associated with epigenetic factors in endometriosis combining transcriptome with experimental validation
Source: PeerJ. 2026 Feb 3;14:e20703. doi: 10.7717/peerj.20703 (PMC12880091; doi:10.7717/peerj.20703)
Supplement: Supplemental Information 15 [file peerj-14-20703-s015.zip › peerj-120698-Raw_Data_of_PCR/Raw Data of PCR/PCR/Plate1/admin_2024-11-20 09-05-37_BR011103 - Quantification Amplification Results.xlsx]

## Sheet: SYBR
	Cycle	A1	A2	A3	A4	A5	A6	A7	A8	A9	A10	A11	A12	B1	B2	B3	B4	B5	B6	B7	B8	B9	B10	B11	B12	C1	C2	C3	C4	C5	C6	C7	C8	C9	C10	C11	C12	D1	D2	D3	D4	D5	D6	D7	D8	D9	D10	D11	D12
	1	-3.93183	4.2266	5.08919	-0.0907143	0.697275	-1.21645	0.0113511	1.86152	2.12378	3.05158	-0.358968	-2.99821	-0.359214	-0.460705	6.11613	-4.28791	5.05186	6.71873	1.74058	2.89469	0.130546	7.61546	-0.445532	-1.64629	3.53514	3.99267	6.02566	6.74158	2.15287	3.38564	1.97686	3.08712	5.91239	-0.0444071	6.93512	7.19167	4.27002	3.71896	2.4138	-5.75682	0.694788	6.49666	-2.6812	-1.41425	3.882	5.84169	9.21866	-1.52186
	2	-0.75491	4.13562	-0.206733	-3.22038	-0.570315	-0.217944	0.368004	-1.6186	-2.45821	3.72378	-0.742199	1.45978	0.819409	3.34865	7.59773	5.56038	5.65608	4.13881	3.31204	2.6252	0.768664	5.43845	0.970174	0.0419207	5.02827	2.88471	6.96108	4.00245	1.38832	2.37267	3.2604	2.62725	4.04613	1.18273	3.42684	3.78542	4.98044	7.35399	2.31252	-0.415385	1.89071	6.60676	-0.495626	3.36973	5.39486	3.81879	4.05176	-2.63701
	3	-1.45101	-2.09713	-0.971355	-0.542102	-1.60888	2.35291	-0.185186	1.85925	0.94298	-1.00981	1.36699	1.20897	-0.105543	0.350695	-0.79004	-0.957263	-0.517716	2.90037	-0.713581	1.34887	-0.471839	2.31602	-0.155803	-0.899792	-0.750225	-2.22887	2.14653	2.85364	3.93497	-0.722004	2.65853	2.49	1.15141	0.801815	1.92156	2.02049	0.883519	3.47389	1.30331	0.639234	-0.577547	0.946992	0.649283	2.50504	0.0948863	-0.147461	3.32214	-0.300289
	4	-0.414245	4.13399	0.726029	-0.496441	0.997912	-0.255262	0.992692	-1.52942	-0.187674	0.880247	-0.163287	-0.1976	0.578491	-2.85371	3.28382	-1.95552	-0.815825	2.52385	2.38085	0.529542	2.46222	0.908184	1.5209	-2.03866	3.36161	4.77354	1.51322	2.04479	1.33859	3.85306	2.55259	5.31038	1.07904	1.00223	2.67043	-0.778155	2.24968	-0.333854	2.47735	-1.30706	2.45671	1.13791	0.365077	0.681963	4.67666	0.811191	3.1681	-0.564217
	5	3.78711	-1.61315	2.33106	-1.2547	0.652393	-1.91072	1.08658	-0.113807	1.39355	-1.36937	2.13735	1.60554	0.122035	0.253115	-1.34964	2.10517	-1.63202	3.9393	0.0949147	-2.52199	-2.99984	0.388128	-1.48612	-1.14745	0.30214	2.89264	1.07401	-1.92171	-3.01668	-1.57085	-1.10458	0.726177	0.569064	1.55588	0.869005	1.28018	2.60461	-2.40947	-3.64716	-1.98852	-0.226666	-0.435777	-0.299195	3.17839	1.64986	0.720555	0.728207	0.763488
	6	1.31598	-2.22943	-1.09468	-0.267298	1.44832	0.260031	2.43712	2.08071	1.63473	0.380526	-2.24961	0.784583	0.915775	-0.231789	0.741365	2.43012	1.88919	0.128644	1.39832	1.1321	-0.886961	1.19628	2.10517	4.48036	0.891913	-0.804885	1.09655	-0.39698	-2.65278	-0.981829	-0.799169	1.05843	2.28838	0.360715	-1.02624	0.446833	1.34494	0.487154	-2.73742	-0.441106	3.10558	-0.743613	1.1326	2.37801	0.165161	0.262921	2.68254	2.4115
	7	-0.430579	1.94826	1.68379	2.63341	1.14978	-0.996412	1.13743	0.464886	-3.51604	-1.84123	-2.64694	-0.00999483	1.66719	1.85314	0.122618	-1.7263	0.214739	2.62653	-0.336512	1.22955	2.58801	-2.86015	1.35483	3.67676	2.63014	-1.19876	4.57152	0.398602	0.823664	1.02182	-1.12615	2.95668	1.89155	0.783583	3.06434	2.30464	-0.450847	4.1608	-1.41229	0.5235	-0.182083	4.12378	-0.751613	-0.268144	2.66091	-1.32507	3.80058	-0.0352143
	8	-3.89047	-3.47484	-1.13414	-0.326908	-1.72896	-0.748504	-3.17235	1.27567	-3.56361	1.34716	-0.763417	0.370201	-2.18488	0.603634	0.688656	2.73523	0.265896	-0.401501	-0.949925	-0.109449	-1.55874	0.26501	-2.65861	-1.77894	-0.380955	-0.480855	-0.296276	1.73999	-0.326933	3.04825	2.58467	1.17438	2.74539	-1.78141	-0.0138263	-1.18198	-0.290369	0.351623	0.0136223	1.78687	0.315309	1.25796	0.320788	-0.72589	-0.237428	2.92326	-3.68262	1.97644
	9	4.28221	2.84023	0.540808	0.363532	3.3915	-0.971169	-2.3939	-2.87695	0.101526	3.37734	1.07145	2.03111	1.97596	-0.912317	-2.70682	1.7968	1.09185	0.841145	0.33781	1.79215	2.23807	1.28899	3.73578	3.63661	-5.75866	-3.65382	-2.26195	-0.410129	0.915016	-1.28678	1.27506	-2.18795	-0.480031	1.65901	0.255637	-3.05959	-2.06339	-3.4781	2.39946	3.84243	-1.80582	-2.13029	2.91776	-0.613611	-1.53639	1.00002	-0.886543	0.548386
	10	1.98365	1.6577	3.72566	2.58194	-0.712952	1.68724	-2.18698	0.0703672	-0.409786	1.7908	2.73098	-0.936563	1.75097	4.04329	1.10394	1.69198	0.517713	-0.211534	-0.250297	-0.747753	1.32959	-1.95567	2.78391	-0.705122	-2.25385	4.10809	-0.392002	-2.13372	2.38355	0.447494	1.70762	-0.161585	-4.62967	-0.112253	-1.74203	1.78626	-0.675887	2.26438	1.32901	-0.630982	3.92678	-1.09835	1.56813	0.253355	-0.362761	1.08684	-0.839469	1.89696
	11	1.26132	5.3349	-0.0217654	2.10309	1.10656	0.370584	0.938496	1.31899	-0.00647187	1.86786	-0.730849	-2.22279	-0.837042	3.19791	-1.13141	-0.201091	0.854026	-0.840091	0.442791	2.84576	1.55886	2.33479	-1.08695	1.66275	-0.508681	0.490596	-2.02409	-0.678102	-0.888758	2.25865	-3.31022	0.11339	-2.24911	0.694858	-1.68519	-0.80305	-3.43954	-0.228745	-1.21859	0.627421	4.42016	-1.30331	2.44621	-0.547708	-0.576303	-0.469311	-1.90809	1.87015
	12	-0.813197	-0.186271	1.11298	-0.783154	-2.37291	3.07205	-1.28209	0.114686	3.54269	-0.670461	1.41344	0.0958281	-2.06134	-3.37933	0.443316	2.65626	4.71642	-1.08664	-0.336238	-1.82414	-0.929804	1.10919	-4.19894	0.0597456	0.0093621	-0.370437	1.23717	-1.98161	-1.93776	-0.739359	-0.446833	-7.45381	-2.69527	0.235723	-6.37408	-0.946453	2.4962	-0.962056	2.15117	-1.57819	2.6244	0.706229	-2.80084	-1.56869	-1.80296	1.23767	-3.25421	-1.30312
	13	0.979159	1.96902	1.93548	-2.10243	1.29143	-1.38601	-0.000359703	-0.251527	1.74278	0.909455	-0.107119	-1.66465	-1.25622	2.50491	-0.0531862	-5.27173	1.72621	-2.93307	-2.226	-1.32326	2.85841	0.503317	-0.235887	-1.33814	0.60179	0.843604	1.08989	0.17535	0.231067	-3.01656	-0.0991032	2.12502	0.873687	-3.42048	-1.17857	0.639165	2.73927	1.95758	-3.28667	-0.566704	0.0692445	-1.97038	-2.70148	0.1506	-0.914239	-2.27102	-1.64769	-1.71253
	14	-4.21472	-2.50144	0.985978	4.32853	2.42689	-1.65611	1.58522	1.54733	1.472	-0.0915503	-0.192332	0.145218	0.507591	0.260757	1.98454	-1.94843	0.918131	-1.48726	1.73932	-0.773694	-1.21375	-0.677018	-0.664112	-1.26709	4.53745	-1.30931	-1.53211	1.54659	-0.452671	-0.356552	-1.58355	-2.75753	0.872137	-0.706548	1.44963	0.474258	-1.71035	2.43128	3.61044	1.56471	-2.5911	4.58579	0.796732	-3.83697	-1.76256	2.05125	-1.1684	-3.14895
	15	1.94353	1.24903	-0.829336	2.09447	-2.0176	3.19145	2.55476	0.189807	1.63139	-1.36105	1.9239	-2.54069	3.07521	-0.117535	-1.17185	-0.0680673	-4.9918	-2.2813	1.75328	-1.98456	-1.47244	-1.55423	0.825519	-3.45171	-1.29967	0.218641	0.819851	2.18706	4.08808	2.83841	-1.20891	-2.57889	1.17822	1.05223	-0.278829	0.923389	-1.30732	-0.565019	3.88412	0.00917465	-1.6966	0.256888	-2.98651	-1.5971	-0.927035	1.83696	-1.78033	-2.69524
	16	-2.86016	-5.1604	-5.55091	1.55171	-1.66613	-0.0606606	-1.80499	-2.9857	4.21879	0.0824318	1.29517	0.663132	-4.80576	-0.225289	2.2065	-0.404463	0.38312	-2.05404	0.201608	2.97277	-2.49667	0.843848	-1.34662	-0.261887	1.91334	-1.76566	-3.17138	-1.61282	0.702682	-4.52071	-0.976658	-3.56708	-0.415752	-1.76533	1.10223	-1.67759	-3.04565	-4.42713	2.35517	0.875314	-2.45177	-0.0722948	-0.876801	-3.80837	-2.73959	-2.05534	-1.15456	2.19471
	17	-1.03418	1.47387	-0.729102	-4.38149	0.86742	-2.21321	1.68995	-1.66274	-0.886886	-1.32072	-3.777	0.200011	-2.54155	-2.34583	1.85201	0.192223	-2.24567	-1.46531	-1.069	-3.37087	1.46476	-1.58472	-1.6115	0.40808	-0.961853	-2.82086	-2.33053	-1.93609	-3.53414	-0.335649	-2.46613	-2.73976	-2.31185	-1.5065	-0.128825	-2.81972	4.73857	-2.27849	-2.64941	1.56124	-5.41195	-1.36211	0.562428	-1.48552	0.630688	-3.74328	-0.642153	-1.88354
	18	2.64895	-0.790887	2.34214	-0.725197	-2.385	0.237271	0.601812	3.31682	0.10083	1.47903	0.961411	1.7331	2.2542	-0.600302	1.61228	-1.76434	-0.342609	-4.47292	-2.37883	-0.84814	-0.711412	-2.91839	-0.105805	-1.00636	1.24697	-0.866306	-2.55178	-1.9867	-1.01583	0.255455	0.347087	-1.79612	0.283382	3.77417	-0.846382	-2.6147	-5.95068	0.868086	1.43733	0.973896	0.481481	-1.88488	0.601073	1.007	-3.83046	0.818731	-4.3522	-0.815174
	19	-1.33158	-1.72136	-0.876631	-2.82769	-0.22347	0.382606	1.02757	-0.676131	-1.04653	1.61925	1.44603	-0.786783	-0.02529	-2.2757	-0.989755	0.330797	-0.576262	-0.324719	0.927464	0.0838368	-2.73427	-1.0668	-3.45722	-3.68054	2.06564	1.56627	0.556514	2.89331	1.10638	1.45139	-0.308328	0.38274	0.667863	-1.62751	-1.80291	3.66244	-0.397085	-0.784684	0.698902	-2.64141	-4.27274	-2.99882	-0.197503	-1.2011	2.29814	-5.30904	-2.45635	-2.4208
	20	-0.00727073	1.52529	-3.20889	0.829246	0.432392	0.232887	-3.97709	0.121447	1.75342	-2.43243	-0.218084	0.0459567	0.30617	3.32651	-1.23752	-0.676206	2.6468	-2.02251	-1.26834	-0.358994	-0.779788	0.49828	0.0083828	0.642399	-1.31661	2.88548	2.96274	0.0476297	0.89211	-0.178091	-1.30414	0.247952	-0.470219	0.12972	-2.4721	2.2774	-1.30219	-3.33843	-2.24942	-3.61335	-0.376414	-0.167354	-0.478817	0.269671	-1.00873	-1.73918	-1.40188	0.219364
	21	0.237561	-0.579523	6.39806	-1.51791	-4.34777	0.221926	1.88718	1.10647	-4.50687	1.73748	1.86764	0.599557	-0.443723	0.423504	-0.0941102	-1.67139	2.26599	-2.76135	3.67842	0.629508	4.78488	1.43062	2.06408	3.10585	-1.82534	-3.91002	-3.9499	-2.11958	1.42174	-0.304807	0.929401	3.70418	5.40617	1.25655	3.32883	0.230127	-2.29677	-2.06821	-0.91854	0.0344177	-2.01112	0.80836	-0.576917	0.795323	2.15996	0.262213	0.923454	-3.13496
	22	-0.0727561	-2.80146	-1.06075	1.95192	3.36404	3.67859	2.14601	-0.211687	-2.98046	3.59509	-2.56106	-3.97167	3.03205	3.94986	2.97983	3.66828	8.86786	-1.45749	0.853478	3.45243	5.85876	4.78574	4.44628	3.03853	1.42987	4.03585	2.43668	3.63076	0.233464	0.19644	6.77828	10.4661	13.3899	-0.330356	2.1511	1.1875	-0.587882	-3.27085	-1.96967	1.20449	2.69752	-4.64571	0.469588	-0.855388	-2.48955	0.390558	1.91617	1.05563
	23	-1.41504	-2.56479	-3.5564	1.8708	0.065897	2.08007	-3.62524	1.24629	-2.4484	-2.65889	-0.0816326	-1.94131	8.71975	6.14724	9.42662	1.89715	14.1124	5.43509	7.65071	8.45057	16.6967	5.26218	5.92888	4.25667	0.297521	1.40484	-4.66114	1.16812	1.47391	3.08793	14.4733	16.3367	22.8724	2.85605	3.00669	6.61958	3.05562	-1.13431	-1.29302	-1.61283	-2.82822	0.773199	-0.852505	-5.41009	-0.811059	0.811146	-1.11394	-3.96227
	24	3.76001	4.52512	-2.7342	1.58673	-1.65577	-0.0899099	0.643074	3.48467	1.99104	-0.150211	-2.119	0.672134	19.0218	16.909	17.6661	9.66493	32.0178	12.6235	15.1275	14.8288	30.4894	17.8111	22.207	9.34879	8.4672	6.96959	-3.49984	3.87174	1.60448	2.8308	32.8105	43.141	40.0831	12.138	5.62427	10.8562	-1.62178	0.0557725	-2.59149	-0.772113	-2.66163	-0.475274	-1.2649	0.212513	-0.888402	-1.31004	-0.3986	-3.02749
	25	0.697568	2.60987	-1.50389	8.74873	-1.73828	-3.88438	1.24985	7.24488	3.65606	-0.159808	-0.481139	2.29728	36.6465	30.2918	37.4091	26.0072	58.7896	20.5976	28.1834	26.3665	58.0534	32.4245	42.7439	14.3318	11.4258	9.4336	3.27802	8.94201	8.22802	12.3958	60.8534	82.8862	83.1535	21.7247	15.2035	18.9519	2.50749	0.203741	-1.38268	-1.08671	-3.34796	-4.09898	-3.37497	1.93003	-0.141089	1.73712	1.16299	1.94537
	26	5.70971	5.08991	-0.763931	13.2988	0.806912	-1.50734	7.08574	19.0351	7.96749	7.99217	1.65601	3.64832	77.6351	61.4197	72.6808	61.1777	99.5836	49.2051	61.3202	53.9711	107.819	70.2964	72.6249	31.189	21.7921	18.3311	10.5465	15.406	20.2057	20.8779	115.498	147.164	155.429	41.0188	27.6854	43.1735	-1.19229	0.169493	2.12036	-0.277678	-0.550169	-0.356604	0.152225	2.5657	2.25765	5.14933	8.53283	9.68971
	27	8.17017	7.89233	2.91646	30.9702	1.06326	0.143435	11.3793	31.694	18.0734	16.2719	1.82758	10.524	124.784	104.921	128.783	101.836	168.767	93.7521	105.585	92.4326	175.609	119.146	133.022	55.4379	36.5734	32.096	20.332	35.5305	36.8265	35.6266	206.063	263.109	282.404	85.2464	54.6512	77.2532	2.56309	3.66177	3.39915	1.90112	-5.13063	-1.09902	2.5803	6.07912	4.31447	7.47398	12.7051	9.10556
	28	17.1263	22.7431	6.05658	53.5752	3.6167	1.38521	19.5095	57.9706	35.3187	29.9331	4.41525	17.5663	166.025	157.581	183.129	172.551	248.065	150.611	169.48	162.693	241.02	189.141	204.776	85.6919	68.4752	62.4277	50.0245	67.8238	66.4362	72.6236	346.156	389.876	424.88	151.911	101.106	135.698	2.70993	5.33592	6.68018	2.22308	3.53488	3.0761	2.7054	6.23405	-4.34985	13.2305	27.1508	34.53
	29	27.6212	36.8332	11.6627	99.8581	9.27125	2.73347	31.289	115.28	71.0984	63.3561	7.52025	39.0211	203.34	203.751	229.883	243.815	316.195	205.326	234.971	240.247	297.851	250.209	271.537	113.448	118.959	110.488	86.2195	116.564	117.387	133.569	491.264	516.945	570.958	254.545	172.07	230.285	7.17554	9.65178	15.9645	5.58037	3.13383	1.79905	-1.04548	10.9476	0.152561	28.2168	48.0846	59.4461
	30	57.9611	70.1814	30.1265	161.458	26.7388	6.47009	68.7815	199.789	133.078	118.594	19.8903	70.7472	235.371	242.693	268.256	304.149	372.785	248.941	289.243	306.414	343.088	297.805	327.455	135.789	188.025	176.902	148.463	195.307	191.885	210.009	629.068	625.126	698.073	362.165	272.912	326.406	17.274	18.1467	33.3528	14.4923	10.8321	4.87536	0.616762	17.0681	-1.67629	49.5138	89.7053	108.956
	31	98.0005	122.007	58.0736	229.136	43.5706	12.093	113.498	320.063	252.414	191.075	33.1612	129.052	263.531	275.06	297.71	348.102	416.633	281.861	330.512	360.288	376.543	331.853	367.001	157.015	256.849	246.079	229.829	272.245	267.669	287.128	737.416	704.751	792.517	467.351	369.783	418.225	30.7335	30.5027	59.0144	28.3972	7.96851	9.26935	1.9683	36.3309	1.62943	93.1273	158.981	193.946
	32	150.652	200.604	103.379	283.036	79.9323	20.6103	193.297	431.582	391.41	258.988	67.0006	216.663	288.734	301.309	322.768	379.782	455.16	305.178	362.094	400.775	404.278	357.878	397.645	175.822	319.952	313.621	304.614	341.427	338.129	358.759	817.903	764.007	860.465	555.705	456.123	490.577	62.3063	64.8204	101.154	58.2563	21.6857	18.4671	7.50973	62.893	4.51757	163.167	275.171	306.164
	33	195.76	273.661	180.343	319.221	138.375	42.6082	265.923	526.933	539.199	316.275	124.363	306.503	311.789	325.955	343.875	404.396	485.723	326.509	390.132	434.206	428.649	378.654	421.992	194.176	370.074	371.418	367.522	396.379	397.325	417.738	874.525	806.987	909.983	621.76	522.065	544.681	108.276	110.392	180.838	102.346	51.1158	38.3952	19.4462	107.115	6.23441	260.299	400.712	414.577
	34	234.994	335.719	275.845	343.174	225.125	82.5668	326.984	597.064	670.092	357.236	212.84	393.536	330.362	347.033	364.965	426.653	514.643	345.647	415.266	462.997	450.904	401.28	446.472	211.662	407.903	417.581	418.035	440.329	444.306	461.195	918.343	841.593	946.74	669.311	569.356	581.78	181.038	189.028	284.093	178.201	94.8713	73.0842	38.9553	189.723	17.0004	356.214	525.18	510.75
	35	265.54	382.762	362.947	363.326	307.838	136.037	375.373	651.749	763.737	388.914	311.799	461.59	347.582	365.569	384.397	447.655	540.774	364.27	438.04	488.634	471.479	420.696	467.706	227.852	435.556	454.736	456.647	476.25	483.429	493.714	949.782	869.538	975.752	704.507	603.724	612.478	258.043	275.857	383.243	271.898	165.904	130.452	71.8664	280.369	31.6843	440.922	629.1	585.362
	36	293.493	418.902	435.029	383.833	381.076	205.057	417.045	696.818	826.886	416.342	410.777	512.71	363.133	382.634	401.706	467.446	564.476	382.574	458.251	511.354	491.338	441.928	488.679	243.316	458.547	486.079	488.058	506.088	516.174	522.618	978.313	894.966	1000.24	735.017	631.478	639.369	333.751	367.025	470.499	360.869	269.233	228.876	131.956	375.248	55.6728	506.78	704.784	637.256
	37	319.063	447.632	487.165	403.972	436.474	270.101	455.511	735.231	872.05	444.122	493.39	549.694	378.325	399.048	418.497	485.626	587.019	400.115	477.501	531.919	509.662	458.683	507.719	256.912	478.153	512.558	513.621	530.871	542.147	547.891	1000.74	916.634	1023.39	760.389	655.931	662.593	396.565	445.29	536.954	438.714	369.758	333.114	204.834	458.344	101.505	554.561	757.335	674.425
	38	345.997	472.838	526.225	424.211	481.046	328.202	492.349	771.078	909.447	471.446	552.114	579.527	391.349	414.81	434.339	503.721	607.137	417.112	495.407	553.69	526.799	478.117	527.648	271.318	497.061	536.314	536.867	553.244	566.409	574.408	1023.16	937.216	1045.83	786.342	678.816	684.218	444.175	506.728	586.327	497.389	460.814	436.981	276.225	526.019	169.43	591.212	795.877	703.781
	39	371.115	494.081	556.314	442.767	516.557	376.381	524.921	803.463	941.48	497.115	595.652	606.201	404.022	428.616	450.489	522.004	626.698	433.394	511.12	573.668	542.768	495.103	546.767	284.056	515.753	557.757	558.164	573.006	588.248	595.565	1039.23	953.438	1064.35	807.717	700.329	700.16	479.905	550.322	621.475	542.022	533.552	524.588	341.03	575.37	266.04	620.782	824.545	728.499
	40	396.358	513.328	582.02	460.22	547.485	416.611	554.11	835.187	971.633	520.679	630.694	631.953	416.709	440.959	464.412	541.619	642.3	449.207	524.183	589.583	559.285	512.071	565.883	296.044	533.714	578.444	578.591	589.949	610.948	615.687	1053.98	966.632	1078.93	828.594	719.547	714.871	509.34	585.111	650.044	579.013	593.353	597.062	399.252	613.67	366.759	645.965	848.661	749.018
[truncated: 48 more columns]

## Sheet: Run Information
File Name	admin_2024-11-20 09-05-37_BR011103.pcrd
Created By User	admin
Notes
ID
Run Started	11/20/2024 01:18:26 UTC
Run Ended	11/20/2024 02:54:34 UTC
Sample Vol	10
Lid Temp	105
Protocol File Name	1.prcl
Plate Setup File Name	2.pltd
Base Serial Number	BR011103
Optical Head Serial Number	788BR10790
CFX Maestro Version	5.2.008.0222.
