# Supplementary material for: Study on biomarkers associated with epigenetic factors in endometriosis combining transcriptome with experimental validation
Source: PeerJ. 2026 Feb 3;14:e20703. doi: 10.7717/peerj.20703 (PMC12880091; doi:10.7717/peerj.20703)
Supplement: Supplemental Information 15 [file peerj-14-20703-s015.zip › peerj-120698-Raw_Data_of_PCR/Raw Data of PCR/PCR/Plate1/admin_2024-11-20 09-05-37_BR011103 - Quantification Cq Results.xlsx]

## Sheet: 0
	Well	Fluor	Target	Content	Sample	Biological Set Name	Cq	Cq Mean	Cq Std. Dev	Starting Quantity (SQ)	Log Starting Quantity	SQ Mean	SQ Std. Dev	Set Point	Well Note
	A01	SYBR		Unkn			28.0879	28.0879	0				0	72											1
	A02	SYBR		Unkn			28.739	28.739	0				0	72
	A03	SYBR		Unkn			28.0752	28.0752	0				0	72
	A04	SYBR		Unkn			28.1708	28.1708	0				0	72
	A05	SYBR		Unkn			31.4925	31.4925	0				0	72
	A06	SYBR		Unkn			33.4723	33.4723	0				0	72
	A07	SYBR		Unkn			29.8052	29.8052	0				0	72
	A08	SYBR		Unkn			28.0612	28.0612	0				0	72
	A09	SYBR		Unkn			28.7312	28.7312	0				0	72
	A10	SYBR		Unkn			26.9438	26.9438	0				0	72
	A11	SYBR		Unkn			26.8368	26.8368	0				0	72
	A12	SYBR		Unkn			26.7079	26.7079	0				0	72
	B01	SYBR		Unkn			27.6058	27.6058	0				0	72
	B02	SYBR		Unkn			27.0014	27.0014	0				0	72
	B03	SYBR		Unkn			27.6824	27.6824	0				0	72
	B04	SYBR		Unkn			28.0074	28.0074	0				0	72
	B05	SYBR		Unkn			28.0659	28.0659	0				0	72
	B06	SYBR		Unkn			28.2755	28.2755	0				0	72											2
	B07	SYBR		Unkn			28.0036	28.0036	0				0	72
	B08	SYBR		Unkn			28.1952	28.1952	0				0	72
	B09	SYBR		Unkn			28.0688	28.0688	0				0	72
	B10	SYBR		Unkn			25.7672	25.7672	0				0	72
	B11	SYBR		Unkn			25.627	25.627	0				0	72
	B12	SYBR		Unkn			27.1997	27.1997	0				0	72
	C01	SYBR		Unkn			27.7807	27.7807	0				0	72
	C02	SYBR		Unkn			27.9687	27.9687	0				0	72
	C03	SYBR		Unkn			28.3165	28.3165	0				0	72
	C04	SYBR		Unkn			28.8035	28.8035	0				0	72
	C05	SYBR		Unkn			28.8326	28.8326	0				0	72
	C06	SYBR		Unkn			28.6988	28.6988	0				0	72
	C07	SYBR		Unkn			27.0115	27.0115	0				0	72
	C08	SYBR		Unkn			27.4614	27.4614	0				0	72
	C09	SYBR		Unkn			27.4968	27.4968	0				0	72
	C10	SYBR		Unkn			26.4626	26.4626	0				0	72
	C11	SYBR		Unkn			27.147	27.147	0				0	72
	C12	SYBR		Unkn			26.5371	26.5371	0				0	72
	D01	SYBR		Unkn			31.9738	31.9738	0				0	72											3
	D02	SYBR		Unkn			31.9026	31.9026	0				0	72
	D03	SYBR		Unkn			31.0585	31.0585	0				0	72
	D04	SYBR		Unkn			32.0731	32.0731	0				0	72
	D05	SYBR		Unkn			33.2368	33.2368	0				0	72
	D06	SYBR		Unkn			33.6655	33.6655	0				0	72
	D07	SYBR		Unkn			31.6844	31.6844	0				0	72
	D08	SYBR		Unkn			31.9468	31.9468	0				0	72
	D09	SYBR		Unkn			31.1267	31.1267	0				0	72
	D10	SYBR		Unkn			30.2743	30.2743	0				0	72
	D11	SYBR		Unkn			29.3218	29.3218	0				0	72
	D12	SYBR		Unkn			29.0411	29.0411	0				0	72
	E01	SYBR		Unkn			27.778	27.778	0				0	72
	E02	SYBR		Unkn			27.0163	27.0163	0				0	72
	E03	SYBR		Unkn			27.7634	27.7634	0				0	72
	E04	SYBR		Unkn			26.3749	26.3749	0				0	72
	E05	SYBR		Unkn			27.3016	27.3016	0				0	72
	E06	SYBR		Unkn			27.7297	27.7297	0				0	72
	E07	SYBR		Unkn			27.1047	27.1047	0				0	72
	E08	SYBR		Unkn			27.5926	27.5926	0				0	72											G
	E09	SYBR		Unkn			26.4945	26.4945	0				0	72
	E10	SYBR		Unkn			26.1623	26.1623	0				0	72
	E11	SYBR		Unkn			26.9888	26.9888	0				0	72
	E12	SYBR		Unkn			26.1847	26.1847	0				0	72
	F01	SYBR		Unkn			25.4797	25.4797	0				0	72
	F02	SYBR		Unkn			25.0393	25.0393	0				0	72
	F03	SYBR		Unkn			25.9765	25.9765	0				0	72
	F04	SYBR		Unkn			28.071	28.071	0				0	72
	F05	SYBR		Unkn			28.1471	28.1471	0				0	72
	F06	SYBR		Unkn			28.8196	28.8196	0				0	72
	F07	SYBR		Unkn			25.7457	25.7457	0				0	72
	F08	SYBR		Unkn			26.3114	26.3114	0				0	72
	F09	SYBR		Unkn			26.9028	26.9028	0				0	72
	F10	SYBR		Unkn			26.7588	26.7588	0				0	72
	F11	SYBR		Unkn			26.1084	26.1084	0				0	72
	F12	SYBR		Unkn			26.2484	26.2484	0				0	72
	G01	SYBR		Unkn			25.6182	25.6182	0				0	72
	G02	SYBR		Unkn			25.5832	25.5832	0				0	72
	G03	SYBR		Unkn			25.783	25.783	0				0	72
	G04	SYBR		Unkn			27.1282	27.1282	0				0	72
	G05	SYBR		Unkn			27.3139	27.3139	0				0	72
	G06	SYBR		Unkn			27.4399	27.4399	0				0	72
	G07	SYBR		Unkn			27.1077	27.1077	0				0	72
	G08	SYBR		Unkn			27.6374	27.6374	0				0	72
	G09	SYBR		Unkn			27.8648	27.8648	0				0	72
	G10	SYBR		Unkn			27.77	27.77	0				0	72
	G11	SYBR		Unkn			23.1757	23.1757	0				0	72
	G12	SYBR		Unkn			27.7764	27.7764	0				0	72
	H01	SYBR		Unkn			29.6273	29.6273	0				0	72
	H02	SYBR		Unkn			30.2304	30.2304	0				0	72
	H03	SYBR		Unkn			29.8461	29.8461	0				0	72
	H04	SYBR		Unkn			32.7296	32.7296	0				0	72
	H05	SYBR		Unkn			30.5899	30.5899	0			0	0	72
	H06	SYBR		Unkn			30.1893	30.1893	0				0	72
	H07	SYBR		Unkn			29.4143	29.4143	0				0	72
	H08	SYBR		Unkn			29.3114	29.3114	0				0	72
	H09	SYBR		Unkn			29.0786	29.0786	0				0	72
	H10	SYBR		Unkn			29.5711	29.5711	0				0	72
	H11	SYBR		Unkn			28.2838	28.2838	0				0	72
	H12	SYBR		Unkn			28.5163	28.5163	0				0	72

## Sheet: Run Information
File Name	admin_2024-11-20 09-05-37_BR011103.pcrd
Created By User	admin
Notes
ID
Run Started	11/20/2024 01:18:26 UTC
Run Ended	11/20/2024 02:54:34 UTC
Sample Vol	10
Lid Temp	105
Protocol File Name	1.prcl
Plate Setup File Name	2.pltd
Base Serial Number	BR011103
Optical Head Serial Number	788BR10790
CFX Maestro Version	5.2.008.0222.
