# Supplementary material for: Study on biomarkers associated with epigenetic factors in endometriosis combining transcriptome with experimental validation
Source: PeerJ. 2026 Feb 3;14:e20703. doi: 10.7717/peerj.20703 (PMC12880091; doi:10.7717/peerj.20703)
Supplement: Supplemental Information 15 [file peerj-14-20703-s015.zip › peerj-120698-Raw_Data_of_PCR/Raw Data of PCR/PCR/Plate1/admin_2024-11-20 09-05-37_BR011103 - Quantification Summary.xlsx]

## Sheet: 0
	Well	Fluor	Target	Content	Sample	Cq	SQ
	A01	SYBR		Unkn		28.0879
	A02	SYBR		Unkn		28.739
	A03	SYBR		Unkn		28.0752
	A04	SYBR		Unkn		28.1708
	A05	SYBR		Unkn		31.4925
	A06	SYBR		Unkn		33.4723
	A07	SYBR		Unkn		29.8052
	A08	SYBR		Unkn		28.0612
	A09	SYBR		Unkn		28.7312
	A10	SYBR		Unkn		26.9438
	A11	SYBR		Unkn		26.8368
	A12	SYBR		Unkn		26.7079
	B01	SYBR		Unkn		27.6058
	B02	SYBR		Unkn		27.0014
	B03	SYBR		Unkn		27.6824
	B04	SYBR		Unkn		28.0074
	B05	SYBR		Unkn		28.0659
	B06	SYBR		Unkn		28.2755
	B07	SYBR		Unkn		28.0036
	B08	SYBR		Unkn		28.1952
	B09	SYBR		Unkn		28.0688
	B10	SYBR		Unkn		25.7672
	B11	SYBR		Unkn		25.627
	B12	SYBR		Unkn		27.1997
	C01	SYBR		Unkn		27.7807
	C02	SYBR		Unkn		27.9687
	C03	SYBR		Unkn		28.3165
	C04	SYBR		Unkn		28.8035
	C05	SYBR		Unkn		28.8326
	C06	SYBR		Unkn		28.6988
	C07	SYBR		Unkn		27.0115
	C08	SYBR		Unkn		27.4614
	C09	SYBR		Unkn		27.4968
	C10	SYBR		Unkn		26.4626
	C11	SYBR		Unkn		27.147
	C12	SYBR		Unkn		26.5371
	D01	SYBR		Unkn		31.9738
	D02	SYBR		Unkn		31.9026
	D03	SYBR		Unkn		31.0585
	D04	SYBR		Unkn		32.0731
	D05	SYBR		Unkn		33.2368
	D06	SYBR		Unkn		33.6655
	D07	SYBR		Unkn		31.6844
	D08	SYBR		Unkn		31.9468
	D09	SYBR		Unkn		31.1267
	D10	SYBR		Unkn		30.2743
	D11	SYBR		Unkn		29.3218
	D12	SYBR		Unkn		29.0411
	E01	SYBR		Unkn		27.778
	E02	SYBR		Unkn		27.0163
	E03	SYBR		Unkn		27.7634
	E04	SYBR		Unkn		26.3749
	E05	SYBR		Unkn		27.3016
	E06	SYBR		Unkn		27.7297
	E07	SYBR		Unkn		27.1047
	E08	SYBR		Unkn		27.5926
	E09	SYBR		Unkn		26.4945
	E10	SYBR		Unkn		26.1623
	E11	SYBR		Unkn		26.9888
	E12	SYBR		Unkn		26.1847
	F01	SYBR		Unkn		25.4797
	F02	SYBR		Unkn		25.0393
	F03	SYBR		Unkn		25.9765
	F04	SYBR		Unkn		28.071
	F05	SYBR		Unkn		28.1471
	F06	SYBR		Unkn		28.8196
	F07	SYBR		Unkn		25.7457
	F08	SYBR		Unkn		26.3114
	F09	SYBR		Unkn		26.9028
	F10	SYBR		Unkn		26.7588
	F11	SYBR		Unkn		26.1084
	F12	SYBR		Unkn		26.2484
	G01	SYBR		Unkn		25.6182
	G02	SYBR		Unkn		25.5832
	G03	SYBR		Unkn		25.783
	G04	SYBR		Unkn		27.1282
	G05	SYBR		Unkn		27.3139
	G06	SYBR		Unkn		27.4399
	G07	SYBR		Unkn		27.1077
	G08	SYBR		Unkn		27.6374
	G09	SYBR		Unkn		27.8648
	G10	SYBR		Unkn		27.77
	G11	SYBR		Unkn		23.1757
	G12	SYBR		Unkn		27.7764
	H01	SYBR		Unkn		29.6273
	H02	SYBR		Unkn		30.2304
	H03	SYBR		Unkn		29.8461
	H04	SYBR		Unkn		32.7296
	H05	SYBR		Unkn		30.5899
	H06	SYBR		Unkn		30.1893
	H07	SYBR		Unkn		29.4143
	H08	SYBR		Unkn		29.3114
	H09	SYBR		Unkn		29.0786
	H10	SYBR		Unkn		29.5711
	H11	SYBR		Unkn		28.2838
	H12	SYBR		Unkn		28.5163

## Sheet: Run Information
File Name	admin_2024-11-20 09-05-37_BR011103.pcrd
Created By User	admin
Notes
ID
Run Started	11/20/2024 01:18:26 UTC
Run Ended	11/20/2024 02:54:34 UTC
Sample Vol	10
Lid Temp	105
Protocol File Name	1.prcl
Plate Setup File Name	2.pltd
Base Serial Number	BR011103
Optical Head Serial Number	788BR10790
CFX Maestro Version	5.2.008.0222.
