# Supplementary material for: Study on biomarkers associated with epigenetic factors in endometriosis combining transcriptome with experimental validation
Source: PeerJ. 2026 Feb 3;14:e20703. doi: 10.7717/peerj.20703 (PMC12880091; doi:10.7717/peerj.20703)
Supplement: Supplemental Information 15 [file peerj-14-20703-s015.zip › peerj-120698-Raw_Data_of_PCR/Raw Data of PCR/PCR/Plate2/admin_2024-11-20 10-57-32_BR011103 - End Point Results.xlsx]

## Sheet: SYBR
	Well	Fluor	Target	Content	Sample	End RFU	Call	Sample Type	CallType	Is Control
	A01	SYBR		Unkn		595.595		Unknown	Unassigned	False
	A02	SYBR		Unkn		611.961		Unknown	Unassigned	False
	A03	SYBR		Unkn		670.514		Unknown	Unassigned	False
	A04	SYBR		Unkn		245.66		Unknown	Unassigned	False
	A05	SYBR		Unkn		316.746		Unknown	Unassigned	False
	A06	SYBR		Unkn		606.296		Unknown	Unassigned	False
	A07	SYBR		Unkn		0.071913		Unknown	Unassigned	False
	A08	SYBR		Unkn		-0.0518799		Unknown	Unassigned	False
	A09	SYBR		Unkn		1.29523		Unknown	Unassigned	False
	A10	SYBR		Unkn		0.543532		Unknown	Unassigned	False
	A11	SYBR		Unkn		0.200107		Unknown	Unassigned	False
	A12	SYBR		Unkn		-0.139294		Unknown	Unassigned	False
	B01	SYBR		Unkn		363.38		Unknown	Unassigned	False
	B02	SYBR		Unkn		312.009		Unknown	Unassigned	False
	B03	SYBR		Unkn		398.125		Unknown	Unassigned	False
	B04	SYBR		Unkn		456.573		Unknown	Unassigned	False
	B05	SYBR		Unkn		485.316		Unknown	Unassigned	False
	B06	SYBR		Unkn		578.526		Unknown	Unassigned	False
	B07	SYBR		Unkn		0.765796		Unknown	Unassigned	False
	B08	SYBR		Unkn		0.554034		Unknown	Unassigned	False
	B09	SYBR		Unkn		0.368021		Unknown	Unassigned	False
	B10	SYBR		Unkn		-0.0818829		Unknown	Unassigned	False
	B11	SYBR		Unkn		1.42509		Unknown	Unassigned	False
	B12	SYBR		Unkn		0.994296		Unknown	Unassigned	False
	C01	SYBR		Unkn		554.653		Unknown	Unassigned	False
	C02	SYBR		Unkn		710.581		Unknown	Unassigned	False
	C03	SYBR		Unkn		687.243		Unknown	Unassigned	False
	C04	SYBR		Unkn		397.867		Unknown	Unassigned	False
	C05	SYBR		Unkn		506.023		Unknown	Unassigned	False
	C06	SYBR		Unkn		427.219		Unknown	Unassigned	False
	C07	SYBR		Unkn		-0.961649		Unknown	Unassigned	False
	C08	SYBR		Unkn		0.150682		Unknown	Unassigned	False
	C09	SYBR		Unkn		-0.198599		Unknown	Unassigned	False
	C10	SYBR		Unkn		-0.403579		Unknown	Unassigned	False
	C11	SYBR		Unkn		1.12969		Unknown	Unassigned	False
	C12	SYBR		Unkn		-0.283301		Unknown	Unassigned	False
	D01	SYBR		Unkn		407.385		Unknown	Unassigned	False
	D02	SYBR		Unkn		414.422		Unknown	Unassigned	False
	D03	SYBR		Unkn		430.134		Unknown	Unassigned	False
	D04	SYBR		Unkn		379.09		Unknown	Unassigned	False
	D05	SYBR		Unkn		185.28		Unknown	Unassigned	False
	D06	SYBR		Unkn		-0.0218506		Unknown	Unassigned	False
	D07	SYBR		Unkn		-1.12126		Unknown	Unassigned	False
	D08	SYBR		Unkn		-0.497859		Unknown	Unassigned	False
	D09	SYBR		Unkn		0.601569		Unknown	Unassigned	False
	D10	SYBR		Unkn		0.0767854		Unknown	Unassigned	False
	D11	SYBR		Unkn		0.825605		Unknown	Unassigned	False
	D12	SYBR		Unkn		0.171778		Unknown	Unassigned	False
	E01	SYBR		Unkn		0.445064		Unknown	Unassigned	False
	E02	SYBR		Unkn		-0.394901		Unknown	Unassigned	False
	E03	SYBR		Unkn		-0.620656		Unknown	Unassigned	False
	E04	SYBR		Unkn		0.240844		Unknown	Unassigned	False
	E05	SYBR		Unkn		-0.0128522		Unknown	Unassigned	False
	E06	SYBR		Unkn		0.568324		Unknown	Unassigned	False
	E07	SYBR		Unkn		0.859459		Unknown	Unassigned	False
	E08	SYBR		Unkn		0.313924		Unknown	Unassigned	False
	E09	SYBR		Unkn		-0.397431		Unknown	Unassigned	False
	E10	SYBR		Unkn		0.115429		Unknown	Unassigned	False
	E11	SYBR		Unkn		-0.324221		Unknown	Unassigned	False
	E12	SYBR		Unkn		-0.590869		Unknown	Unassigned	False
	F01	SYBR		Unkn		1.32659		Unknown	Unassigned	False
	F02	SYBR		Unkn		-0.148861		Unknown	Unassigned	False
	F03	SYBR		Unkn		-0.338461		Unknown	Unassigned	False
	F04	SYBR		Unkn		-0.756581		Unknown	Unassigned	False
	F05	SYBR		Unkn		-0.848575		Unknown	Unassigned	False
	F06	SYBR		Unkn		-0.193902		Unknown	Unassigned	False
	F07	SYBR		Unkn		0.614135		Unknown	Unassigned	False
	F08	SYBR		Unkn		0.436608		Unknown	Unassigned	False
	F09	SYBR		Unkn		-0.623124		Unknown	Unassigned	False
	F10	SYBR		Unkn		0.547814		Unknown	Unassigned	False
	F11	SYBR		Unkn		2.01198		Unknown	Unassigned	False
	F12	SYBR		Unkn		0.106836		Unknown	Unassigned	False
	G01	SYBR		Unkn		0.176478		Unknown	Unassigned	False
	G02	SYBR		Unkn		0.16388		Unknown	Unassigned	False
	G03	SYBR		Unkn		0.117922		Unknown	Unassigned	False
	G04	SYBR		Unkn		-1.20465		Unknown	Unassigned	False
	G05	SYBR		Unkn		0.928364		Unknown	Unassigned	False
	G06	SYBR		Unkn		-0.402454		Unknown	Unassigned	False
	G07	SYBR		Unkn		0.464217		Unknown	Unassigned	False
	G08	SYBR		Unkn		1.10453		Unknown	Unassigned	False
	G09	SYBR		Unkn		-0.082459		Unknown	Unassigned	False
	G10	SYBR		Unkn		-0.182583		Unknown	Unassigned	False
	G11	SYBR		Unkn		-0.409511		Unknown	Unassigned	False
	G12	SYBR		Unkn		0.896717		Unknown	Unassigned	False
	H01	SYBR		Unkn		-0.233116		Unknown	Unassigned	False
	H02	SYBR		Unkn		-0.965053		Unknown	Unassigned	False
	H03	SYBR		Unkn		0.167577		Unknown	Unassigned	False
	H04	SYBR		Unkn		-1.40648		Unknown	Unassigned	False
	H05	SYBR		Unkn		0.00165207		Unknown	Unassigned	False
	H06	SYBR		Unkn		0.0986359		Unknown	Unassigned	False
	H07	SYBR		Unkn		-0.0491391		Unknown	Unassigned	False
	H08	SYBR		Unkn		-0.322351		Unknown	Unassigned	False
	H09	SYBR		Unkn		-0.927095		Unknown	Unassigned	False
	H10	SYBR		Unkn		0.0834636		Unknown	Unassigned	False
	H11	SYBR		Unkn		1.10611		Unknown	Unassigned	False
	H12	SYBR		Unkn		0.241105		Unknown	Unassigned	False

## Sheet: Run Information
File Name	admin_2024-11-20 10-57-32_BR011103.pcrd
Created By User	admin
Notes
ID
Run Started	11/20/2024 03:07:38 UTC
Run Ended	11/20/2024 04:43:07 UTC
Sample Vol	10
Lid Temp	105
Protocol File Name	1.prcl
Plate Setup File Name	2.pltd
Base Serial Number	BR011103
Optical Head Serial Number	788BR10790
CFX Maestro Version	5.2.008.0222.
