# Supplementary material for: Study on biomarkers associated with epigenetic factors in endometriosis combining transcriptome with experimental validation
Source: PeerJ. 2026 Feb 3;14:e20703. doi: 10.7717/peerj.20703 (PMC12880091; doi:10.7717/peerj.20703)
Supplement: Supplemental Information 15 [file peerj-14-20703-s015.zip › peerj-120698-Raw_Data_of_PCR/Raw Data of PCR/PCR/Plate2/admin_2024-11-20 10-57-32_BR011103 - Melt Curve Derivative Results.xlsx]

## Sheet: SYBR
	Temperature	A1	A2	A3	A4	A5	A6	A7	A8	A9	A10	A11	A12	B1	B2	B3	B4	B5	B6	B7	B8	B9	B10	B11	B12	C1	C2	C3	C4	C5	C6	C7	C8	C9	C10	C11	C12	D1	D2	D3	D4	D5	D6	D7	D8	D9	D10	D11	D12
	65	13.1324	12.935	14.7194	7.29625	7.09112	14.9068	0.940092	0.568687	0.242586	0.833827	0.457369	0.914869	10.6795	9.79206	11.5889	13.75	12.8268	14.7123	0.813034	1.04442	0.71602	0.670226	0.680767	0.467664	12.559	14.6467	13.7293	9.47594	10.6768	8.84323	0.727726	0.576535	0.556105	0.557386	0.678318	0.733776	11.4913	12.3881	10.565	9.41995	6.15495	0.69117	0.602331	0.494224	0.620312	-0.0195763	0.381729	0.531283
	65.5	28.4535	28.0258	31.8921	15.8085	15.3641	32.2982	2.03687	1.23215	0.525603	1.80663	0.990967	1.98222	23.1388	21.2161	25.1093	29.7918	27.7915	31.8767	1.76157	2.26292	1.55138	1.45216	1.475	1.01327	27.2111	31.7346	29.7468	20.5312	23.1332	19.1603	1.57674	1.24916	1.20489	1.20767	1.46969	1.58985	24.8979	26.841	22.8909	20.4099	13.3357	1.49753	1.30505	1.07082	1.34401	-0.0424152	0.82708	1.15111
	66	26.2648	25.87	29.4389	14.5925	14.1822	29.8137	1.88018	1.13737	0.485172	1.66765	0.914739	1.82974	21.3589	19.5841	23.1778	27.5001	25.6537	29.4247	1.62607	2.08885	1.43204	1.34045	1.36153	0.935329	25.1179	29.2935	27.4586	18.9519	21.3537	17.6865	1.45545	1.15307	1.11221	1.11477	1.35664	1.46755	22.9827	24.7763	21.1301	18.8399	12.3099	1.38234	1.20466	0.988449	1.24062	-0.0391525	0.763458	1.06257
	66.5	26.2648	25.87	29.4389	14.5925	14.1822	29.8137	1.88018	1.13737	0.485172	1.66765	0.914739	1.82974	21.3589	19.5841	23.1778	27.5001	25.6537	29.4247	1.62607	2.08885	1.43204	1.34045	1.36153	0.935329	25.1179	29.2935	27.4586	18.9519	21.3537	17.6865	1.45545	1.15307	1.11221	1.11477	1.35664	1.46755	22.9827	24.7763	21.1301	18.8399	12.3099	1.38234	1.20466	0.988449	1.24062	-0.0391525	0.763458	1.06257
	67	26.2648	25.87	29.4389	14.5925	14.1822	29.8137	1.88018	1.13737	0.485172	1.66765	0.914739	1.82974	21.3589	19.5841	23.1778	27.5001	25.6537	29.4247	1.62607	2.08885	1.43204	1.34045	1.36153	0.935329	25.1179	29.2935	27.4586	18.9519	21.3537	17.6865	1.45545	1.15307	1.11221	1.11477	1.35664	1.46755	22.9827	24.7763	21.1301	18.8399	12.3099	1.38234	1.20466	0.988449	1.24062	-0.0391525	0.763458	1.06257
	67.5	26.1149	25.8024	29.4704	14.5393	14.0892	29.8141	1.86703	1.1449	0.457578	1.70786	0.937918	1.85041	21.2121	19.4519	23.0593	27.3093	25.5259	29.2491	1.61121	2.13839	1.40829	1.33171	1.34151	0.878736	24.9769	29.286	27.4767	18.7606	21.2384	17.5873	1.43222	1.13724	1.08311	1.15368	1.38853	1.48431	23.0348	24.6837	21.0871	18.7857	12.2863	1.35577	1.14073	1.02333	1.21211	-0.0740556	0.736334	1.12009
	68	27.0733	26.2367	29.2817	14.8048	14.6082	29.7592	1.95291	1.07937	0.675152	1.43414	0.764646	1.68803	22.0647	20.1684	23.7083	28.4003	26.2911	30.345	1.72397	1.81389	1.59679	1.4301	1.47487	1.23689	25.9191	29.3103	27.3197	20.0182	21.9502	18.1937	1.60987	1.26503	1.33463	0.863885	1.17373	1.36225	22.6542	25.3811	21.379	19.2319	12.4869	1.5046	1.5641	0.729045	1.36815	0.164737	0.918685	0.643153
	68.5	28.7183	27.007	28.8821	15.9065	16.0645	30.1424	2.15166	1.10918	0.697707	1.11284	0.608874	1.65936	24.1344	22.357	25.585	31.1682	27.8998	32.2924	1.81898	1.34138	1.66515	1.16563	1.68092	1.92009	27.2044	29.5235	27.3622	21.9038	23.3808	19.4511	1.69652	1.28034	1.19474	0.731438	0.89922	1.26558	22.4132	25.7061	21.7314	19.1317	12.3785	2.00587	2.19893	0.849624	1.91445	0.423772	1.15728	0.80667
	69	29.4724	26.9839	28.3928	16.707	17.6355	30.3502	1.77207	1.23879	0.521244	1.04448	1.21263	1.89899	26.2446	24.8116	28.0351	34.2556	29.8035	34.3275	1.34135	0.963522	1.08477	1.34373	1.56902	1.92299	27.5075	29.9503	27.8576	22.4173	24.1888	20.2592	1.35887	0.974459	0.901522	0.709592	0.768178	1.44984	22.4845	25.1308	21.8004	18.6863	12.3022	1.8297	2.16207	1.09643	1.92565	0.5474	1.18088	1.0462
	69.5	29.8303	27.0111	28.1232	16.9478	18.9648	30.2274	1.08767	1.41732	0.313025	0.666971	1.62673	1.68449	28.7602	27.7642	30.5735	38.1439	32.2601	36.8508	1.2044	1.25351	0.686869	1.93558	1.57306	2.15457	27.6279	30.24	28.4046	22.6167	24.7932	20.8877	1.22882	0.873663	0.962133	1.00609	1.10627	1.24306	22.1484	24.8823	21.9954	18.7462	12.4598	1.54435	2.15684	1.26968	1.37312	1.02535	1.32748	0.793179
	70	29.8202	26.8887	28.0653	16.9313	20.4138	30.7648	1.07669	1.48618	0.564475	0.237629	1.60703	1.18048	31.6165	31.5935	33.7794	42.9956	34.8255	39.4829	1.75987	1.24498	0.722791	1.78505	1.3446	2.5807	27.4871	30.069	28.2826	23.5805	25.3098	21.1803	1.20994	1.05736	0.898913	1.18949	1.16033	0.825154	22.1505	25.279	22.3293	18.825	12.6353	2.03974	2.07679	1.30205	1.38932	1.52832	2.07647	0.43995
	70.5	29.6089	25.9089	28.4154	17.1988	22.1355	31.4251	1.28869	1.42353	0.970478	0.365982	1.29994	1.25453	34.8878	35.7661	38.4745	48.9694	38.0596	42.585	1.81198	0.824364	0.645936	1.30118	1.16616	2.12462	27.4595	30.3216	28.2185	24.759	26.0307	21.3253	1.0781	1.21596	0.839349	1.10665	1.04598	0.612787	22.4132	25.5309	22.6497	18.6616	13.0237	2.14947	1.50118	1.36249	1.45174	1.28317	2.50641	0.442214
	71	29.5306	25.4935	28.8138	17.9274	23.7629	31.4984	1.31147	1.57937	0.920883	0.693243	0.706882	1.13362	38.9035	39.917	43.273	56.1633	41.9328	45.7791	1.52784	0.894377	0.561851	0.95061	1.16785	1.26161	27.7305	30.6137	28.6095	25.4334	26.9245	21.5078	0.67577	1.49631	0.945348	1.10088	1.23319	0.646313	22.2513	25.5162	22.4116	18.5294	13.6966	1.5785	0.913745	1.25297	0.856194	1.40603	2.23024	0.510473
	71.5	29.8581	25.6247	28.8272	18.7863	25.0753	32.0305	1.2788	1.69551	1.2206	0.841182	0.605192	0.947346	42.6194	43.9662	47.5907	63.2819	45.8807	48.2002	1.49707	1.29973	1.06544	0.635198	1.17012	0.99319	27.8577	30.3262	28.5262	27.405	28.2495	22.0287	0.735965	1.99984	0.783682	0.690709	1.01343	0.678656	22.0525	25.8774	22.2643	18.7199	14.5281	1.7583	0.556513	1.09789	0.29564	1.81537	2.09006	0.706612
	72	30.1805	25.6165	28.768	20.5687	26.2868	33.2724	1.3241	1.20422	1.3672	1.18352	0.852953	1.38321	45.2155	47.1067	51.674	70.0668	49.0622	49.6757	1.20369	1.46848	1.41638	0.415248	1.28659	1.03105	27.7193	30.1659	28.1773	31.007	30.2597	22.9697	1.14553	1.96212	0.616366	0.308346	0.886132	0.846843	22.5526	25.8571	22.4039	19.4559	14.5346	2.29489	0.422913	1.33552	0.258657	1.64861	2.23007	1.34341
	72.5	30.4801	25.8323	28.8326	24.145	27.708	35.1445	1.4901	0.751782	1.24695	1.73467	0.904926	1.69212	46.6466	48.3731	54.0018	75.8185	51.0442	50.7837	0.46744	1.39908	1.63182	0.196192	1.23014	0.599133	27.6547	30.2627	28.3529	35.0146	33.0026	25.0648	1.06936	1.6232	0.763836	0.239844	1.00923	1.39088	22.5929	25.0535	22.261	20.3406	14.1458	1.81998	0.507325	1.26261	0.329916	1.45524	1.70049	1.97284
	73	31.352	26.2398	28.8823	30.096	28.8125	37.7017	1.57995	0.559789	1.25052	1.56815	1.06844	1.51437	46.6726	47.8805	53.7356	78.7799	51.7812	50.9786	0.42211	1.68335	1.75929	0.317416	1.11398	0.504057	27.8325	29.9498	28.9488	40.1311	36.4782	28.6938	1.00274	1.25845	0.79091	0.141792	1.10773	1.48002	22.2943	24.7286	22.3296	21.1893	14.2426	1.44909	0.471301	1.03937	0.113948	1.42032	0.89223	2.12939
	73.5	32.3611	26.0082	29.1355	38.5961	28.7221	40.3422	1.43079	0.0631772	1.2225	1.28812	1.3444	1.48938	44.5145	45.8174	52.1502	78.0305	51.8262	50.0152	0.838534	1.73499	1.63107	0.949665	1.02783	0.892929	27.8268	29.4239	29.2126	47.4721	39.7714	33.1857	1.25968	1.00305	1.03549	0.0614294	1.38825	1.23144	22.5809	24.6296	22.7936	22.2429	14.0363	1.77815	0.391571	1.05435	0.434547	1.07141	0.848567	1.97875
	74	32.7521	25.0155	29.5392	49.4581	28.0773	42.0302	1.66954	-0.0630906	0.908039	1.20287	0.945604	1.23269	40.8827	42.3164	49.7543	74.356	51.1363	48.5113	1.1053	1.54469	1.21545	1.08499	1.17793	1.04917	27.3641	29.5682	29.5471	55.8968	42.3142	37.5776	1.51859	0.901721	1.52791	0.799028	1.82048	1.13568	22.8405	24.3584	23.2749	22.6344	13.2622	1.82491	0.737552	1.22428	1.20212	0.722361	0.88848	1.86272
	74.5	33.5237	23.8031	29.4803	60.3611	27.0966	42.2819	1.71494	0.404612	0.89577	0.600098	0.472439	0.253407	37.1506	38.0311	46.6403	67.93	49.7814	47.306	1.84324	1.0367	0.838812	1.10434	1.16284	0.846716	27.287	29.7711	29.8455	63.5688	43.8448	41.1944	1.66624	1.19021	1.66824	1.40169	1.59431	0.995149	22.2572	24.5095	23.4193	21.8369	13.2044	1.67394	0.883929	0.925863	1.49521	0.844603	0.452746	1.15522
	75	34.5624	22.8334	29.0463	68.5171	25.3576	40.9138	1.10651	1.04675	0.843557	0.103353	0.881657	-0.255751	33.6059	34.3591	44.304	59.782	47.8878	46.1666	2.5316	0.589057	0.713392	1.42873	1.1191	1.23637	27.4915	29.4426	29.4983	70.1636	43.886	43.3102	1.9014	1.64861	1.51525	1.46993	1.35409	0.678161	22.0299	24.8224	24.2286	20.6607	13.6798	2.16954	0.669743	0.63605	1.43396	0.550167	0.440828	0.440762
	75.5	34.2008	22.0311	28.2879	71.7382	23.5136	38.0526	1.08548	1.39925	0.644973	0.363508	1.47464	-0.319516	30.2645	31.8949	43.3261	51.7444	45.9189	45.0361	2.3391	0.449966	0.454661	1.22147	1.09633	1.71351	26.9353	29.467	28.5638	74.6938	43.0788	42.7594	1.97773	1.71929	1.51983	1.4743	1.21525	0.922418	22.8226	25.3098	25.5896	20.2921	13.9669	2.73967	0.817387	0.478883	1.63715	0.493632	0.787615	0.611682
	76	33.3672	21.4731	27.1687	68.6691	22.2754	34.3755	1.41709	1.52869	0.7052	0.556687	1.54015	-0.407673	28.5985	30.5572	42.9773	44.8138	43.8988	44.6804	2.02682	0.736221	0.253393	0.867841	1.04479	1.42368	26.4529	29.6413	27.2833	76.1205	42.8286	40.2703	1.9945	1.37676	0.95342	1.40503	0.749394	1.02311	24.1481	28.0839	27.3461	21.6849	14.8725	3.09327	0.880216	0.434179	1.79947	0.762244	0.550655	1.14083
	76.5	33.0603	22.4107	26.5517	60.1891	21.0948	31.0059	1.21273	1.43154	0.825966	0.651076	1.70798	0.252766	28.6054	30.871	43.0699	39.9034	41.4183	45.0551	2.00783	0.826656	0.175457	1.03718	0.796995	1.26673	26.8146	29.2277	26.0848	74.4088	42.4781	36.7381	1.76856	1.23545	0.400529	0.720068	0.418568	0.495944	28.8525	39.5351	31.8962	27.6374	17.4775	3.31072	0.610622	0.621545	1.36718	0.820104	0.315949	1.1059
	77	32.8243	24.457	27.1554	49.0932	22.4972	28.6664	1.19358	1.4722	0.851935	1.04905	1.48028	1.18907	29.1576	32.5925	43.4414	37.0054	38.9474	45.3798	1.39789	1.09843	0.126803	0.97422	0.474876	1.63755	26.5183	28.4087	25.3602	69.86	42.1259	32.5339	1.51808	1.22984	0.355598	0.192433	0.419174	0.351589	42.0962	63.8412	45.0341	41.9138	23.9516	3.20434	0.831138	0.948448	0.950058	0.642113	0.62029	1.32714
	77.5	34.2563	27.6889	30.0189	38.3654	26.8406	26.9966	1.73862	1.16677	0.977727	1.13555	0.431648	1.25315	30.7099	33.5922	43.6726	35.6805	37.1512	45.5072	1.14378	1.42029	-0.21283	0.79633	0.553715	1.55823	25.6713	27.8065	24.9974	63.5483	42.7834	29.0952	1.05499	0.965823	0.393442	0.237	0.241561	0.344284	63.5517	94.8221	68.0149	64.7099	36.0524	2.52334	1.35301	1.33201	0.708896	0.908887	0.818119	1.62448
	78	43.9478	39.0941	38.6951	29.6081	30.9986	25.9342	1.68513	0.658551	1.02809	1.20516	-0.212661	1.09301	33.1471	33.6324	44.0329	35.1219	35.7516	46.4962	1.30575	1.24376	-0.396308	1.02833	0.815578	1.09778	25.4203	27.4286	24.4111	55.9693	43.0512	28.3181	0.485523	0.87603	0.311511	0.371465	0.0555221	0.145404	87.3363	125.029	94.3589	90.0029	50.6855	1.79354	1.32455	1.43616	0.605366	1.18472	0.8787	1.1326
	78.5	61.1211	64.0153	51.2359	23.3721	34.9301	25.9005	1.05143	0.67038	0.959464	1.32431	-0.178721	1.3371	35.4472	33.1451	44.6417	34.6093	34.7206	48.3482	0.883208	0.814185	-0.332033	1.02272	0.893033	1.26375	25.1384	27.1268	24.1528	46.6698	41.9728	29.3223	0.181787	0.906815	0.717504	0.511423	0.35051	0.137912	109.162	150.233	119.31	111.583	63.9184	1.68637	1.35766	1.09175	0.392376	0.854628	1.4654	0.15945
	79	79.7156	96.9729	63.4854	19.2558	39.5994	26.36	0.939236	0.612467	1.13661	1.19258	-0.309266	0.891762	37.8854	31.0796	45.4677	33.6657	34.1436	50.6224	0.520145	0.509869	0.0478794	0.406798	0.945264	1.36143	24.6615	27.0081	24.4706	36.2929	41.3139	31.4611	0.0954877	0.61127	1.21537	0.657093	0.402762	0.632279	123.441	156.994	137.696	123.781	73.7689	1.76733	1.47163	0.423281	0.35481	0.467909	1.81441	-0.148104
	79.5	98.2121	131.326	75.9083	16.4775	40.5598	27.5845	1.25041	0.133869	1.22386	0.987785	0.0573767	0.246888	40.4789	27.8305	46.6186	32.6001	33.5608	52.8538	0.849854	0.357558	0.517207	-0.215803	1.14207	0.881495	25.1177	27.5484	24.7195	26.9996	41.1306	34.6403	-0.0182817	0.0338153	1.18174	0.74586	0.567951	0.848253	120.982	136.654	137.765	119.774	75.1118	2.11486	1.08638	-0.208996	0.695391	0.263739	1.64805	-0.150862
	80	114.341	162.021	88.4734	14.5155	37.5223	31.111	1.23746	-0.197544	1.38536	0.740834	0.732178	0.566149	42.83	25.4677	47.8923	31.1105	32.8902	54.9324	0.776812	0.205619	0.773023	-0.417764	0.899459	0.443106	27.5972	30.0099	25.626	19.3412	39.5804	36.6832	0.548908	-0.1925	1.15267	0.747301	1.16497	0.812153	100.734	102.191	115.727	98.169	63.8053	3.16877	0.49878	-0.406688	0.966759	0.0352348	1.57091	-0.270085
	80.5	117.137	175.591	98.3875	12.8246	35.3881	36.7638	1.13421	-0.201544	1.44263	-0.0448826	0.611601	0.816457	45.7569	24.5144	47.5028	29.3459	32.0515	56.271	0.550741	0.23411	1.18045	-0.470956	0.584549	0.307038	34.8965	36.4562	30.7869	14.2665	37.4158	36.6375	1.13383	-0.127937	1.17166	0.630685	1.60259	0.82126	72.7779	67.1336	84.2129	68.8928	45.83	4.12895	0.648286	0.111213	0.842445	-0.349262	1.42219	-0.0541302
	81	105.394	161.169	107.625	11.6643	32.9061	43.0558	1.38874	-0.0815332	1.22818	-0.711386	0.39673	0.448176	48.4079	24.3379	45.3235	28.3678	30.7226	57.4753	1.19794	0.380885	1.64138	-0.613386	0.778899	0.32909	50.2559	51.4098	44.7799	14.4625	35.4095	37.4732	1.15037	0.302874	0.862335	0.514624	1.25808	0.974088	45.173	35.0539	52.9025	41.3314	28.7726	3.84898	1.18623	0.65346	0.628368	0.178905	0.66869	0.570436
	81.5	89.7029	127.447	117.462	11.3246	29.027	49.2328	1.66851	0.132648	0.888253	-0.895362	0.39674	0.344976	49.454	26.1002	42.4605	28.6384	30.7684	59.0555	1.38586	0.85542	1.19987	-0.134856	1.01909	0.505171	72.3349	75.5282	68.6478	18.9863	32.3477	39.5791	1.40115	0.72319	0.327277	0.832761	0.917698	1.23145	21.9466	12.4524	25.3168	18.8883	14.0788	3.51858	1.33419	1.08434	0.729215	0.78138	-0.0518695	0.973048
	82	72.4118	87.9244	123.824	11.0046	25.7873	54.0745	1.36166	0.356509	0.713925	-0.623007	0.365975	0.577028	48.259	29.2867	38.5597	29.8395	33.4985	60.6704	0.876514	1.15826	0.755234	0.746205	1.17295	0.925163	96.4602	103.703	99.5885	24.6514	28.6053	41.5085	1.53025	0.890202	0.303646	1.07109	0.618545	1.39261	7.41878	3.45176	7.74333	5.00443	3.73835	3.28034	1.41002	1.62022	0.815629	0.912549	-0.177258	1.11835
	82.5	53.2008	49.9249	122.772	9.79042	23.1248	57.1845	1.16439	0.833288	0.176323	-0.251842	0.465424	0.19326	44.2639	31.6741	33.2248	32.1089	37.2041	62.5546	0.570928	1.29603	0.985985	0.852608	1.59603	1.27445	117.399	129.877	132.01	30.3565	26.285	46.6555	1.12346	1.22249	0.351182	0.858944	0.0147958	1.56098	2.08621	2.31712	1.90556	0.659055	0.115665	2.36529	1.74933	1.4175	0.848755	1.14973	-0.274902	1.21539
	83	37.6038	20.6694	109.782	8.6116	19.0648	62.5357	1.23617	1.24114	-0.471582	0.349766	0.648107	-0.00575802	37.6923	32.0707	28.0067	34.7883	41.2021	63.5976	0.622297	1.38863	0.595918	0.77605	1.56993	1.40026	127.593	147.19	157.052	34.1178	25.3134	54.339	1.02894	1.48165	0.136417	0.738189	-0.423861	1.62998	1.1918	2.17269	1.3109	0.722804	0.256486	1.66662	1.70474	0.742878	0.863976	1.29263	-0.412127	1.18006
	83.5	28.9539	5.94941	85.9834	8.10922	16.093	72.1002	1.28698	1.21388	-0.293167	0.940651	0.465903	0.0819552	30.1775	30.6048	23.9505	36.3396	45.6621	62.242	0.522892	1.33466	-0.101371	1.14466	0.924339	1.10164	120.575	147.569	163.767	31.9624	26.182	57.772	1.2906	1.13905	0.25642	0.873209	-0.24068	1.64417	1.04409	1.48735	1.50886	0.664064	0.335577	1.99843	1.05458	0.457398	0.923853	0.660576	0.011282	1.11142
	84	22.6919	1.61947	58.9475	7.77666	14.6351	82.7357	0.841538	1.05052	0.154496	1.12741	0.344066	0.00516953	23.0312	26.3173	19.1588	35.0882	49.5701	59.0478	0.558145	0.724885	0.0142037	1.17749	0.354946	0.685877	99.1128	130.582	148.37	25.094	30.4966	56.7811	1.10742	0.934028	0.701787	0.536028	0.212964	1.13056	0.572809	1.27863	1.55256	1.07032	-0.0273649	2.23386	0.812909	0.41851	0.536232	0.275068	0.557388	1.02428
	84.5	17.7893	0.51198	34.3282	7.99274	13.8564	92.493	0.409353	0.77059	0.0670508	0.884736	-0.171052	-0.204163	17.4038	19.901	14.3372	30.9647	51.2372	54.5922	0.793594	0.166132	0.231481	0.766909	-0.102153	0.318526	71.5268	103.944	117.233	17.5701	38.8098	54.5216	0.916336	1.08344	0.803794	-0.220308	0.444376	0.546692	-0.000932343	1.59877	1.25305	1.41484	-0.0885849	2.14277	0.831371	0.448878	-0.145757	0.595861	0.639385	0.840417
	85	16.1552	0.260025	14.8662	8.7745	13.9211	98.4541	0.351883	0.467943	0.115493	0.665708	-0.943351	-0.0522154	14.0571	13.8095	10.7226	24.705	51.9292	48.1263	1.15041	-0.202587	-0.106403	0.899182	-0.777748	0.0548463	44.4153	75.2537	79.9236	9.81755	48.7246	46.6765	0.821306	0.84599	0.738324	-0.481456	0.827805	0.377773	-0.171705	1.43264	1.18252	1.15031	0.0841217	2.64808	0.538432	0.696973	-0.320592	0.432795	0.633355	0.729886
	85.5	18.4117	0.526769	4.27777	9.9215	15.1513	92.9742	0.206978	0.424565	0.800444	0.470253	-0.858673	0.37835	11.8959	8.76187	7.979	17.29	51.8556	41.1928	1.2709	-0.322101	0.097474	0.83225	-0.838626	0.0184821	23.0399	50.3602	45.3031	3.51627	56.8538	33.6365	0.662931	0.551393	0.71076	-0.445766	1.17286	0.208902	0.145465	1.09075	1.57732	1.24804	0.477481	3.2295	0.290201	0.937037	-0.126732	0.156653	0.626666	0.37397
	86	21.5882	0.596724	1.68775	10.8381	17.5471	75.452	0.139507	0.382736	0.57334	0.305576	-0.314101	0.803216	9.5455	4.99502	5.81905	10.3732	49.4125	34.4619	1.14378	-0.184696	0.637747	0.178008	-0.254737	0.453208	10.8819	32.365	20.3078	0.688568	60.7199	22.2978	0.48783	0.715577	0.34416	-0.586065	1.13373	-0.0783877	0.436531	1.16254	1.74602	1.6478	0.848119	3.42944	0.304845	1.26259	0.0254034	0.218646	0.521813	-0.451901
	86.5	24.2038	0.470874	1.52711	10.8663	20.893	53.9826	0.604992	0.42756	-0.166602	0.563601	-0.133663	1.03913	7.06316	2.81846	4.92117	5.51931	43.1117	26.8149	1.25549	0.128118	0.994624	-0.195435	0.154512	0.54433	6.07565	20.5837	7.16337	0.250634	58.6713	13.52	0.509708	0.765839	0.0901284	-0.530298	0.84081	0.133733	0.529511	1.46492	1.82443	1.32328	1.64908	3.54321	0.0253497	1.11685	0.439048	0.199362	0.551106	-0.696576
	87	26.3831	0.935333	1.3214	10.5749	24.6752	33.0484	1.23378	0.542562	-0.104911	0.505873	0.174051	1.23294	4.89528	1.68678	4.57917	2.78807	34.3501	19.1958	1.35324	0.685922	0.928275	-0.418375	0.344972	0.133643	4.79271	13.5717	2.28402	0.506239	49.0434	6.00685	0.558927	0.584468	0.0163779	-0.05566	0.72614	0.350233	0.562246	1.84569	2.00157	1.25398	2.31813	3.8249	0.0643157	0.648271	0.94242	-0.182706	0.451927	-0.560854
	87.5	26.3512	0.916881	1.04693	10.312	28.1888	15.2231	1.44192	0.398101	0.0199361	0.57051	0.640656	1.20502	2.64551	0.980142	4.23341	1.29971	24.7111	13.2139	1.38243	1.18268	0.852172	-0.784133	0.553617	0.342021	4.25374	8.90088	1.2444	1.14677	34.2364	1.99285	0.576145	0.693459	-0.0986052	0.256313	0.577376	0.195656	0.224966	2.1055	1.98158	1.67816	2.24215	3.74487	0.524694	0.505959	1.12046	-0.117718	0.159314	-0.7703
	88	22.4445	0.673198	0.706919	9.01376	30.633	4.87658	1.44261	0.411217	-0.206035	1.02048	0.412968	0.531433	0.706915	0.775112	4.01779	1.0395	15.3024	8.64087	1.54553	1.27155	0.726477	-0.536114	0.54472	0.446066	3.09583	4.61562	1.21312	1.38561	20.7128	0.955156	0.585314	0.743648	0.141633	0.37921	0.185948	0.2992	-0.576856	2.50291	1.59035	1.34081	2.25716	3.23366	0.62086	0.27821	0.938258	0.148221	0.103293	-0.332238
	88.5	16.641	0.496678	0.224425	6.9457	29.3432	1.59457	1.36799	0.376385	0.163158	0.996691	-0.00944315	-0.0596653	0.108669	0.513008	2.78758	1.27276	7.79503	5.06223	1.39123	1.11579	0.376876	0.0918151	0.165648	0.00468646	2.03909	1.91735	1.24767	1.34801	10.6489	0.683937	0.55239	0.517689	0.527995	0.387021	-0.167944	0.357826	-1.00621	2.91167	1.36768	1.36733	2.46099	2.51417	0.647976	-0.401018	0.98303	0.229815	0.0711539	0.792247
	89	11.3962	0.180275	-0.258283	5.49175	23.9855	0.735997	1.12153	-0.0545379	0.578102	0.291155	-0.0966908	-0.236789	0.159121	0.305299	1.73878	1.22642	3.12202	3.10846	0.961218	1.07354	-0.180093	-0.0365523	-0.336463	0.210836	1.52018	1.26473	1.0646	1.42288	3.88525	0.670219	0.298522	0.50781	0.609027	0.239635	-0.201912	0.0217174	-0.923792	2.4848	1.4193	1.76858	1.98238	1.97616	1.00466	-0.388906	1.23418	0.251367	-0.272673	1.02513
	89.5	6.55709	0.0182225	-0.539453	3.94728	17.5726	0.604179	0.502947	-0.0388958	0.339621	0.20067	-0.0109005	-0.416602	0.0823429	0.612046	1.13175	1.03626	1.14674	2.56148	0.871075	0.600457	-0.402578	0.048131	-0.504558	1.14038	0.808331	1.06415	0.99834	0.983839	1.02283	0.598213	0.201981	0.556834	0.470821	0.307733	-0.317578	-0.0784242	-0.79042	1.51684	1.51463	1.36384	1.25547	1.64537	0.754451	-0.215812	1.02766	0.0240052	-0.320727	0.863251
	90	2.81084	0.225619	-0.519709	2.478	11.5069	0.9781	0.0849593	0.0238076	0.363996	-0.109277	-0.0135612	-0.4548	0.19273	0.841188	0.397846	1.20067	0.566719	2.32343	0.618326	0.335296	-0.0151179	0.295794	-0.168819	1.14398	0.294923	0.925883	1.24996	0.918976	1.42182	0.297036	0.301654	0.256309	0.302958	0.415195	-0.488764	-0.218177	-0.258165	1.29485	1.7697	0.831519	1.55082	1.45802	0.0657291	-0.350886	0.599465	-0.314756	-0.0428579	0.993253
	90.5	1.13432	0.0452377	-0.146886	2.11504	5.81711	0.895379	0.505383	-0.507785	0.336884	-1.01796	0.0990972	-0.237296	0.497971	0.391946	-0.207545	1.17304	0.239865	1.80085	0.114108	0.186357	0.103421	0.102968	-0.102949	0.913085	0.640235	1.23446	1.27872	0.877595	1.7678	0.27805	0.105615	0.212213	0.191132	0.53734	-0.112942	-0.905339	0.296525	1.10151	1.89071	1.05527	1.6978	1.32777	0.250455	-0.222658	0.518149	-0.159169	0.0292326	0.62204
	91	1.06835	-0.0723112	0.117344	2.24842	2.26246	0.253866	0.512786	-0.747591	-0.173806	-1.23698	0.425667	-0.23106	0.41713	0.177693	0.251247	0.803347	0.216364	1.55701	-0.0561078	-0.227846	-0.0400778	-0.125945	-0.182738	0.752469	0.945946	1.19781	0.723082	0.639352	1.40803	0.330979	-0.163449	0.445103	0.0596843	0.679909	0.42987	-1.17436	0.292939	0.632213	1.78533	0.848475	1.07025	1.71592	0.452792	0.105613	0.219506	0.076014	-0.235438	0.273761
	91.5	0.726675	0.397948	0.69065	1.98485	1.5451	0.16894	0.0392406	-0.389225	-0.19242	-0.856575	0.586682	-0.357063	0.252689	0.256876	0.407858	0.565153	0.829576	1.39492	0.0178554	-0.593377	0.294598	0.410272	-0.0359447	0.364821	0.806565	1.11365	0.121253	0.674226	1.19333	0.378388	0.14752	0.459413	-0.18337	0.767511	0.348199	-0.898079	0.347774	0.912641	1.64995	0.506143	0.920863	2.13276	0.370667	0.074182	-0.222354	-0.0892946	-0.118028	0.107254
	92	0.27973	0.298887	1.06585	1.77289	1.63958	0.510722	0.316413	-0.395557	0.237244	-0.778654	0.525246	-0.47098	0.276278	0.0429603	0.10438	0.54898	1.02532	0.975377	0.136308	-0.536614	0.209384	0.584328	-0.100341	-0.545177	0.560832	1.0514	-0.441838	0.817549	1.18093	0.313917	0.149116	0.438736	0.0191337	0.513169	0.0288568	-0.745289	0.378111	1.30238	1.44126	0.659643	1.17981	1.95881	0.385727	-0.124576	-0.131605	0.179329	0.0272798	-0.112408
	92.5	0.0642909	-0.0181432	1.04222	2.00642	1.34252	0.302883	0.426514	-0.290569	0.23766	-0.765013	0.364972	-0.453575	0.343011	-0.227907	0.181331	0.421557	0.603511	0.541085	0.117621	-0.635394	-0.777805	0.102869	-0.359779	-1.14274	0.508692	0.733074	-1.00006	0.362212	0.837268	0.0709688	-0.0897117	0.67852	0.509651	0.153262	-0.26585	-0.593149	0.228292	1.04332	0.899528	0.671066	0.396254	1.82889	0.519539	0.0253886	0.115035	0.376654	0.0491813	0.0856177
	93	-0.303008	0.14153	1.09775	1.63662	1.41934	0.644537	-0.212466	-0.0145756	0.42371	-0.569649	-0.144382	-0.505419	0.203547	0.0157778	-0.226609	0.573586	0.388179	0.218153	0.420752	-0.510169	-1.09487	-0.166997	-0.383126	-0.901035	0.156826	0.316711	-1.33949	-0.269821	0.555335	0.118698	0.381544	0.598353	0.636011	-0.508333	-1.01045	0.20783	0.33842	1.10142	0.563237	0.552073	-0.3209	1.64554	0.129769	-0.0347041	0.224151	-0.294279	0.367464	0.245718
	93.5	-1.30032	0.0196967	1.00778	1.83045	0.8446	1.05268	-0.200128	0.693246	0.0936149	-1.03361	-1.49766	0.123706	0.24934	0.265543	-0.250431	1.20939	-0.0313841	0.0809547	0.671348	0.0981686	-0.980476	-0.743078	0.470114	-0.113113	0.00957596	-0.231922	-0.623729	-0.192724	-0.114447	0.343017	0.813219	0.93677	0.301173	-0.987269	-1.4879	-0.012441	1.17639	1.90257	0.123596	0.568871	-0.361922	1.48935	0.123171	0.563481	0.705411	-0.602826	0.755852	-0.0811288
	94	-1.77848	-0.215973	0.842417	2.29279	0.278083	1.14356	0.105532	0.9242	-0.129424	-1.40543	-2.206	0.466985	0.500354	0.174659	-0.48788	1.48584	-0.734597	-0.0225726	0.561814	0.32404	-1.4451	-1.3694	0.930333	0.231862	0.0445062	-0.49446	-0.0680617	-0.634259	-0.629742	0.413714	0.799025	1.14085	0.501001	-1.17968	-1.68703	-0.308601	1.46552	1.79557	-0.172577	0.624134	-0.759657	1.2317	0.237948	0.844458	0.972002	-0.628175	1.06168	0.0873224
	94.5	-3.13651	-0.737332	0.450889	4.01896	-1.48698	0.358478	0.4546	2.33838	-1.96056	-2.57323	-4.37391	1.95551	0.758786	0.368422	0.716676	2.32772	-1.46825	0.0338814	0.219713	0.760844	-1.24002	-2.4753	2.87981	1.79991	0.939384	-1.4622	1.75191	-0.0369795	-2.27896	0.978897	1.04644	2.59242	-0.542988	-1.27056	-1.25742	-1.86086	2.97092	3.25328	-0.989713	0.792793	-1.30049	2.01263	1.1147	2.61825	1.85957	-0.451424	1.19603	0.0432422
	95	-2.1118	-0.553077	0.0724133	2.58745	-1.49219	-0.242165	0.465183	1.83794	-1.82987	-1.65378	-2.97957	1.63985	0.464142	0.246421	1.01242	1.38906	-0.852355	0.0254787	-0.0876715	0.505762	-0.181602	-1.42213	2.29144	1.6573	0.904153	-1.08583	1.76656	0.504431	-1.83092	0.820982	0.598805	1.96752	-0.895951	-0.475192	-0.223862	-1.72851	2.11654	2.26243	-0.789341	0.489153	-0.627759	1.31895	1.0973	2.05896	1.33199	-0.00645963	0.578159	-0.150301
[truncated: 48 more columns]

## Sheet: Run Information
File Name	admin_2024-11-20 10-57-32_BR011103.pcrd
Created By User	admin
Notes
ID
Run Started	11/20/2024 03:07:38 UTC
Run Ended	11/20/2024 04:43:07 UTC
Sample Vol	10
Lid Temp	105
Protocol File Name	1.prcl
Plate Setup File Name	2.pltd
Base Serial Number	BR011103
Optical Head Serial Number	788BR10790
CFX Maestro Version	5.2.008.0222.
