# Supplementary material for: Study on biomarkers associated with epigenetic factors in endometriosis combining transcriptome with experimental validation
Source: PeerJ. 2026 Feb 3;14:e20703. doi: 10.7717/peerj.20703 (PMC12880091; doi:10.7717/peerj.20703)
Supplement: Supplemental Information 15 [file peerj-14-20703-s015.zip › peerj-120698-Raw_Data_of_PCR/Raw Data of PCR/PCR/Plate2/admin_2024-11-20 10-57-32_BR011103 - Melt Curve Peak Results.xlsx]

## Sheet: 0
	Well	Fluor	Target	Content	Sample	Melt Temperature	Peak Height	Begin Temperature	End Temperature	Well Note
	A01	SYBR		Unkn		80.5	117.137	77	85
	A02	SYBR		Unkn		80.5	175.591	76	85
	A03	SYBR		Unkn		82	123.824	76.5	88.5
	A04	SYBR		Unkn		75.5	71.7382	67.5	84
	A05	SYBR		Unkn		None	None	None	None
	A06	SYBR		Unkn		85	98.4541	78.5	89
	A07	SYBR		Unkn		None	None	None	None
	A08	SYBR		Unkn		None	None	None	None
	A09	SYBR		Unkn		None	None	None	None
	A10	SYBR		Unkn		None	None	None	None
	A11	SYBR		Unkn		None	None	None	None
	A12	SYBR		Unkn		None	None	None	None
	B01	SYBR		Unkn		None	None	None	None
	B02	SYBR		Unkn		None	None	None	None
	B03	SYBR		Unkn		None	None	None	None
	B04	SYBR		Unkn		73	78.7799	67.5	81
	B05	SYBR		Unkn		None	None	None	None
	B06	SYBR		Unkn		None	None	None	None
	B07	SYBR		Unkn		None	None	None	None
	B08	SYBR		Unkn		None	None	None	None
	B09	SYBR		Unkn		None	None	None	None
	B10	SYBR		Unkn		None	None	None	None
	B11	SYBR		Unkn		None	None	None	None
	B12	SYBR		Unkn		None	None	None	None
	C01	SYBR		Unkn		83	127.593	79	90
	C02	SYBR		Unkn		83.5	147.569	79	89.5
	C03	SYBR		Unkn		83.5	163.767	78.5	87.5
	C04	SYBR		Unkn		76	76.1205	67.5	80.5
	C05	SYBR		Unkn		None	None	None	None
	C06	SYBR		Unkn		None	None	None	None
	C07	SYBR		Unkn		None	None	None	None
	C08	SYBR		Unkn		None	None	None	None
	C09	SYBR		Unkn		None	None	None	None
	C10	SYBR		Unkn		None	None	None	None
	C11	SYBR		Unkn		None	None	None	None
	C12	SYBR		Unkn		None	None	None	None
	D01	SYBR		Unkn		79	123.441	75	84.5
	D02	SYBR		Unkn		79	156.994	74	84
	D03	SYBR		Unkn		79.5	137.765	73	83
	D04	SYBR		Unkn		79	123.781	75.5	82.5
	D05	SYBR		Unkn		79.5	75.1118	74.5	82.5
	D06	SYBR		Unkn		None	None	None	None
	D07	SYBR		Unkn		None	None	None	None
	D08	SYBR		Unkn		None	None	None	None
	D09	SYBR		Unkn		None	None	None	None
	D10	SYBR		Unkn		None	None	None	None
	D11	SYBR		Unkn		None	None	None	None
	D12	SYBR		Unkn		None	None	None	None
	E01	SYBR		Unkn		None	None	None	None
	E02	SYBR		Unkn		None	None	None	None
	E03	SYBR		Unkn		None	None	None	None
	E04	SYBR		Unkn		None	None	None	None
	E05	SYBR		Unkn		None	None	None	None
	E06	SYBR		Unkn		None	None	None	None
	E07	SYBR		Unkn		None	None	None	None
	E08	SYBR		Unkn		None	None	None	None
	E09	SYBR		Unkn		None	None	None	None
	E10	SYBR		Unkn		None	None	None	None
	E11	SYBR		Unkn		None	None	None	None
	E12	SYBR		Unkn		None	None	None	None
	F01	SYBR		Unkn		None	None	None	None
	F02	SYBR		Unkn		None	None	None	None
	F03	SYBR		Unkn		None	None	None	None
	F04	SYBR		Unkn		None	None	None	None
	F05	SYBR		Unkn		None	None	None	None
	F06	SYBR		Unkn		None	None	None	None
	F07	SYBR		Unkn		None	None	None	None
	F08	SYBR		Unkn		None	None	None	None
	F09	SYBR		Unkn		None	None	None	None
	F10	SYBR		Unkn		None	None	None	None
	F11	SYBR		Unkn		None	None	None	None
	F12	SYBR		Unkn		None	None	None	None
	G01	SYBR		Unkn		None	None	None	None
	G02	SYBR		Unkn		None	None	None	None
	G03	SYBR		Unkn		None	None	None	None
	G04	SYBR		Unkn		None	None	None	None
	G05	SYBR		Unkn		None	None	None	None
	G06	SYBR		Unkn		None	None	None	None
	G07	SYBR		Unkn		None	None	None	None
	G08	SYBR		Unkn		None	None	None	None
	G09	SYBR		Unkn		None	None	None	None
	G10	SYBR		Unkn		None	None	None	None
	G11	SYBR		Unkn		None	None	None	None
	G12	SYBR		Unkn		None	None	None	None
	H01	SYBR		Unkn		None	None	None	None
	H02	SYBR		Unkn		None	None	None	None
	H03	SYBR		Unkn		None	None	None	None
	H04	SYBR		Unkn		None	None	None	None
	H05	SYBR		Unkn		None	None	None	None
	H06	SYBR		Unkn		None	None	None	None
	H07	SYBR		Unkn		None	None	None	None
	H08	SYBR		Unkn		None	None	None	None
	H09	SYBR		Unkn		None	None	None	None
	H10	SYBR		Unkn		None	None	None	None
	H11	SYBR		Unkn		None	None	None	None
	H12	SYBR		Unkn		None	None	None	None

## Sheet: Run Information
File Name	admin_2024-11-20 10-57-32_BR011103.pcrd
Created By User	admin
Notes
ID
Run Started	11/20/2024 03:07:38 UTC
Run Ended	11/20/2024 04:43:07 UTC
Sample Vol	10
Lid Temp	105
Protocol File Name	1.prcl
Plate Setup File Name	2.pltd
Base Serial Number	BR011103
Optical Head Serial Number	788BR10790
CFX Maestro Version	5.2.008.0222.
