# Supplementary material for: Study on biomarkers associated with epigenetic factors in endometriosis combining transcriptome with experimental validation
Source: PeerJ. 2026 Feb 3;14:e20703. doi: 10.7717/peerj.20703 (PMC12880091; doi:10.7717/peerj.20703)
Supplement: Supplemental Information 15 [file peerj-14-20703-s015.zip › peerj-120698-Raw_Data_of_PCR/Raw Data of PCR/PCR/Plate2/admin_2024-11-20 10-57-32_BR011103 - Melt Curve RFU Results.xlsx]

## Sheet: SYBR
	Temperature	A1	A2	A3	A4	A5	A6	A7	A8	A9	A10	A11	A12	B1	B2	B3	B4	B5	B6	B7	B8	B9	B10	B11	B12	C1	C2	C3	C4	C5	C6	C7	C8	C9	C10	C11	C12	D1	D2	D3	D4	D5	D6	D7	D8	D9	D10	D11	D12
	65	3496.41	3421.58	3512.72	3196.71	3190.29	3497.12	2575.6	2511.23	2514.77	2512.57	2514.79	2506.15	3203.22	3134.55	3313.36	3383.92	3411.41	3549.12	2565.12	2548.67	2523.7	2496.5	2519.94	2539.1	3360.84	3560.59	3481.52	3239.12	3334.22	3220.09	2555.72	2605.65	2519.17	2503.61	2517.75	2575.6	3135.61	3295.61	3237.93	3140.69	2948.06	2597.24	2581.09	2516.98	2520.33	2535.26	2535.81	2577.45
	65.5	3483.28	3408.65	3498	3189.41	3183.2	3482.21	2574.66	2510.66	2514.53	2511.74	2514.33	2505.23	3192.54	3124.76	3301.77	3370.17	3398.59	3534.41	2564.31	2547.63	2522.99	2495.83	2519.26	2538.63	3348.28	3545.94	3467.79	3229.65	3323.54	3211.25	2554.99	2605.07	2518.62	2503.05	2517.07	2574.86	3124.12	3283.22	3227.37	3131.27	2941.91	2596.55	2580.48	2516.48	2519.71	2535.28	2535.43	2576.92
	66	3470.15	3395.71	3483.28	3182.12	3176.11	3467.3	2573.72	2510.09	2514.29	2510.9	2513.87	2504.32	3181.86	3114.97	3290.18	3356.42	3385.76	3519.7	2563.5	2546.58	2522.27	2495.16	2518.58	2538.16	3335.72	3531.29	3454.06	3220.17	3312.87	3202.4	2554.26	2604.49	2518.06	2502.5	2516.39	2574.13	3112.63	3270.83	3216.8	3121.85	2935.75	2595.86	2579.88	2515.99	2519.09	2535.3	2535.04	2576.39
	66.5	3457.02	3382.78	3468.56	3174.82	3169.02	3452.4	2572.78	2509.52	2514.04	2510.07	2513.42	2503.4	3171.18	3105.18	3278.59	3342.67	3372.93	3504.99	2562.68	2545.54	2521.55	2494.49	2517.9	2537.69	3323.16	3516.65	3440.33	3210.7	3302.19	3193.56	2553.53	2603.92	2517.51	2501.94	2515.71	2573.39	3101.14	3258.44	3206.24	3112.43	2929.6	2595.17	2579.28	2515.49	2518.47	2535.32	2534.66	2575.85
	67	3443.88	3369.84	3453.84	3167.52	3161.93	3437.49	2571.84	2508.95	2513.8	2509.23	2512.96	2502.49	3160.5	3095.39	3267	3328.92	3360.11	3490.27	2561.87	2544.49	2520.84	2493.82	2517.22	2537.23	3310.6	3502	3426.6	3201.22	3291.51	3184.72	2552.81	2603.34	2516.95	2501.38	2515.04	2572.66	3089.65	3246.06	3195.67	3103.01	2923.44	2594.48	2578.68	2515	2517.85	2535.34	2534.28	2575.32
	67.5	3430.75	3356.91	3439.12	3160.23	3154.84	3422.58	2570.9	2508.38	2513.56	2508.4	2512.5	2501.57	3149.82	3085.59	3255.41	3315.17	3347.28	3475.56	2561.06	2543.45	2520.12	2493.15	2516.54	2536.76	3298.05	3487.35	3412.87	3191.74	3280.84	3175.87	2552.08	2602.76	2516.39	2500.82	2514.36	2571.93	3078.15	3233.67	3185.11	3093.59	2917.29	2593.79	2578.08	2514.5	2517.23	2535.36	2533.9	2574.79
	68	3417.62	3343.97	3424.4	3152.93	3147.74	3407.68	2569.96	2507.81	2513.32	2507.57	2512.04	2500.66	3139.14	3075.8	3243.83	3301.42	3334.45	3460.85	2560.25	2542.4	2519.41	2492.48	2515.86	2536.29	3285.49	3472.71	3399.14	3182.27	3270.16	3167.03	2551.35	2602.19	2515.84	2500.27	2513.68	2571.19	3066.66	3221.28	3174.54	3084.17	2911.13	2593.1	2577.47	2514.01	2516.61	2535.38	2533.52	2574.26
	68.5	3403.59	3330.63	3409.87	3145.32	3140.1	3392.77	2568.94	2507.29	2512.91	2506.97	2511.72	2499.87	3127.58	3065.22	3231.53	3286.52	3320.86	3445.08	2559.34	2541.66	2518.55	2491.76	2515.06	2535.48	3272.08	3458.02	3385.52	3171.64	3258.79	3157.59	2550.48	2601.52	2515.11	2499.94	2513.19	2570.56	3055.49	3208.34	3163.72	3074.43	2904.84	2592.25	2576.49	2513.73	2515.82	2535.19	2532.97	2574.07
	69	3389.01	3317.06	3395.53	3137.06	3131.65	3377.55	2567.89	2506.69	2512.65	2506.43	2511.34	2498.97	3114.97	3053.37	3218.14	3270.16	3306.49	3428.52	2558.49	2541.04	2517.82	2491.26	2514.22	2534.45	3258.4	3443.16	3371.72	3160.53	3246.85	3147.63	2549.71	2600.95	2514.66	2499.51	2512.76	2569.9	3044.21	3195.69	3152.84	3065.09	2898.75	2591.17	2575.36	2513.14	2514.77	2534.97	2532.38	2573.44
	69.5	3374.19	3303.66	3381.45	3128.69	3122.48	3362.45	2567.21	2506.05	2512.39	2505.97	2510.53	2498.03	3101.27	3040.32	3203.45	3252.14	3290.97	3410.69	2557.96	2540.61	2517.44	2490.36	2513.48	2533.54	3244.62	3428.09	3357.66	3149.28	3234.64	3137.37	2549.1	2600.52	2514.16	2499.19	2512.37	2569.16	3033.04	3183.17	3141.9	3055.68	2892.5	2590.43	2574.33	2512.64	2513.96	2534.6	2531.77	2573.09
	70	3359.24	3290.08	3367.37	3120.15	3112.67	3347.25	2566.71	2505.29	2512.27	2505.76	2509.78	2497.32	3086.15	3025.48	3187.45	3231.86	3274.19	3391.64	2557.2	2539.82	2517.08	2489.41	2512.67	2532.28	3230.81	3412.97	3343.4	3137.82	3222.07	3126.79	2548.46	2600.03	2513.71	2498.52	2511.68	2568.68	3022.02	3170.72	3130.83	3046.33	2886.28	2589.54	2573.22	2511.89	2513.33	2533.94	2530.98	2572.66
	70.5	3344.4	3276.87	3353.33	3111.72	3102.04	3331.67	2566.1	2504.57	2511.8	2505.65	2508.97	2496.78	3069.58	3008.66	3169.47	3208.96	3256.05	3371.14	2556.26	2539.42	2516.73	2488.63	2512.13	2531.08	3217.12	3397.97	3329.37	3125.66	3209.3	3116.21	2547.91	2599.45	2513.26	2498.04	2511.23	2568.31	3010.86	3157.9	3119.58	3036.89	2879.83	2588.44	2572.32	2511.34	2512.57	2533.16	2529.74	2572.61
	71	3329.61	3264.11	3338.95	3102.88	3090.55	3315.88	2565.45	2503.84	2511.35	2505.36	2508.51	2496.08	3051.17	2989.72	3148.95	3182.72	3236.04	3349.05	2555.44	2538.94	2516.43	2488.1	2511.48	2530.21	3203.32	3382.65	3315.13	3113.1	3196	3105.46	2547.41	2598.8	2512.85	2497.42	2510.6	2568.04	2999.66	3145.22	3108.25	3027.66	2873.22	2587.47	2571.72	2510.55	2511.96	2532.62	2528.57	2572.21
	71.5	3314.81	3251.3	3324.56	3093.75	3078.32	3300.11	2564.79	2503.01	2510.85	2504.98	2508.2	2495.65	3030.73	2968.78	3126.26	3152.79	3214.11	3325.47	2554.71	2538.48	2516.09	2487.67	2510.96	2529.74	3189.4	3367.43	3300.82	3100.04	3182.3	3094.65	2547.17	2597.94	2512.35	2496.99	2510.04	2567.65	2988.61	3132.35	3097.16	3018.31	2866.13	2586.77	2571.38	2510.09	2511.71	2531.72	2527.5	2572.07
	72	3299.74	3238.49	3310.13	3083.94	3065.49	3283.74	2564.16	2502.22	2510.15	2504.5	2507.86	2495.06	3008.72	2945.9	3101.43	3119.5	3190.28	3300.99	2553.98	2537.67	2515.37	2487.45	2510.3	2529.18	3175.49	3352.31	3286.63	3085.45	3167.64	3083.35	2546.63	2596.87	2512.07	2496.72	2509.58	2567.33	2977.53	3119.4	3085.95	3008.87	2858.8	2585.67	2571.13	2509.41	2511.6	2530.88	2526.45	2571.44
	72.5	3284.62	3225.66	3295.78	3072.89	3052.01	3266.73	2563.45	2501.8	2509.51	2503.77	2507.37	2494.28	2985.71	2921.96	3074.86	3082.92	3165.24	3275.88	2553.55	2537.04	2514.7	2487.25	2509.69	2528.76	3161.67	3337.24	3272.57	3068.93	3151.93	3071.5	2546.08	2596.02	2511.7	2496.64	2509.12	2566.76	2966.11	3106.59	3074.79	2998.82	2851.65	2584.59	2570.92	2508.79	2511.43	2530.08	2525.35	2570.73
	73	3269.19	3212.64	3281.3	3059.41	3037.84	3248.5	2562.68	2501.44	2508.89	2502.85	2506.94	2493.43	2962.31	2897.82	3047.82	3044.13	3139.43	3250.35	2553.42	2536.23	2513.76	2487.2	2509.08	2528.54	3147.81	3322.1	3258.22	3050.25	3134.54	3058.05	2545.57	2595.25	2511.31	2496.48	2508.57	2566	2954.98	3094.29	3063.66	2988.53	2844.6	2583.84	2570.63	2508.16	2511.29	2529.41	2524.79	2569.53
	73.5	3253.25	3199.51	3266.87	3042.38	3023.37	3229.03	2561.9	2501.27	2508.27	2502.23	2506.29	2492.76	2939.37	2874.34	3021.36	3004.72	3113.58	3225.08	2553.06	2535.38	2512.98	2486.87	2508.57	2528.19	3133.87	3307.31	3243.66	3028.47	3115.47	3042.67	2545.04	2594.75	2510.87	2496.48	2507.99	2565.33	2943.75	3081.83	3052.4	2977.62	2837.45	2583.06	2570.45	2507.72	2511.25	2528.7	2524.37	2568.65
	74	3236.9	3186.74	3252.15	3020.47	3009.22	3208.3	2561.21	2501.32	2507.7	2501.55	2505.68	2491.98	2918.03	2852.23	2995.81	2966.59	3087.72	3200.42	2552.59	2534.53	2512.17	2486.31	2508.02	2527.67	3120.04	3292.59	3229.01	3002.61	3094.88	3024.88	2544.3	2594.22	2510.25	2496.32	2507.17	2564.76	2932.4	3069.67	3040.86	2966.38	2830.63	2582.09	2570.19	2507.09	2510.8	2528.33	2523.92	2567.57
	74.5	3220.46	3174.53	3237.39	2992.93	2995.36	3187.23	2560.26	2501.25	2507.33	2501.09	2505.35	2491.61	2898.52	2832.14	2971.7	2930.8	3062.55	3176.54	2551.9	2533.88	2511.76	2485.8	2507.41	2527.18	3106.46	3277.73	3214.13	2972.68	3073.33	3005.22	2543.53	2593.79	2509.39	2495.7	2506.25	2564.2	2921.01	3057.41	3029.16	2955.15	2824.09	2581.25	2569.74	2506.55	2510.11	2527.92	2523.53	2566.86
	75	3203.36	3162.91	3222.73	2960.55	2982.23	3166.28	2559.57	2500.89	2506.81	2500.93	2505.09	2491.67	2880.85	2814.11	2949.06	2898.93	3038.03	3153.1	2550.76	2533.49	2511.3	2485.18	2506.86	2526.75	3092.72	3262.88	3199.26	2939.23	3051.26	2983.94	2542.63	2593.01	2508.62	2494.99	2505.59	2563.78	2910.09	3045.13	3017.35	2944.6	2817.35	2580.34	2569.35	2506.17	2509.35	2527.53	2523.42	2566.41
	75.5	3186.08	3151.67	3208.4	2925.21	2970.02	3146.55	2559.08	2500.24	2506.5	2500.89	2504.44	2491.8	2864.86	2797.6	2927.2	2871.02	3014.69	3130.35	2549.48	2533.24	2511.06	2484.44	2506.29	2525.94	3079.06	3248.25	3184.72	2902.86	3029.57	2962.32	2541.65	2592.19	2507.87	2494.25	2504.89	2563.46	2898.82	3032.5	3004.83	2934.36	2810.41	2579.07	2569.03	2505.9	2508.65	2527.34	2523.04	2566.3
	76	3169.23	3140.82	3194.48	2889.8	2958.63	3128.36	2558.44	2499.53	2506.13	2500.57	2503.68	2491.97	2850.34	2782.02	2905.62	2847.01	2992.12	3107.96	2548.44	2532.98	2510.84	2483.98	2505.77	2525.13	3065.78	3233.4	3170.75	2865.03	3008.13	2941.49	2540.67	2591.35	2507.17	2493.53	2504.41	2562.87	2887.11	3019.35	2991.63	2923.97	2803.27	2577.62	2568.54	2505.67	2507.73	2527	2522.7	2565.74
	76.5	3152.65	3129.97	3181.15	2857.39	2947.68	3112.13	2557.72	2498.74	2505.78	2500.34	2502.9	2492.11	2836	2766.78	2884.15	2825.89	2970.85	3085.57	2547.43	2532.52	2510.79	2483.51	2505.28	2524.5	3052.51	3218.69	3157.43	2827.25	2986.74	2922.23	2539.69	2590.8	2506.92	2492.92	2504.12	2562.51	2874.07	3003.04	2976.96	2911.9	2795.23	2576	2568.18	2505.43	2506.92	2526.61	2522.49	2565.22
	77	3136.11	3118.2	3167.72	2830.05	2937.15	3097.2	2557.2	2498.09	2505.32	2499.88	2502.04	2491.69	2821.61	2750.95	2862.51	2806.78	2950.7	3062.89	2546.5	2532.14	2510.66	2482.96	2504.98	2523.81	3039.04	3204.23	3144.59	2791.08	2965.64	2904.84	2538.91	2590.1	2506.71	2492.79	2503.95	2562.34	2856.96	2977.9	2958.41	2895.04	2785.16	2574.37	2567.87	2505.03	2506.36	2526.2	2522.31	2564.61
	77.5	3119.46	3105.18	3153.58	2808.27	2924.76	3083.35	2556.47	2497.32	2504.92	2499.33	2501.53	2491.03	2806.69	2734.27	2840.71	2788.63	2931.81	3040.2	2545.99	2531.42	2510.69	2482.55	2504.75	2522.92	3026.06	3190.25	3132.02	2757.69	2944.5	2889.56	2538.2	2589.6	2506.54	2492.65	2503.72	2562.14	2830.74	2938.14	2930.46	2868.71	2770.45	2572.88	2567.32	2504.48	2505.95	2525.91	2521.88	2563.89
	78	3100.63	3089.19	3136.84	2791.38	2910.28	3070.1	2555.54	2496.95	2504.35	2498.76	2501.55	2490.47	2790.77	2717.5	2818.81	2770.97	2913.48	3017.26	2545.31	2530.78	2510.85	2482.12	2504.4	2522.29	3013.3	3176.39	3119.61	2727.76	2922.91	2875.36	2537.87	2589.11	2506.32	2492.53	2503.7	2562.01	2793.01	2883.17	2889.83	2829.93	2748.71	2571.85	2566.58	2503.74	2505.64	2525.29	2521.51	2563.09
	78.5	3074.38	3064.07	3114.29	2778.27	2893.78	3057.26	2554.85	2496.6	2503.91	2498.12	2501.65	2489.9	2773.54	2700.76	2796.64	2753.5	2895.99	2993.57	2544.75	2530.22	2511.05	2481.55	2503.95	2521.75	3000.64	3162.81	3107.56	2701.99	2901.62	2860.95	2537.68	2588.71	2506.17	2492.27	2503.61	2561.96	2743.76	2814.11	2836.35	2779.32	2719.97	2571	2565.99	2503.11	2505.35	2524.81	2520.94	2562.82
	79	3039.2	3023.89	3085.57	2767.67	2875.33	3044.1	2554.42	2496.28	2503.36	2497.46	2501.73	2489.22	2755.31	2684.59	2774.14	2736.42	2878.69	2968.85	2544.42	2529.95	2511.14	2481.18	2503.51	2521.04	2988.17	3149.22	3095.38	2681.24	2880.9	2845.85	2537.65	2588.25	2505.59	2492.02	2503.37	2561.81	2685.16	2735.87	2771.73	2719.92	2685.42	2570.12	2565.22	2502.69	2505.22	2524.45	2520.07	2562.85
	79.5	2994.71	2966.86	3050.78	2758.78	2854.72	3030.75	2553.86	2496.04	2502.78	2496.94	2501.89	2489.03	2735.64	2669.84	2751.13	2719.86	2861.84	2942.95	2544.15	2529.69	2510.99	2481.15	2503	2520.46	2975.81	3135.67	3083.06	2665.54	2860.26	2829.35	2537.58	2588.13	2505.02	2491.63	2503.19	2561.36	2622.91	2661.16	2701.51	2658.09	2647.58	2569.18	2564.59	2502.68	2504.95	2524.32	2519.19	2562.92
	80	2941.54	2893.34	3009.68	2751.05	2835.33	3016.16	2553.21	2496.13	2502.13	2496.49	2501.64	2488.85	2714.85	2656.64	2727.53	2703.88	2845.15	2916.02	2543.61	2529.59	2510.65	2481.34	2502.43	2520.15	2962.68	3121.33	3070.48	2653.96	2839.95	2811.36	2537.58	2588.17	2504.42	2491.29	2502.75	2561	2566.89	2601.52	2637.28	2602.82	2612.19	2567.92	2564.16	2502.84	2504.53	2524.19	2518.42	2563.01
	80.5	2882.37	2807.6	2962.65	2744.21	2817.16	2999.31	2552.63	2496.19	2501.41	2496.27	2501.26	2488.47	2692.75	2644.16	2703.48	2688.78	2828.98	2888.11	2543.38	2529.46	2510.2	2481.54	2502.1	2519.98	2947.41	3104.95	3056.71	2645.74	2820.78	2792.94	2537.02	2588.28	2503.87	2490.89	2502.05	2560.55	2523.48	2559.27	2587.4	2561.2	2584.84	2566.04	2563.99	2502.98	2504.03	2524.29	2517.64	2563.15
	81	2826.57	2721.98	2911.43	2738.14	2800.01	2979.28	2552.03	2496.31	2500.73	2496.52	2501.05	2488.11	2669.15	2631.97	2680.3	2674.41	2813.13	2859.78	2542.96	2529.33	2509.47	2481.81	2501.78	2519.82	2926.54	3083.55	3038.31	2638.89	2802.54	2774.63	2536.52	2588.24	2503.29	2490.66	2501.25	2560.16	2494.14	2533.87	2553.16	2533.77	2566.33	2563.95	2563.46	2502.71	2503.7	2524.43	2517.08	2563.01
	81.5	2777.78	2649.51	2855.04	2732.43	2784.43	2956.28	2551.24	2496.25	2500.2	2496.91	2500.84	2487.99	2644.59	2619.53	2658.3	2660.22	2798.04	2830.59	2542.24	2529.03	2508.67	2482.07	2501.31	2519.62	2896.12	3052.15	3010.38	2630.61	2785.51	2755.28	2535.85	2587.97	2503.03	2490.33	2500.8	2559.56	2477.6	2522.71	2533.84	2519.04	2555.68	2562.21	2562.85	2502.34	2503.37	2524.09	2516.97	2562.6
	82	2737.19	2595.61	2794.55	2726.81	2770.91	2930.25	2550.43	2496.17	2499.83	2497.35	2500.65	2487.73	2620.06	2605.67	2638.01	2645.61	2781.98	2800.71	2541.66	2528.5	2508.28	2481.89	2500.76	2519.28	2853.9	3007.38	2968.56	2619.68	2770.27	2734.99	2535.14	2587.55	2502.9	2489.83	2500.33	2558.93	2470.84	2519.37	2526.29	2513.53	2551.53	2560.43	2562.13	2501.63	2502.97	2523.7	2517.05	2562.07
	82.5	2705.59	2561.35	2732.45	2721.53	2758.58	2902.41	2549.87	2495.87	2499.53	2497.51	2500.45	2487.49	2596.78	2590.36	2619.94	2630.22	2764.37	2769.9	2541.34	2527.9	2507.84	2481.42	2500.11	2518.7	2800.24	2948.8	2910.63	2605.97	2756.71	2713.33	2534.39	2587.07	2502.71	2489.31	2500.22	2558.17	2468.77	2517.98	2524.33	2512.58	2550.93	2559.01	2561.41	2500.82	2502.56	2523.18	2517.13	2561.5
	83	2683.44	2544.29	2673.64	2717.02	2747.94	2872.73	2549.23	2495.35	2499.66	2497.57	2500.18	2487.52	2576.2	2574.3	2604.78	2613.46	2744.71	2738.3	2541.04	2527.21	2507.36	2481.07	2499.23	2518.04	2738.24	2878.99	2837.81	2589.68	2743.75	2688.04	2533.98	2586.34	2502.57	2488.97	2500.29	2557.39	2468	2516.77	2523.48	2512.13	2550.81	2558.03	2560.44	2500.28	2502.12	2522.57	2517.32	2560.87
	83.5	2666.99	2538.49	2624.32	2712.83	2739.37	2839.28	2548.64	2494.68	2499.89	2497.16	2499.85	2487.46	2559.25	2558.61	2591.8	2595.62	2723.11	2706.66	2540.73	2526.54	2507.28	2480.6	2498.63	2517.36	2675.3	2804.25	2756.46	2572.73	2731.07	2659.57	2533.32	2585.66	2502.53	2488.55	2500.55	2556.56	2467.39	2515.83	2522.8	2511.77	2550.61	2557.21	2559.78	2500.03	2501.7	2521.98	2517.47	2560.32
	84	2654.03	2536.69	2588.22	2708.87	2731.62	2800.45	2548.01	2494.16	2499.91	2496.69	2499.72	2487.45	2545.96	2544.13	2580.9	2577.55	2699.15	2676.36	2540.5	2525.95	2507.36	2479.97	2498.31	2516.96	2619.94	2734.12	2677.49	2558.44	2717.03	2630.93	2532.74	2585.19	2502.28	2488.16	2500.49	2555.81	2466.97	2515.22	2521.97	2511.39	2550.52	2556.03	2559.34	2499.78	2501.26	2521.88	2517.29	2559.77
	84.5	2644	2536.23	2565.04	2704.97	2724.6	2756.72	2547.8	2493.65	2499.8	2496.1	2499.56	2487.46	2535.98	2532.62	2572.63	2560.99	2673.86	2647.85	2540.14	2525.81	2507.25	2479.47	2498.26	2516.67	2577.23	2675.26	2610.61	2547.81	2699.98	2603.13	2532.22	2584.69	2501.87	2488.07	2500.36	2555.44	2466.82	2514.49	2521.29	2510.71	2550.6	2555.01	2558.94	2499.6	2501.2	2521.62	2516.97	2559.31
	85	2635.73	2535.98	2553.03	2700.78	2717.62	2708.67	2547.55	2493.39	2499.82	2495.81	2499.92	2487.61	2528.22	2524.21	2566.39	2546.93	2648.1	2622.06	2539.69	2525.76	2507.19	2479.14	2498.42	2516.63	2548.37	2630.56	2561.29	2540.89	2677.98	2577.24	2531.81	2584.15	2501.5	2488.32	2500.03	2555.22	2466.91	2513.67	2520.69	2510.05	2550.57	2553.82	2558.54	2499.3	2501.34	2521.34	2516.67	2558.92
	85.5	2627.27	2535.89	2548.8	2696.14	2710.49	2660.01	2547.45	2493.15	2499.62	2495.43	2500.39	2487.48	2521.73	2518.65	2561.76	2536.46	2622.09	2599.82	2539.03	2525.98	2507.29	2478.6	2498.95	2516.58	2531.92	2599.45	2530.3	2537.75	2651.53	2557.19	2531.4	2583.85	2501.14	2488.5	2499.54	2555.05	2466.93	2513.07	2520.05	2509.51	2550.49	2552.35	2558.39	2498.9	2501.46	2521.2	2516.34	2558.62
	86	2617.13	2535.47	2547.53	2690.9	2702.28	2617.51	2547.33	2492.96	2499.14	2495.33	2500.71	2487.23	2516.33	2515.23	2558.3	2529.56	2596.63	2580.87	2538.46	2526.04	2507.05	2478.38	2499.17	2516.55	2523.92	2579.14	2514.51	2536.86	2621.81	2543.44	2531.15	2583.55	2500.83	2488.77	2498.91	2555.01	2466.77	2512.53	2519.13	2508.77	2550.09	2550.64	2558.22	2498.36	2501.46	2521.14	2516.06	2558.6
	86.5	2605.75	2535.31	2546.65	2685.43	2692.79	2585.28	2547.24	2492.76	2499.11	2495.07	2500.74	2486.7	2512.19	2513.4	2555.76	2525.78	2573.26	2565.47	2537.86	2526.13	2506.68	2478.4	2499.22	2516.17	2519.86	2566.08	2508.16	2536.68	2591.78	2534.52	2530.89	2583.14	2500.78	2489.06	2498.45	2555.07	2466.52	2511.88	2518.32	2507.95	2549.59	2548.94	2558.12	2497.7	2501.4	2520.99	2515.81	2559
	87	2593.04	2534.93	2545.95	2680.09	2681.32	2563.48	2546.7	2492.53	2499.21	2494.79	2500.83	2486.2	2509.23	2512.24	2553.28	2523.71	2553.92	2554.04	2537.2	2525.88	2506.11	2478.56	2499.05	2516.07	2517.23	2557.79	2506	2536.47	2564.31	2529.65	2530.63	2582.81	2500.71	2489.25	2498.05	2554.88	2466.26	2511.05	2517.3	2507.42	2548.46	2547.08	2558.15	2497.29	2501.01	2520.98	2515.52	2559.25
	87.5	2579.73	2534.43	2545.33	2674.88	2668.17	2551.69	2546.06	2492.24	2499.2	2494.55	2500.56	2485.5	2507.3	2511.63	2551.17	2522.77	2539.07	2546.04	2536.51	2525.45	2505.76	2478.82	2498.88	2515.97	2514.91	2552.1	2505.2	2536.11	2543.52	2527.98	2530.33	2582.52	2500.76	2489.13	2497.73	2554.76	2466.01	2510.04	2516.34	2506.64	2547.36	2545.16	2558	2497.02	2500.5	2521.12	2515.38	2559.58
	88	2567.25	2534.05	2544.91	2669.93	2653.34	2547.12	2545.29	2492.12	2499.22	2494.18	2500.28	2485.08	2506.52	2511.19	2549.05	2522.22	2529.16	2540.6	2535.81	2524.75	2505.27	2479.26	2498.53	2515.74	2513.04	2548.76	2504.54	2535.37	2529.94	2527.2	2530.06	2582.12	2500.77	2489.02	2497.51	2554.65	2466.09	2508.93	2515.37	2505.82	2546.22	2543.4	2557.67	2496.79	2499.94	2521.07	2515.34	2559.93
	88.5	2557.58	2533.75	2544.65	2665.97	2638.11	2545.73	2544.64	2491.84	2499.33	2493.59	2500.17	2484.97	2506.4	2510.85	2547.28	2521.65	2523.47	2537.21	2535.01	2524.22	2505.06	2479.31	2498.39	2515.58	2511.8	2547.23	2503.95	2534.77	2522.28	2526.87	2529.76	2581.81	2500.6	2488.77	2497.53	2554.47	2466.54	2507.55	2514.73	2505.26	2545.09	2541.96	2557.39	2496.79	2499.54	2520.99	2515.27	2559.83
	89	2550.57	2533.57	2544.69	2662.92	2624.6	2545.07	2543.96	2491.78	2499.06	2493.27	2500.25	2485.09	2506.3	2510.66	2546.25	2520.97	2520.92	2535.28	2534.45	2523.63	2504.92	2479.26	2498.38	2515.65	2510.93	2546.54	2503.31	2534.02	2518.74	2526.46	2529.53	2581.58	2500.28	2488.65	2497.64	2554.34	2467.02	2506.14	2513.96	2504.42	2543.84	2540.86	2556.99	2497.11	2498.93	2520.86	2515.3	2559.25
	89.5	2546.11	2533.55	2544.87	2660.48	2614.33	2544.84	2543.56	2491.85	2498.83	2493.24	2500.25	2485.19	2506.24	2510.48	2545.48	2520.44	2519.92	2533.89	2534.01	2523.2	2505.2	2479.33	2498.68	2515.28	2510.29	2545.87	2502.87	2533.4	2517.78	2526.2	2529.44	2581.3	2500.03	2488.51	2497.74	2554.43	2467.44	2505.14	2513.3	2503.59	2543.14	2539.95	2556.46	2497.15	2498.37	2520.78	2515.51	2558.87
	90	2543.83	2533.5	2545.18	2658.94	2607	2544.39	2543.42	2491.82	2498.69	2493.1	2500.26	2485.48	2506.2	2510.06	2545.12	2519.9	2519.54	2532.66	2533.6	2523.01	2505.24	2479.19	2498.82	2514.62	2510.08	2545.45	2502.28	2532.99	2517.23	2525.89	2529.31	2581.06	2499.81	2488.34	2497.95	2554.43	2467.76	2504.53	2512.43	2503.07	2542.46	2539.19	2556.29	2497.36	2497.94	2520.84	2515.58	2558.36
	90.5	2542.99	2533.37	2545.34	2657.85	2602.73	2543.92	2543.37	2491.89	2498.48	2493.42	2500.24	2485.62	2506.03	2509.73	2545.05	2519.26	2519.29	2531.59	2533.42	2522.85	2505.24	2479.08	2498.88	2514.18	2509.88	2544.89	2501.65	2532.48	2516.32	2525.87	2529.17	2581.01	2499.72	2488.09	2498.16	2554.71	2467.7	2503.83	2511.55	2502.67	2541.6	2538.48	2556.29	2497.47	2497.73	2521.03	2515.58	2557.94
	91	2542.45	2533.45	2545.33	2656.75	2600.85	2543.56	2542.96	2492.29	2498.41	2494.03	2500.14	2485.75	2505.74	2509.64	2545.19	2518.77	2519.24	2530.82	2533.44	2522.85	2505.17	2479.09	2498.94	2513.7	2509.44	2544.25	2501.08	2532.14	2515.54	2525.6	2529.21	2580.81	2499.63	2487.8	2498.04	2555.28	2467.53	2503.45	2510.57	2502.06	2540.86	2537.8	2556.02	2497.56	2497.44	2520.99	2515.59	2557.74
	91.5	2541.92	2533.37	2545.19	2655.64	2600.05	2543.59	2542.92	2492.56	2498.59	2494.57	2499.84	2485.87	2505.62	2509.51	2544.83	2518.44	2518.99	2530.02	2533.44	2523.07	2505.23	2479.12	2499.04	2513.47	2508.99	2543.71	2500.94	2531.8	2514.9	2525.54	2529.27	2580.59	2499.66	2487.42	2497.81	2555.81	2467.41	2503.1	2509.77	2501.84	2540.48	2536.76	2555.87	2497.41	2497.52	2521	2515.77	2557.64
	92	2541.74	2533.12	2544.66	2654.76	2599.16	2543.33	2542.84	2492.71	2498.55	2494.91	2499.58	2486.1	2505.47	2509.42	2544.84	2518.17	2518.46	2529.46	2533.42	2523.39	2504.93	2478.72	2499	2513.4	2508.65	2543.14	2500.95	2531.45	2514.32	2525.24	2529.09	2580.36	2499.75	2487.08	2497.74	2556.19	2467.19	2502.52	2508.94	2501.5	2539.9	2535.74	2555.64	2497.51	2497.6	2521.03	2515.7	2557.63
	92.5	2541.62	2533.1	2544.18	2653.82	2598.44	2543.14	2542.62	2492.95	2498.4	2495.36	2499.34	2486.32	2505.34	2509.47	2544.69	2517.9	2518.05	2529.05	2533.32	2523.61	2505.13	2478.62	2499.16	2513.97	2508.41	2542.69	2501.38	2531.06	2513.75	2525.24	2529.14	2580.12	2499.61	2486.93	2497.79	2556.55	2467.05	2501.88	2508.37	2501.19	2539.42	2534.8	2555.48	2497.49	2497.63	2520.83	2515.75	2557.7
	93	2541.7	2533.08	2543.62	2652.81	2597.78	2542.97	2542.5	2492.97	2498.3	2495.67	2499.28	2486.55	2505.15	2509.58	2544.71	2517.71	2517.85	2528.9	2533.26	2524	2505.63	2478.61	2499.32	2514.43	2508.18	2542.43	2501.91	2531.11	2513.49	2525.13	2529.1	2579.71	2499.29	2486.96	2498.06	2556.71	2466.92	2501.44	2508.02	2500.84	2539.5	2533.92	2555.18	2497.49	2497.49	2520.76	2515.61	2557.55
	93.5	2542	2532.99	2543.1	2652.11	2597.1	2542.48	2542.76	2492.91	2498.04	2496.01	2499.59	2486.74	2505.11	2509.45	2544.87	2517.26	2517.69	2528.8	2532.9	2524.06	2506.17	2478.83	2499.43	2514.79	2508.23	2542.39	2502.58	2531.25	2513.25	2525.1	2528.76	2579.48	2499.03	2487.42	2498.77	2556.46	2466.62	2500.69	2507.82	2500.62	2539.66	2533.16	2555.3	2497.45	2497.36	2521.09	2515.37	2557.51
	94	2542.95	2533.08	2542.63	2650.92	2596.96	2541.97	2542.65	2492.32	2498.22	2496.71	2500.72	2486.44	2504.87	2509.36	2544.96	2516.53	2517.92	2528.81	2532.64	2523.94	2506.67	2479.37	2498.87	2514.57	2508.13	2542.63	2502.52	2531.35	2513.6	2524.79	2528.34	2578.77	2498.94	2487.91	2499.49	2556.77	2465.79	2499.62	2507.88	2500.26	2539.89	2532.43	2555.03	2496.94	2496.8	2521.32	2514.87	2557.58
	94.5	2543.84	2533.23	2542.29	2649.7	2596.94	2541.45	2542.65	2491.87	2498.34	2497.48	2501.91	2486.16	2504.62	2509.25	2545.2	2515.74	2518.41	2528.8	2532.38	2523.73	2507.52	2480.22	2498.36	2514.43	2508.09	2542.95	2502.52	2531.76	2513.99	2524.64	2527.95	2578.21	2498.67	2488.57	2500.36	2556.91	2465.05	2498.75	2508.04	2499.99	2540.43	2531.82	2554.98	2496.46	2496.33	2521.68	2514.35	2557.44
	95	2545.78	2533.73	2542.18	2647.31	2598.22	2541.59	2542.25	2490.23	2499.93	2499.01	2504.63	2484.72	2504.19	2509.03	2544.36	2514.44	2519.21	2528.78	2532.41	2523.27	2507.8	2481.57	2496.32	2512.99	2507.31	2543.92	2501	2531.39	2515.61	2523.91	2527.38	2576.45	2499.4	2489.07	2500.68	2558.41	2463.12	2496.68	2508.74	2499.53	2541.04	2530.6	2554.03	2494.62	2495.13	2521.74	2513.77	2557.55
[truncated: 48 more columns]

## Sheet: Run Information
File Name	admin_2024-11-20 10-57-32_BR011103.pcrd
Created By User	admin
Notes
ID
Run Started	11/20/2024 03:07:38 UTC
Run Ended	11/20/2024 04:43:07 UTC
Sample Vol	10
Lid Temp	105
Protocol File Name	1.prcl
Plate Setup File Name	2.pltd
Base Serial Number	BR011103
Optical Head Serial Number	788BR10790
CFX Maestro Version	5.2.008.0222.
