# Supplementary material for: Study on biomarkers associated with epigenetic factors in endometriosis combining transcriptome with experimental validation
Source: PeerJ. 2026 Feb 3;14:e20703. doi: 10.7717/peerj.20703 (PMC12880091; doi:10.7717/peerj.20703)
Supplement: Supplemental Information 15 [file peerj-14-20703-s015.zip › peerj-120698-Raw_Data_of_PCR/Raw Data of PCR/PCR/Plate2/admin_2024-11-20 10-57-32_BR011103 - Quantification Amplification Results.xlsx]

## Sheet: SYBR
	Cycle	A1	A2	A3	A4	A5	A6	A7	A8	A9	A10	A11	A12	B1	B2	B3	B4	B5	B6	B7	B8	B9	B10	B11	B12	C1	C2	C3	C4	C5	C6	C7	C8	C9	C10	C11	C12	D1	D2	D3	D4	D5	D6	D7	D8	D9	D10	D11	D12
	1	-3.27003	3.70144	8.73797	-1.03298	4.35219	0.798337	3.77441	0.59702	4.83906	1.98985	0.285033	-3.76116	2.0904	7.12314	1.05228	2.42723	4.62107	2.43748	0.344376	4.46882	5.34805	1.37181	1.50673	0.836259	-0.830642	17.9483	0.111182	5.86771	1.11251	3.51476	2.2397	0.903413	1.58245	0.444785	2.02478	4.0038	4.74586	3.80585	-0.24483	-0.083555	-4.23621	-4.2227	0.980514	1.02694	3.05522	1.04526	1.92325	0.505994
	2	-3.1185	4.75501	4.75487	2.62746	0.0479534	2.64562	-4.00276	-0.844326	1.56794	-1.57166	-3.03216	1.85784	-0.620263	5.08606	-1.14954	3.29828	2.27168	-1.13735	-0.427684	-0.907181	0.877331	6.54211	-0.0878532	2.97961	1.95329	4.87831	0.807237	1.6898	3.25013	2.75238	0.856141	-2.07518	0.653369	-4.17165	0.270627	1.41636	4.4549	2.86465	3.71222	1.34017	-1.06367	-4.39764	-0.279493	2.17895	-1.61441	-4.10331	-0.709563	-0.887422
	3	1.53884	0.429568	1.24575	-2.95852	0.443503	2.34932	2.57698	0.437169	3.64463	-1.58316	-1.10589	-2.28458	2.23885	3.74334	2.22729	0.254771	1.79395	0.0422901	1.19213	-0.897822	-2.67508	0.118173	-2.83968	1.45034	-2.25677	-0.258032	0.87304	-0.361129	-0.726119	2.71663	0.118443	-2.4271	0.740209	-0.303317	1.12347	1.85149	2.01135	3.19996	-0.906363	3.47818	-3.0372	0.0695511	0.842247	-2.09505	0.751511	3.46224	1.01597	1.68543
	4	-1.44646	2.28769	0.18064	0.409543	-2.27791	0.900185	0.320095	-1.55859	1.3446	-2.22692	1.85714	2.31117	2.39915	1.20502	1.63768	0.217202	0.867185	-1.02913	-4.18136	-0.322603	-3.43101	-0.78209	1.74032	0.753779	-2.16731	0.682785	0.630351	2.21244	0.113511	0.539798	1.70097	3.00011	0.868379	1.70322	0.740073	-2.47774	1.89161	0.134613	1.59074	0.536757	-3.5043	-0.609892	-3.37256	1.75105	-0.992654	-0.255232	3.33452	1.67944
	5	-0.883563	0.770846	0.699838	1.22743	4.31054	-0.101463	-2.78284	1.06136	0.361549	-0.0653355	1.61705	0.213463	0.0617919	2.76767	-0.982234	3.28872	-0.902916	2.44468	-2.29291	1.05412	0.932169	-0.0279005	-0.912339	0.232282	1.89576	3.31128	0.800232	-3.69134	0.85327	-0.0858093	-3.67052	0.61094	-3.85079	0.318506	-0.213125	-2.20691	0.261823	1.15717	-0.921464	-0.556624	2.30965	-0.692747	0.0875978	-2.63879	0.409015	0.69221	2.91571	0.325487
	6	4.52895	-0.799739	2.28191	1.03988	2.73657	0.332089	-1.17978	1.94996	3.00205	0.730263	-0.838083	1.02186	-0.389555	1.33493	-3.20198	-0.778999	-1.14156	0.889035	0.749381	0.248311	1.22198	2.96855	4.03739	-2.36008	0.924514	-1.19798	2.25523	5.28399	3.30417	6.47407	-1.03619	-2.5066	0.250541	-0.402232	-0.626102	1.26029	0.100742	0.263301	1.81541	-0.0953833	5.93334	0.631698	-1.35588	-0.215021	1.86811	-1.70142	1.64649	-2.37776
	7	-1.48482	-0.732619	-2.14674	1.33672	1.09936	0.928912	-3.46085	1.04991	0.923838	1.68954	-0.795072	-0.568702	0.341123	1.2642	4.32361	-0.171476	-0.611994	-0.764483	0.750108	1.05208	-2.35761	0.296413	-1.41164	-1.89302	0.774216	2.90477	1.51561	-0.0518826	0.552493	-3.79394	0.797557	-0.521799	2.81459	0.0752452	-1.04535	1.95869	1.83283	-1.49598	0.868474	-1.27371	3.48717	0.165109	0.0162845	-1.24854	-1.74135	2.44295	-2.14591	-1.1771
	8	0.389109	-0.972031	-0.338447	3.17561	-1.4056	-0.693328	-1.65254	-3.8202	-3.33572	-1.07934	-1.68929	1.82382	2.86965	-1.23845	-2.68624	-0.581803	1.64548	2.56747	1.69917	-2.91037	0.457959	0.876265	-1.4476	1.11299	-0.169986	-0.669238	2.50914	-1.34562	0.46636	-1.35288	1.12712	1.54021	-2.91384	1.64956	-0.4082	-4.23007	0.193375	1.72454	-2.99664	-0.913663	6.4324	2.40262	0.0449084	-0.555398	0.850004	0.469846	-2.71457	-0.244431
	9	-0.589901	0.588088	-2.84761	3.27891	-0.841007	-2.43026	-1.4592	-0.469409	-1.36092	0.37158	-0.762433	1.32569	0.79452	-1.05127	-0.251608	-1.93983	2.87028	-5.64519	4.27078	1.1777	-0.433657	-0.938648	0.334825	-0.438389	-5.3674	2.21608	-1.25292	0.450674	-1.28553	-1.15944	-2.71295	-0.245062	-1.42367	-0.326634	3.50268	-2.32072	-0.552294	-1.69883	1.04398	1.88714	2.04524	7.04796	-1.7505	1.36196	-0.502898	-1.02029	-1.68323	0.0948001
	10	-0.969877	0.154542	1.70287	-0.483691	1.6141	-0.0201795	1.61929	0.644647	-0.756679	2.23085	-1.04044	-1.08677	-2.39387	0.595067	0.231302	2.21263	2.87515	1.91686	-0.119707	-2.84666	2.6343	-0.828696	2.93236	0.0534305	12.6471	-1.35872	0.463784	-1.6884	1.14281	-2.47404	1.14889	-0.281963	1.58271	-0.314248	0.782033	2.24501	1.07855	0.997165	6.69906	-2.61617	4.32973	-1.74559	-0.154766	2.67337	-1.66559	0.822555	3.34279	-2.68753
	11	-1.28455	-0.558237	2.01091	-0.202602	-1.65197	-2.09504	1.47403	0.573094	0.213368	3.07804	-0.587693	1.41336	-0.38085	1.36239	-0.393573	0.795462	0.627992	-0.345204	-3.33457	1.90912	-3.04323	-2.99623	0.489166	-0.259126	1.48177	-4.43677	-1.68597	0.0809	0.539907	0.00186314	1.5109	0.478408	1.91711	-2.68639	3.39912	3.82965	0.599052	-1.70148	-1.80492	-1.21802	0.00168424	-0.790741	0.763133	2.27979	0.51907	-3.56074	-0.623928	-0.685762
	12	1.02463	1.7353	2.25516	-1.40295	1.97694	3.07862	0.250451	3.72856	2.39159	3.16236	2.51923	-0.829997	-3.20423	0.0577122	1.42433	0.329837	0.611138	1.57874	4.01813	-1.34522	2.76098	0.0867743	0.668044	2.63579	-1.83276	-2.93774	-0.235808	1.91303	1.91704	-2.37454	-1.99479	-2.60486	1.08235	-1.25284	-0.645086	-2.14989	-0.479123	4.51315	0.807847	2.0242	-0.485631	1.48535	5.20692	-0.0139817	3.08852	-0.304519	-3.06936	1.39963
	13	-0.482122	-0.734992	0.238464	-1.78249	-1.78851	0.00948811	0.533241	-2.22147	-0.0895371	-1.09932	0.871774	-0.987437	1.3106	-3.98581	-2.19951	-1.87101	1.10304	-0.217726	-0.178598	3.54074	0.797912	-0.74964	-2.19151	-1.57981	2.21928	-0.0474927	-1.3912	-1.7077	-3.03377	0.79322	-1.82438	0.146881	-2.00663	-0.146298	-2.08162	0.551442	-3.46703	-0.0854813	-0.416685	-4.31286	0.946805	-2.64155	0.595993	-0.7145	-0.735067	-1.35879	-2.00288	1.58336
	14	-1.53041	-2.32723	-5.4612	-1.6496	-0.732447	-0.136254	3.0553	-0.0782153	-0.272018	0.0470252	-0.226308	-2.36708	1.21314	-2.71546	1.13896	0.751123	-0.609091	4.17538	-0.934265	-1.92211	0.725076	2.6571	0.998259	0.696933	-2.46103	-0.688396	-5.297	-4.0937	1.93208	-1.52862	2.73861	-1.40515	4.02454	-6.16368	3.11832	-1.3322	0.522267	-2.94014	-3.41515	-1.46494	-2.83361	-5.19634	-0.521629	0.216143	-0.587664	-2.50834	5.25209	1.76471
	15	-0.515572	-0.194669	1.9205	1.27457	0.469805	1.30366	-2.24279	-2.20976	0.109951	-1.84437	1.55197	2.27076	-2.31363	-0.942361	-0.634164	-1.71705	-1.29634	-0.425323	-0.594245	2.01005	5.29031	2.77499	-2.03704	2.07521	2.25141	2.0455	-4.25824	1.74721	-3.02591	4.06946	4.11125	-0.00677226	-2.42176	-1.22434	-1.56012	-0.38316	-2.09678	-2.43898	-1.93337	-0.97265	-0.629007	0.475654	-0.0290957	1.84859	0.714179	1.01844	-3.54685	1.67432
	16	2.76667	-0.307875	-0.932321	4.9804	-0.823653	-0.129348	7.28578	-1.37235	0.01052	-0.835746	-1.75648	0.367785	0.0831354	-2.94322	1.52377	-0.409714	-3.49776	1.59772	-4.11864	-0.395557	2.56646	-2.11417	1.43348	1.1492	-1.96335	0.0965291	1.20752	1.69666	1.09869	0.741921	0.890535	-0.54482	-1.07309	2.12455	-0.381794	2.52907	-3.43163	-1.57943	0.921144	5.5894	0.970289	-0.963054	-0.515192	-1.29255	3.33811	-1.94845	4.10409	2.28149
	17	-0.651898	0.468933	-2.21087	1.60365	0.589447	-1.73939	-0.271949	3.85413	1.42136	-1.90819	-0.699464	4.34092	-3.03976	-3.69892	-0.298145	-0.541899	-0.760016	-3.25651	0.0557942	-0.552499	-1.38486	0.85835	1.47899	4.48829	-4.0169	0.666539	0.254197	1.04282	0.748475	1.68772	1.66587	1.66136	-3.66735	-0.00579965	-3.15439	1.77647	1.38771	-1.97429	0.743335	0.0351384	-2.25224	-0.280268	3.15109	0.189885	-2.0043	1.49348	-3.21759	1.77127
	18	1.31447	2.0368	1.60199	-1.0421	-2.77323	-0.431287	-0.258834	3.43497	1.09983	4.27085	2.60664	-0.905964	-1.94166	-1.24315	-0.593417	-2.40474	-4.0298	-0.398459	0.785489	0.181694	-2.40517	-0.381767	0.0371427	-0.434479	0.788115	2.87297	0.0458028	-0.312724	-1.15516	1.33494	-1.66841	-1.75218	-1.34339	3.41978	3.73916	-0.197161	1.36066	0.761045	-1.20648	0.443893	-1.42874	-2.04444	-2.44278	1.99682	1.83742	1.51428	0.767803	1.56599
	19	1.84466	-2.1331	1.16251	-0.379972	0.248297	-1.31582	-0.718812	-0.97263	-0.0517848	-1.94144	0.25878	-2.11659	-2.48064	-3.22776	-2.50234	0.631529	-1.65664	1.02846	4.65166	1.12292	2.09533	-1.29952	0.193518	1.21248	1.43049	7.27744	0.74854	2.0384	1.22979	0.176659	-0.356277	-0.265886	3.55223	0.145246	0.603503	0.783467	1.00846	-2.29641	2.48047	1.30492	-1.32302	-0.19978	0.732576	-2.69454	-1.69112	-0.890053	-0.850466	-4.07058
	20	-0.0993234	0.536086	-0.0263069	1.93484	-0.474208	-1.79271	-2.26009	-1.14521	-2.9616	-2.56778	1.7606	0.16251	0.451359	0.824962	2.60023	-1.49261	-2.28952	-2.35332	-0.388894	-0.0555468	0.753033	-5.05835	-1.24501	0.562651	6.69194	13.7115	7.02161	-1.67287	-0.676595	-3.46301	-0.628931	1.45875	0.711902	2.91948	-0.956542	-1.51818	-1.01939	1.95187	-3.1505	1.44384	-5.39554	1.14458	-0.0689836	1.72169	-0.676222	-2.50536	-0.584557	-2.63146
	21	1.34143	1.67929	2.0789	-3.11842	0.413827	1.0542	1.83599	3.0478	-1.0155	2.59021	-0.0161203	-1.81901	3.53591	0.116292	1.06865	2.27526	-0.493081	2.73863	1.62917	0.924735	-1.25253	2.93007	-0.85864	-1.22889	20.1134	27.5291	8.38747	2.52686	-5.03261	-1.7	0.614419	1.90578	3.58381	2.97402	2.01509	-0.780969	-4.24705	-2.99993	-4.27734	1.68869	0.725152	-0.411108	0.0753639	-0.362875	2.92455	0.958894	-1.93127	-0.719655
	22	-2.33904	0.616977	-1.81338	-3.58998	-0.463785	-4.58737	0.598649	-2.83632	-2.93485	0.901966	1.36127	-0.477413	-2.26952	-1.86427	-0.228204	-0.85258	3.04062	2.87995	-3.25138	0.502184	2.10671	-0.259241	2.87394	-0.877637	40.4809	46.7363	18.7131	-1.23527	-1.40496	0.885519	0.879167	4.56596	1.65676	1.22681	-4.6683	1.92287	-5.60033	-0.937079	-2.03442	-1.46037	-3.39226	1.02815	-0.591971	1.12685	0.508977	4.03028	-3.95484	-0.110132
	23	0.34713	5.49127	1.92267	0.246948	-2.54539	-0.30635	1.01242	1.35999	-1.83806	0.953968	0.701413	-1.1196	2.96887	8.35716	0.961017	3.64544	7.64886	13.1384	1.45296	1.28476	1.75014	1.40247	0.247757	-3.09274	79.6394	87.3364	41.7404	-0.118521	2.64438	0.53167	0.580329	2.20677	-0.678637	-1.89671	-2.40649	1.40015	-1.87897	-1.28029	-0.214442	0.0770221	-4.43521	0.428638	2.0553	1.32244	-0.0965667	0.492802	-1.23734	-1.15576
	24	8.31287	8.15413	5.4559	-0.7918	1.92985	2.3373	0.0752746	-0.0591683	-2.00847	-1.65059	-1.32068	-2.39297	4.69591	5.82748	4.65656	6.77688	9.2054	21.8244	2.46578	-0.343948	0.448358	1.18034	-0.847062	-1.94364	138.468	154.589	81.1271	4.53476	5.54015	3.32776	0.488912	1.45944	2.34538	1.20388	1.17599	1.11842	-2.47021	-0.710223	-1.79695	-0.716186	-4.83995	-0.398863	-0.626323	-0.312569	-3.3873	1.44376	1.09901	-2.66651
	25	21.5451	16.521	18.5927	-0.304552	-3.31086	1.28247	0.155072	-2.90501	-3.84719	-0.815742	-1.43187	2.59685	9.09129	17.023	16.5253	14.9822	26.8045	42.0452	0.619022	-0.547588	1.70507	-0.581482	0.999366	2.44605	210.656	251.137	141.244	9.04159	9.27892	2.00255	0.605154	-2.28268	-1.41962	0.883314	0.420903	-1.51088	1.57696	1.12142	1.86657	-5.54017	-1.77214	2.1294	3.93408	-1.1129	-3.11108	-3.35598	0.21005	0.136372
	26	42.2141	28.6849	32.0367	2.28302	2.31531	0.15477	-1.63914	-1.00443	1.97867	-1.328	1.19038	-1.29157	23.1455	37.7269	32.182	30.5171	54.0677	79.4661	-2.66367	1.14588	-4.44755	0.6871	0.468056	-0.805205	278.307	348.107	231.727	15.8313	22.1362	11.4787	-2.58442	1.1404	-1.04911	-2.27966	-2.26379	-0.560919	-1.969	1.32759	1.80932	0.750724	0.266292	-1.06443	-4.00868	-1.48995	-2.9609	-1.02085	0.970307	3.14859
	27	75.7464	63.9192	59.0149	3.69065	5.47781	3.37543	-0.0702963	-0.187591	0.438695	-0.120677	-2.19302	0.178991	49.1365	65.7398	61.5785	63.8933	98.4315	143.836	2.08933	0.334635	0.819109	0.568054	0.889078	-2.87088	336.097	435.59	324.826	33.6135	39.7237	34.2258	-1.41951	-0.453614	-0.865214	1.45602	-0.262802	-2.13925	3.44159	-1.04643	4.72489	1.40796	-0.62887	-1.02835	0.188408	0.172668	2.24462	2.59735	-0.593098	1.68229
	28	137.624	116.858	105.565	7.06519	10.6945	10.2138	2.85906	0.748904	0.955658	2.29902	0.212945	1.25565	88.1407	104.081	107.66	113.494	165.132	231.258	1.2689	-0.380992	-2.07174	1.99266	-1.00058	-0.612578	383.907	503.759	414.265	61.1053	72.7876	63.796	-0.88263	1.22644	-0.404377	0.942824	-1.03506	2.64033	9.62518	1.28026	3.71308	-1.48669	-1.28157	-2.42865	-0.0611497	-2.229	3.73523	2.04662	1.38965	-0.87979
	29	222.541	197.626	189.18	20.5562	21.2593	21.1057	0.398223	-1.52678	-2.85161	-1.0829	-0.739665	-2.9111	134.614	140.53	163.026	172.963	237.387	309.082	0.346013	-1.14726	3.6344	-0.130314	-0.00479178	-0.730761	419.006	552.008	483.513	105.187	126.67	107.867	-0.0221007	0.215808	-0.338799	-2.7722	-0.514864	4.49058	16.0191	4.73452	9.46627	3.6992	-0.664846	-2.07951	-1.96178	-0.817042	-2.97522	-0.0705924	0.95719	2.1168
	30	303.26	283.461	283.375	42.0896	42.5675	43.316	-3.20405	-0.793952	-1.97778	0.119661	-2.55243	-0.719596	178.641	172.859	213.574	227.426	297.508	370.275	-1.61787	2.92139	-4.18392	1.02103	-2.07174	-0.379862	445.583	587.374	534.226	158.62	199.522	166.043	-1.47178	1.91593	-2.05017	1.39232	-1.49481	-1.12086	31.8543	12.0205	18.967	15.2057	-0.917904	0.542808	-0.381624	2.35684	1.67771	-0.884737	1.86574	-3.05353
	31	375.328	369.564	383.154	70.7507	76.5269	77.1684	0.415434	2.30457	2.19923	-3.15938	-1.47287	-0.0449778	215.398	198.767	253.31	272.897	338.621	414.418	-2.33715	0.829172	0.78268	-1.79948	-3.16274	-1.63954	467.229	614.127	571.216	210.171	269.753	223.382	4.15618	0.162632	2.9642	-2.04215	-1.03043	-0.698824	59.3682	21.7143	35.6166	28.3933	5.93527	-0.31011	1.24999	-0.24378	2.30491	-2.18251	-1.13724	0.031904
	32	432.596	440.108	468.67	109.892	124.572	138.529	-1.36249	0.0352568	0.265718	-0.897475	-1.90454	-0.0149626	246.358	221.174	284.454	310.963	370.274	446.687	0.27698	-1.58618	0.925783	-0.974887	-1.94113	1.43301	486.639	635.333	599.941	255.52	331.6	274.322	2.2505	-4.24321	0.779735	1.77787	-2.3852	-0.516543	105.56	42.638	65.0334	59.6736	13.655	3.93999	-0.972099	1.46219	-4.2834	0.732107	-0.354908	1.90441
	33	474.78	491.824	532.328	135.508	173.299	234.944	-0.718366	1.99521	0.374528	1.13714	2.82724	2.03078	271.58	239.044	307.431	343.291	391.49	471.194	0.400941	-0.816881	1.35566	-1.55391	-0.486281	-1.46668	503.621	652.553	622.877	290.273	377.759	313.843	1.00096	0.165307	2.29076	-1.27568	1.82534	0.539715	166.778	77.6389	118.075	99.4887	21.331	3.50824	2.33736	0.375802	0.0415246	1.21073	-3.20902	0.702869
	34	508.417	529.151	575.926	158.232	211.857	337.262	-0.120623	-2.97689	-0.0383708	-0.152742	2.4026	0.262522	294.269	254.463	326.805	371.072	412.322	494.203	-1.19648	-2.75213	0.626023	2.55101	-3.59215	1.19963	515.967	666.803	640.138	315.997	412.632	343.809	-1.83	-0.867607	-0.785802	2.00614	2.23391	-0.359721	239.08	127.431	189.656	166.222	36.3817	0.714331	3.82988	1.80151	0.554597	-1.71562	2.11328	-0.359846
	35	535.951	558.877	609.442	181.447	242.527	436.24	0.772577	3.3082	1.95791	0.11224	0.413124	3.68499	315.202	272.242	347.848	397.212	433.127	516.63	-3.33925	-1.49766	-5.63276	0.882048	1.11794	0.282187	527.413	680.88	655.609	338.522	440.604	366.8	3.27837	-2.35802	-1.55014	-0.089129	0.109008	-0.424543	303.041	209.162	266.666	245.578	69.1837	-2.18754	1.66369	0.654625	0.286193	1.18605	0.869034	-0.348518
	36	561.224	583.426	635.985	203.517	269.765	516.145	2.70569	-1.50772	0.383095	0.579066	2.45777	-1.54652	333.276	288.165	366.946	419.865	454.271	540.266	2.19874	0.427365	0.196982	2.54735	0.376844	1.26902	538.989	693.643	668.481	361.23	466.577	391.135	-3.08952	2.52917	-0.523373	-1.3028	1.72246	1.92326	356.816	290.803	340.439	310.239	112.415	-0.965211	2.0015	-1.14804	-0.466338	-1.46544	5.654	1.0053
	37	581.208	602.333	656.858	226.329	296.492	573.304	-0.780208	2.43067	2.91633	-0.217901	2.23825	1.25625	349.881	302.499	384.138	440.361	471.632	559.726	-1.00617	1.65909	0.337569	-2.06643	0.959212	0.447247	547.637	703.675	679.537	382.452	488.422	410.419	-2.12018	1.01264	-0.573345	1.38985	-2.06932	1.30831	387.273	366.741	399.586	361.181	154.458	1.80728	-1.53555	1.61285	4.21391	1.24672	-0.909933	-1.79764
	38	597.963	614.79	673.202	244.998	317.854	616.144	-2.39412	-2.22597	2.78642	-0.048171	-2.02049	-2.06656	364.556	313.575	398.649	457.499	486.46	579.405	2.35429	-0.589052	0.941662	3.38574	1.57463	3.6408	555.109	709.573	687.656	400.548	508.638	428.366	-1.1102	-5.58378	1.40495	-2.22558	1.49844	0.760564	412.842	428.985	441.093	385.778	191.234	1.18024	-2.89182	0.840376	-2.81212	0.0902103	1.40512	-0.196414
	39	612.33	625.116	686.845	266.197	339.375	648.589	1.02032	1.92848	0.314654	0.111307	-2.06609	0.0487676	378.595	323.522	412.827	473.952	500.256	597.404	-0.354023	0.988394	0.623415	-1.38321	1.19131	0.352197	561.344	717.164	695.852	415.671	525.397	443.942	-0.317321	0.414231	-0.343155	2.22465	4.29977	-2.44799	431.78	475.045	471.927	409.339	221.159	-3.98011	0.00400202	-2.67801	0.896724	-0.833418	2.3778	2.29334
	40	625.25	634.137	699.682	287.259	360.242	677.298	-0.192119	-0.884853	0.075649	2.29336	0.391095	1.61159	390.592	332.286	428.065	491.188	513.963	615.832	0.63615	0.284379	-0.259521	-2.89286	3.02347	-0.73778	570.188	728.849	704.69	429.434	541.083	462.233	1.82898	2.38115	-0.958074	-2.10403	0.197076	-2.96065	448.211	510.533	497.625	428.913	247.136	1.84855	-3.18441	-1.11647	1.17566	1.34586	-4.39895	-0.445695
[truncated: 48 more columns]

## Sheet: Run Information
File Name	admin_2024-11-20 10-57-32_BR011103.pcrd
Created By User	admin
Notes
ID
Run Started	11/20/2024 03:07:38 UTC
Run Ended	11/20/2024 04:43:07 UTC
Sample Vol	10
Lid Temp	105
Protocol File Name	1.prcl
Plate Setup File Name	2.pltd
Base Serial Number	BR011103
Optical Head Serial Number	788BR10790
CFX Maestro Version	5.2.008.0222.
