# Supplementary material for: Study on biomarkers associated with epigenetic factors in endometriosis combining transcriptome with experimental validation
Source: PeerJ. 2026 Feb 3;14:e20703. doi: 10.7717/peerj.20703 (PMC12880091; doi:10.7717/peerj.20703)
Supplement: Supplemental Information 15 [file peerj-14-20703-s015.zip › peerj-120698-Raw_Data_of_PCR/Raw Data of PCR/PCR/Plate2/admin_2024-11-20 10-57-32_BR011103 - Quantification Cq Results.xlsx]

## Sheet: 0
	Well	Fluor	Target	Content	Sample	Biological Set Name	Cq	Cq Mean	Cq Std. Dev	Starting Quantity (SQ)	Log Starting Quantity	SQ Mean	SQ Std. Dev	Set Point	Well Note
	A01	SYBR		Unkn			26.4806	26.4806	0				0	72
	A02	SYBR		Unkn			26.8413	26.8413	0				0	72
	A03	SYBR		Unkn			26.9745	26.9745	0				0	72
	A04	SYBR		Unkn			27.5666	27.5666	0				0	72
	A05	SYBR		Unkn			27.4641	27.4641	0				0	72
	A06	SYBR		Unkn			27.4435	27.4435	0				0	72
	A07	SYBR		Unkn					0			0	0	72
	A08	SYBR		Unkn					0			0	0	72
	A09	SYBR		Unkn					0			0	0	72
	A10	SYBR		Unkn					0			0	0	72
	A11	SYBR		Unkn					0			0	0	72
	A12	SYBR		Unkn					0			0	0	72
	B01	SYBR		Unkn			27.2357	27.2357	0				0	72
	B02	SYBR		Unkn			27.7354	27.7354	0				0	72
	B03	SYBR		Unkn			27.8894	27.8894	0				0	72
	B04	SYBR		Unkn			28.8333	28.8333	0				0	72
	B05	SYBR		Unkn			28.096	28.096	0				0	72
	B06	SYBR		Unkn			28.4351	28.4351	0				0	72
	B07	SYBR		Unkn					0			0	0	72
	B08	SYBR		Unkn					0			0	0	72
	B09	SYBR		Unkn					0			0	0	72
	B10	SYBR		Unkn					0			0	0	72
	B11	SYBR		Unkn					0			0	0	72
	B12	SYBR		Unkn					0			0	0	72
	C01	SYBR		Unkn			28.4558	28.4558	0				0	72
	C02	SYBR		Unkn			28.2855	28.2855	0				0	72
	C03	SYBR		Unkn			28.4212	28.4212	0				0	72
	C04	SYBR		Unkn			27.899	27.899	0				0	72
	C05	SYBR		Unkn			27.5627	27.5627	0				0	72
	C06	SYBR		Unkn			27.8151	27.8151	0				0	72
	C07	SYBR		Unkn					0			0	0	72
	C08	SYBR		Unkn					0			0	0	72
	C09	SYBR		Unkn					0			0	0	72
	C10	SYBR		Unkn					0			0	0	72
	C11	SYBR		Unkn					0			0	0	72
	C12	SYBR		Unkn					0			0	0	72
	D01	SYBR		Unkn			30.9622	30.9622	0				0	72
	D02	SYBR		Unkn			30.4483	30.4483	0				0	72
	D03	SYBR		Unkn			31.7721	31.7721	0				0	72
	D04	SYBR		Unkn			31.957	31.957	0				0	72
	D05	SYBR		Unkn			31.6691	31.6691	0				0	72
	D06	SYBR		Unkn			31.5758	31.5758	0			0	0	72
	D07	SYBR		Unkn				0	0			0	0	72
	D08	SYBR		Unkn				0	0			0	0	72
	D09	SYBR		Unkn				0	0			0	0	72
	D10	SYBR		Unkn				0	0			0	0	72
	D11	SYBR		Unkn				0	0			0	0	72
	D12	SYBR		Unkn				0	0			0	0	72
	E01	SYBR		Unkn				0	0			0	0	72
	E02	SYBR		Unkn				0	0			0	0	72
	E03	SYBR		Unkn				0	0			0	0	72
	E04	SYBR		Unkn				0	0			0	0	72
	E05	SYBR		Unkn				0	0			0	0	72
	E06	SYBR		Unkn				0	0			0	0	72
	E07	SYBR		Unkn				0	0			0	0	72
	E08	SYBR		Unkn				0	0			0	0	72
	E09	SYBR		Unkn				0	0			0	0	72
	E10	SYBR		Unkn				0	0			0	0	72
	E11	SYBR		Unkn				0	0			0	0	72
	E12	SYBR		Unkn				0	0			0	0	72
	F01	SYBR		Unkn				0	0			0	0	72
	F02	SYBR		Unkn				0	0			0	0	72
	F03	SYBR		Unkn				0	0			0	0	72
	F04	SYBR		Unkn				0	0			0	0	72
	F05	SYBR		Unkn				0	0			0	0	72
	F06	SYBR		Unkn				0	0			0	0	72
	F07	SYBR		Unkn				0	0			0	0	72
	F08	SYBR		Unkn				0	0			0	0	72
	F09	SYBR		Unkn				0	0			0	0	72
	F10	SYBR		Unkn				0	0			0	0	72
	F11	SYBR		Unkn				0	0			0	0	72
	F12	SYBR		Unkn				0	0			0	0	72
	G01	SYBR		Unkn				0	0			0	0	72
	G02	SYBR		Unkn				0	0			0	0	72
	G03	SYBR		Unkn				0	0			0	0	72
	G04	SYBR		Unkn				0	0			0	0	72
	G05	SYBR		Unkn				0	0			0	0	72
	G06	SYBR		Unkn				0	0			0	0	72
	G07	SYBR		Unkn				0	0			0	0	72
	G08	SYBR		Unkn				0	0			0	0	72
	G09	SYBR		Unkn				0	0			0	0	72
	G10	SYBR		Unkn				0	0			0	0	72
	G11	SYBR		Unkn				0	0			0	0	72
	G12	SYBR		Unkn				0	0			0	0	72
	H01	SYBR		Unkn				0	0			0	0	72
	H02	SYBR		Unkn				0	0			0	0	72
	H03	SYBR		Unkn				0	0			0	0	72
	H04	SYBR		Unkn				0	0			0	0	72
	H05	SYBR		Unkn				0	0			0	0	72
	H06	SYBR		Unkn				0	0			0	0	72
	H07	SYBR		Unkn				0	0			0	0	72
	H08	SYBR		Unkn				0	0			0	0	72
	H09	SYBR		Unkn				0	0			0	0	72
	H10	SYBR		Unkn				0	0			0	0	72
	H11	SYBR		Unkn				0	0			0	0	72
	H12	SYBR		Unkn				0	0			0	0	72

## Sheet: Run Information
File Name	admin_2024-11-20 10-57-32_BR011103.pcrd
Created By User	admin
Notes
ID
Run Started	11/20/2024 03:07:38 UTC
Run Ended	11/20/2024 04:43:07 UTC
Sample Vol	10
Lid Temp	105
Protocol File Name	1.prcl
Plate Setup File Name	2.pltd
Base Serial Number	BR011103
Optical Head Serial Number	788BR10790
CFX Maestro Version	5.2.008.0222.
