# Supplementary material for: Study on biomarkers associated with epigenetic factors in endometriosis combining transcriptome with experimental validation
Source: PeerJ. 2026 Feb 3;14:e20703. doi: 10.7717/peerj.20703 (PMC12880091; doi:10.7717/peerj.20703)
Supplement: Supplemental Information 15 [file peerj-14-20703-s015.zip › peerj-120698-Raw_Data_of_PCR/Raw Data of PCR/PCR/Plate2/admin_2024-11-20 10-57-32_BR011103 - Quantification Plate View Results.xlsx]

## Sheet: SYBR
		1	2	3	4	5	6	7	8	9	10	11	12
A	Content	Unkn	Unkn	Unkn	Unkn	Unkn	Unkn	Unkn	Unkn	Unkn	Unkn	Unkn	Unkn
A	Sample
A	Cq	26.4806	26.8413	26.9745	27.5666	27.4641	27.4435
A	copy number
B	Content	Unkn	Unkn	Unkn	Unkn	Unkn	Unkn	Unkn	Unkn	Unkn	Unkn	Unkn	Unkn
B	Sample
B	Cq	27.2357	27.7354	27.8894	28.8333	28.096	28.4351
B	copy number
C	Content	Unkn	Unkn	Unkn	Unkn	Unkn	Unkn	Unkn	Unkn	Unkn	Unkn	Unkn	Unkn
C	Sample
C	Cq	28.4558	28.2855	28.4212	27.899	27.5627	27.8151
C	copy number
D	Content	Unkn	Unkn	Unkn	Unkn	Unkn	Unkn	Unkn	Unkn	Unkn	Unkn	Unkn	Unkn
D	Sample
D	Cq	30.9622	32.4483	31.7721	31.957	34.6691	31.5758
D	copy number
E	Content	Unkn	Unkn	Unkn	Unkn	Unkn	Unkn	Unkn	Unkn	Unkn	Unkn	Unkn	Unkn
E	Sample
E	Cq
E	copy number
F	Content	Unkn	Unkn	Unkn	Unkn	Unkn	Unkn	Unkn	Unkn	Unkn	Unkn	Unkn	Unkn
F	Sample
F	Cq
F	copy number
G	Content	Unkn	Unkn	Unkn	Unkn	Unkn	Unkn	Unkn	Unkn	Unkn	Unkn	Unkn	Unkn
G	Sample
G	Cq
G	copy number
H	Content	Unkn	Unkn	Unkn	Unkn	Unkn	Unkn	Unkn	Unkn	Unkn	Unkn	Unkn	Unkn
H	Sample
H	Cq
H	copy number

## Sheet: Run Information
File Name	admin_2024-11-20 10-57-32_BR011103.pcrd
Created By User	admin
Notes
ID
Run Started	11/20/2024 03:07:38 UTC
Run Ended	11/20/2024 04:43:07 UTC
Sample Vol	10
Lid Temp	105
Protocol File Name	1.prcl
Plate Setup File Name	2.pltd
Base Serial Number	BR011103
Optical Head Serial Number	788BR10790
CFX Maestro Version	5.2.008.0222.
