# Supplementary material for: Study on biomarkers associated with epigenetic factors in endometriosis combining transcriptome with experimental validation
Source: PeerJ. 2026 Feb 3;14:e20703. doi: 10.7717/peerj.20703 (PMC12880091; doi:10.7717/peerj.20703)
Supplement: Supplemental Information 15 [file peerj-14-20703-s015.zip › peerj-120698-Raw_Data_of_PCR/Raw Data of PCR/PCR/Plate2/admin_2024-11-20 10-57-32_BR011103 - Quantification Summary.xlsx]

## Sheet: 0
	Well	Fluor	Target	Content	Sample	Cq	SQ
	A01	SYBR		Unkn		26.4806
	A02	SYBR		Unkn		26.8413
	A03	SYBR		Unkn		26.9745
	A04	SYBR		Unkn		27.5666
	A05	SYBR		Unkn		27.4641
	A06	SYBR		Unkn		27.4435
	A07	SYBR		Unkn
	A08	SYBR		Unkn
	A09	SYBR		Unkn
	A10	SYBR		Unkn
	A11	SYBR		Unkn
	A12	SYBR		Unkn
	B01	SYBR		Unkn		27.2357
	B02	SYBR		Unkn		27.7354
	B03	SYBR		Unkn		27.8894
	B04	SYBR		Unkn		28.8333
	B05	SYBR		Unkn		28.096
	B06	SYBR		Unkn		28.4351
	B07	SYBR		Unkn
	B08	SYBR		Unkn
	B09	SYBR		Unkn
	B10	SYBR		Unkn
	B11	SYBR		Unkn
	B12	SYBR		Unkn
	C01	SYBR		Unkn		28.4558
	C02	SYBR		Unkn		28.2855
	C03	SYBR		Unkn		28.4212
	C04	SYBR		Unkn		27.899
	C05	SYBR		Unkn		27.5627
	C06	SYBR		Unkn		27.8151
	C07	SYBR		Unkn
	C08	SYBR		Unkn
	C09	SYBR		Unkn
	C10	SYBR		Unkn
	C11	SYBR		Unkn
	C12	SYBR		Unkn
	D01	SYBR		Unkn		30.9622
	D02	SYBR		Unkn		30.4483
	D03	SYBR		Unkn		31.7721
	D04	SYBR		Unkn		31.957
	D05	SYBR		Unkn		31.6691
	D06	SYBR		Unkn		31.5758
	D07	SYBR		Unkn
	D08	SYBR		Unkn
	D09	SYBR		Unkn
	D10	SYBR		Unkn
	D11	SYBR		Unkn
	D12	SYBR		Unkn
	E01	SYBR		Unkn
	E02	SYBR		Unkn
	E03	SYBR		Unkn
	E04	SYBR		Unkn
	E05	SYBR		Unkn
	E06	SYBR		Unkn
	E07	SYBR		Unkn
	E08	SYBR		Unkn
	E09	SYBR		Unkn
	E10	SYBR		Unkn
	E11	SYBR		Unkn
	E12	SYBR		Unkn
	F01	SYBR		Unkn
	F02	SYBR		Unkn
	F03	SYBR		Unkn
	F04	SYBR		Unkn
	F05	SYBR		Unkn
	F06	SYBR		Unkn
	F07	SYBR		Unkn
	F08	SYBR		Unkn
	F09	SYBR		Unkn
	F10	SYBR		Unkn
	F11	SYBR		Unkn
	F12	SYBR		Unkn
	G01	SYBR		Unkn
	G02	SYBR		Unkn
	G03	SYBR		Unkn
	G04	SYBR		Unkn
	G05	SYBR		Unkn
	G06	SYBR		Unkn
	G07	SYBR		Unkn
	G08	SYBR		Unkn
	G09	SYBR		Unkn
	G10	SYBR		Unkn
	G11	SYBR		Unkn
	G12	SYBR		Unkn
	H01	SYBR		Unkn
	H02	SYBR		Unkn
	H03	SYBR		Unkn
	H04	SYBR		Unkn
	H05	SYBR		Unkn
	H06	SYBR		Unkn
	H07	SYBR		Unkn
	H08	SYBR		Unkn
	H09	SYBR		Unkn
	H10	SYBR		Unkn
	H11	SYBR		Unkn
	H12	SYBR		Unkn

## Sheet: Run Information
File Name	admin_2024-11-20 10-57-32_BR011103.pcrd
Created By User	admin
Notes
ID
Run Started	11/20/2024 03:07:38 UTC
Run Ended	11/20/2024 04:43:07 UTC
Sample Vol	10
Lid Temp	105
Protocol File Name	1.prcl
Plate Setup File Name	2.pltd
Base Serial Number	BR011103
Optical Head Serial Number	788BR10790
CFX Maestro Version	5.2.008.0222.
