# Supplementary material for: Study on biomarkers associated with epigenetic factors in endometriosis combining transcriptome with experimental validation
Source: PeerJ. 2026 Feb 3;14:e20703. doi: 10.7717/peerj.20703 (PMC12880091; doi:10.7717/peerj.20703)
Supplement: Supplemental Information 16 [file peerj-14-20703-s016.zip]

Archive with 11 entries (10 files):
- Code/
- Code/R00_Rawdata.R
- Code/R01_Deg.R
- Code/R02_PPI_enrichment.R
- Code/R03_ML.R
- Code/R04_ROC.R
- Code/R05_Expression.R
- Code/R06_Nomogram.R
- Code/R07_GSEA.R
- Code/R08_CIBERSORT.R
- Code/R09_mRNA_miRNA_lncRNA.R
