# Supplementary material for: Study on biomarkers associated with epigenetic factors in endometriosis combining transcriptome with experimental validation
Source: PeerJ. 2026 Feb 3;14:e20703. doi: 10.7717/peerj.20703 (PMC12880091; doi:10.7717/peerj.20703)
Supplement: Supplemental Information 16 [file peerj-14-20703-s016.zip › Code/R00_Rawdata.R]

rm(list = ls())

setwd('/data/nas1/wangfengxia/project/02_YQCD-10312-1')
if (! dir.exists("./00_Rawdata")){
  dir.create("./00_Rawdata")
}
setwd("./00_Rawdata")

library(GEOquery)
library(tidyverse)
library(lance)
library(readr)
library(readxl)
library(tidyverse)
library(stringr)
library(AnnoProbe)

###训练集GSE11691
##下载清洗表达矩阵和探针分组信息
gset <- getGEO('GSE11691', destdir=".", AnnotGPL = F, getGPL = F)
#gset <- geoChina('GSE11691')
paste0('GSE11691', '_series_matrix.txt.gz')
name <- gset$GSE11691_series_matrix.txt.gz@annotation
gset <- gset[[1]]
expr <- as.data.frame(exprs(gset))

gpl = AnnoProbe::idmap(name, type = 'soft') #type:"pipe", "bioc", "soft"
probe2symbol <- gpl %>%
  dplyr::select('ID', contains("ymbol"))

colnames(probe2symbol) <- c('ID', 'Gene_name')

probe2symbol <- probe2symbol %>%
  filter('Gene_name'!='')%>%
  separate('Gene_name',c('symbol','drop'),sep = '///')%>%
  dplyr::select(-drop)

probe2symbol=probe2symbol[probe2symbol$symbol!='',]
probe2symbol$ID<-as.character(probe2symbol$ID)

##数据清洗
qx <- as.numeric(quantile(expr, c(0., 0.25, 0.5, 0.75, 0.99, 1.0), na.rm=T))
LogFC <- (qx[5] > 100) || (qx[6]-qx[1] > 50 && qx[2] > 0) ||
  (qx[2] > 0 && qx[2] < 1 && qx[4] > 1 && qx[4] < 2)

if (LogFC) { expr[expr <= 0] <- NaN
expr <- log2(expr+1)
print("log2 transform finished")}else{print("log2 transform not needed")}#需不需要log处理

dat<-expr
dat$ID<-rownames(dat)
dat$ID<-as.character(dat$ID)

dat<-dat %>%
  inner_join(probe2symbol,by='ID')%>%
  dplyr::select(-ID)%>%     ## 去除多余信息
  dplyr::select(symbol,everything())%>%     ## 重新排列
  mutate(rowMean=rowMeans(.[grep('GSM',names(.))]))%>%    ## 求出平均数
  arrange(desc(rowMean))%>%       ## 把表达量的平均值从大到小排序
  distinct(symbol,.keep_all = T)%>%      ## symbol留下第一个
  dplyr::select(-rowMean)%>%     ## 反向选择去除rowMean这一列
  tibble::column_to_rownames(colnames(.)[1])   ## 把第一列变成行名并删除
#dat <- dat[rownames(dat)%in%protein$gene_name, ]

##分组信息
pd <- pData(gset)
colnames(pd)

group<-data.frame(sample=pd$geo_accession,group=pd$'source_name_ch1')
table(group$group)

group$group<-ifelse(
  grepl("eutopic endometrium", group$group), 'Control', ifelse(
    grepl("endometriosis", group$group), 'EM','Other_Disease'))#对照组和疾病组

group<-group[order(group$group),]
dat<-dat[,group$sample]
write.csv(dat,file = 'dat_GSE11691.csv')
write.csv(group,file = 'group_GSE11691.csv')

###验证集GSE25628
gset <- getGEO('GSE25628', destdir=".", AnnotGPL = F, getGPL = F)#
paste0('GSE25628','_series_matrix.txt.gz')
name <- gset$GSE25628_series_matrix.txt.gz@annotation

gset <- gset[[1]]
expr <- as.data.frame(exprs(gset))

gpl = AnnoProbe::idmap(name, type = 'soft')##

probe2symbol <- gpl %>%
  dplyr::select('ID', contains("ymbol"))

colnames(probe2symbol) <- c('ID', 'Gene_name')

probe2symbol <- probe2symbol %>%
  filter('Gene_name'!='')%>%
  separate('Gene_name',c('symbol','drop'),sep = '///')%>%
  dplyr::select(-drop)

probe2symbol=probe2symbol[probe2symbol$symbol!='',]
probe2symbol$ID<-as.character(probe2symbol$ID)

qx <- as.numeric(quantile(expr, c(0., 0.25, 0.5, 0.75, 0.99, 1.0), na.rm=T))
LogC <- (qx[5] > 100) || (qx[6]-qx[1] > 50 && qx[2] > 0) ||
  (qx[2] > 0 && qx[2] < 1 && qx[4] > 1 && qx[4] < 2)

if (LogC) { expr[expr <= 0] <- NaN
expr <- log2(expr+1)
print("log2 transform finished")}else{print("log2 transform not needed")}

dat<-expr
dat$ID<-rownames(dat)
dat$ID<-as.character(dat$ID)

dat<-dat %>%
  inner_join(probe2symbol,by='ID')%>%
  dplyr::select(-ID)%>%    
  dplyr::select(symbol,everything())%>%   
  mutate(rowMean=rowMeans(.[grep('GSM',names(.))]))%>%    
  arrange(desc(rowMean))%>%       
  distinct(symbol,.keep_all = T)%>%     
  dplyr::select(-rowMean)%>%     
  tibble::column_to_rownames(colnames(.)[1])
#dat <- dat[rownames(dat)%in%protein$gene_name, ]

##分组信息
pd <- pData(gset)
colnames(pd)

group<-data.frame(sample=pd$geo_accession,group=pd$title)
table(group$group)
group$group<-ifelse(
  grepl("Eutopic endometrium", group$group), 'Control', ifelse(
    grepl("Ectopic endometrium", group$group), 'EM','Other_Disease'))
group <- group[group$group != "Other_Disease",]
group<-group[order(group$group),]
table(group$group)

##欠采样多数类
#min_size <- min(table(group$group))
#group_balanced <- group %>%
#  group_by(group) %>%
#  slice_sample(n = min_size)

#table(group_balanced$group)
#Control      EM 
#     7       7

dat<-dat[,group$sample]
write.csv(dat,file = 'dat_GSE25628.csv')
write.csv(group,file = 'group_GSE25628.csv')
