# Supplementary material for: Study on biomarkers associated with epigenetic factors in endometriosis combining transcriptome with experimental validation
Source: PeerJ. 2026 Feb 3;14:e20703. doi: 10.7717/peerj.20703 (PMC12880091; doi:10.7717/peerj.20703)
Supplement: Supplemental Information 16 [file peerj-14-20703-s016.zip › Code/R01_Deg.R]

rm(list = ls())

setwd('/data/nas1/wangfengxia/project/02_YQCD-10312-1')
if (! dir.exists("./01_Deg")){
  dir.create("./01_Deg")
}
setwd("./01_Deg")

library(tidyverse)
library(ggplot2)
library(ggpubr)
library(ggsci)
library(rstatix)
library(magrittr)
library(stringr)
library(lance)
library(limma)
library(ggthemes)
library(RColorBrewer)
library(Ipaper)
library(scales)
library(ggrepel)

###对照组和EM组，表达差异基因分析
dat = read.csv('../00_Rawdata/dat_GSE11691.csv',row.names = 1)
group = read.csv('../00_Rawdata/group_GSE11691.csv',row.names = 1)

dat <- dat[, group$sample]
group$group = factor(group$group, levels = c("Control", "EM"))

design.mat = cbind(Control = ifelse(group$group == "Control", 1, 0), 
                   EM = ifelse(group$group == "Control", 0, 1))

contrast.mat = makeContrasts(contrasts="EM-Control", levels=design.mat)

fit = lmFit(dat, design.mat)
fit = contrasts.fit(fit, contrast.mat)
fit = eBayes(fit)
fit = topTable(fit, coef = 1, number = Inf)

logFC_cutoff <- 0.5
DEG = na.omit(fit)
DEG$change = as.factor(
  ifelse(DEG$P.Value < 0.05 & abs(DEG$logFC) > logFC_cutoff,
         ifelse(DEG$logFC > logFC_cutoff ,'UP', 'DOWN'), 
         'NOT')
)
table(DEG$change)
#DOWN   NOT    UP 
#1026 11276  1133
sig_diff <- subset(DEG,DEG$P.Value < 0.05 & abs(DEG$logFC) > logFC_cutoff)

dim(DEG)
dim(sig_diff)

write.csv(DEG,file = "DEGs_all.csv")
write.csv(sig_diff,file = "DEGs_sig.csv")

###绘制火山图
dat_rep<-DEG[rownames(DEG)%in%
               rownames(rbind(head(sig_diff[order(sig_diff$logFC,decreasing = T),],10),
                              head(sig_diff[order(sig_diff$logFC,decreasing = F),],10))),]
volcano_plot<- ggplot(data = DEG, 
                      aes(x = logFC,
                          y = -log10(P.Value), #和坐标轴标签统一
                          color =change)) +
  scale_color_manual(values = c("#377EB8", "#999999","#E41A1C")) +
  geom_point(size = 1.2, alpha = 0.4, na.rm=T) +
  theme_bw(base_size = 12, base_family = "Times") +
  geom_vline(xintercept = c(-0.5,0.5),
             lty = 4,
             col = "#999999",
             lwd = 0.6)+
  geom_hline(yintercept = -log10(0.05),
             lty = 4,
             col = "#999999",
             lwd = 0.6)+
  theme(legend.position = "right",
        panel.grid = element_blank(),
        legend.title = element_blank(),
        legend.text = element_text(face="bold",
                                   color="black",
                                   family = "Times",
                                   size=13),
        plot.title = element_text(hjust = 0.5),
        axis.text.x = element_text(face = "bold",
                                   color = "black",
                                   size = 15),
        axis.text.y = element_text(face = "bold",
                                   color = "black",
                                   size = 15),
        axis.title.x = element_text(face = "bold",
                                    color = "black",
                                    size = 15),
        axis.title.y = element_text(face = "bold",
                                    color = "black",
                                    size = 15)) +
  geom_label_repel(
    data = dat_rep,
    aes(label = rownames(dat_rep)),
    max.overlaps = 20,
    size = 4,
    box.padding = unit(0.5, "lines"),
    min.segment.length = 0,
    point.padding = unit(0.8, "lines"), segment.color = "black", show.legend = FALSE )+
  labs(x = "log2(Fold Change)",
       y = "-log10 (P.Value)")
volcano_plot
ggsave('01.volcano.png', volcano_plot,width = 8, height = 6)
ggsave('01.volcano.pdf', volcano_plot,width = 8, height = 6)

###热图
library(ComplexHeatmap)
library(circlize)
group <- group %>% as.data.frame()
gene.expr <- dat[rownames(dat_rep),]

##归一化
mat <- t(scale(t(gene.expr)))
mat[mat < (-2)] <- -2
mat[mat > 2] <- 2

##注释信息
annotation_col <- data.frame(row.names=group$sample, Group=group$group)
annotation_row <- data.frame(row.names=rownames(dat_rep),sig=dat_rep$logFC)
annotation_row <- annotation_row[order(annotation_row$sig, decreasing = F),,drop=F]
mat <- mat[rownames(annotation_row),]
pdf('02.heatmap.pdf', w=6,h=6,family='Times')
col_fun<-colorRamp2(c(-2,0,2),c("#7952ab", "white","#efbe3e"))
densityHeatmap(mat ,title = "Distribution as heatmap", ylab = " ",height = unit(6, "cm")) %v%
  HeatmapAnnotation(Group = annotation_col$Group, col = list(Group = c("Control" = "#7952ab", "EM" = "#efbe3e"))) %v%
  Heatmap(mat, row_names_gp = gpar(fontsize = 9),
          show_column_names = F,name = "expression",
          height = unit(6, "cm"),
          cluster_columns = FALSE,
          cluster_rows = FALSE,
          col = col_fun)
dev.off()

png('02.heatmap.png',w=6,h=6,units='in',res=600,family='Times')
col_fun<-colorRamp2(c(-2,0,2),c("#7952ab", "white","#efbe3e"))
densityHeatmap(mat ,title = "Distribution as heatmap", ylab = " ",height = unit(6, "cm")) %v%
  HeatmapAnnotation(Group = annotation_col$Group, col = list(Group = c("Control" = "#7952ab", "EM" = "#efbe3e"))) %v%
  Heatmap(mat, row_names_gp = gpar(fontsize = 9),
          show_column_names = F,name = "expression",
          height = unit(6, "cm"),
          cluster_columns = FALSE,
          cluster_rows = FALSE,
          col = col_fun)
dev.off()
