# Supplementary material for: Study on biomarkers associated with epigenetic factors in endometriosis combining transcriptome with experimental validation
Source: PeerJ. 2026 Feb 3;14:e20703. doi: 10.7717/peerj.20703 (PMC12880091; doi:10.7717/peerj.20703)
Supplement: Supplemental Information 16 [file peerj-14-20703-s016.zip › Code/R02_PPI_enrichment.R]

rm(list = ls())

setwd('/data/nas1/wangfengxia/project/02_YQCD-10312-1')
if (! dir.exists("./02_Venn_GO_KEGG")){
  dir.create("./02_Venn_GO_KEGG")
}
setwd("./02_Venn_GO_KEGG")

library(circlize)
library(grid)
library(graphics)
library(ComplexHeatmap)
library(clusterProfiler)
library(stringr)
library(ggplot2)
library(org.Hs.eg.db)
library(GOplot)

##差异基因和表观遗传因子相关基因
DEGs <- read.csv("../01_Deg/DEGs_sig.csv",row.names = 1)
DEGs$symbol <- rownames(DEGs)
EF_RGs<- read.csv("../01_Deg/EF_RGs.txt",header = T)

##venn图
require("VennDiagram") 
EMEFs <- intersect(DEGs$symbol,EF_RGs$symbol)
write.table(EMEFs, file = 'Intersection_gene.csv', row.names = F, quote = F)
mydata<-list('DEGs' = DEGs$symbol,
             'EF_RGs' = EF_RGs$symbol)
venn.plot <- ggvenn(mydata,
                    fill_color = c("#86E3CE","#FFBB89"),
                    show_percentage = T,
                    stroke_alpha = 0.5,
                    stroke_size = 1,
                    text_size = 5,
                    stroke_linetype="solid",
                    set_name_color = "black",
                    text_color = 'black')
ggsave('01_venn.plot.png', venn.plot,width = 8, height = 6,bg = "white")
ggsave('01_venn.plot.pdf', venn.plot,width = 8, height = 6)

go.circ = 1
kegg.circ = 1
kegg.buble = 1
kegg.chord = 1

EMEFs <- read.csv("Intersection_gene.csv")

if(str_detect(colnames(DEGs)[1],'logFC')){
  colnames(DEGs)[1] <- 'log2FoldChange'
}
gene_symbol <- clusterProfiler::bitr(
  geneID = EMEFs$x,
  fromType = "SYMBOL",
  toType = "ENTREZID",
  OrgDb = "org.Hs.eg.db")

###差异基因GO富集
library(clusterProfiler)
enrich_go <- enrichGO(gene = gene_symbol[,2],
                      OrgDb = org.Hs.eg.db,
                      keyType = "ENTREZID",
                      ont = "ALL",
                      pAdjustMethod = "fdr",
                      pvalueCutoff = 0.05,
                      qvalueCutoff = 0.05,
                      readable = TRUE)

enrich_go <- mutate(enrich_go, richFactor = Count / as.numeric(sub("/\\d+", "", BgRatio)))
GO_ALL <- enrich_go@result
if(median(GO_ALL$richFactor) < 0.1){GO_ALL$richFactor<- GO_ALL$richFactor*10}

GO_ALL <- GO_ALL[GO_ALL$pvalue < 0.05,]
BP <- GO_ALL[GO_ALL$ONTOLOGY=='BP', ]
BP <- BP[order(BP$Count,decreasing = T),]
CC <- GO_ALL[GO_ALL$ONTOLOGY=='CC', ]
CC <- CC[order(CC$Count,decreasing = T),]
MF <- GO_ALL[GO_ALL$ONTOLOGY=='MF', ]
MF <- MF[order(MF$Count,decreasing = T),]
paste0("得到",dim(GO_ALL)[[1]],"个结果，其中",dim(BP)[[1]],"个生物学过程，",dim(CC)[[1]],"个细胞组分，",dim(MF)[[1]],"个分子功能")
# "得到206个结果，其中122个生物学过程，32个细胞组分，52个分子功能"
write.csv(GO_ALL,file = "00.go_ALL.csv")
write.csv(as.data.frame(BP), '00.GO_BP.csv')
write.csv(as.data.frame(CC), '00.GO_CC.csv')
write.csv(as.data.frame(MF), '00.GO_MF.csv')

display_number = c(3, 3, 3)
ego_result_BP <- as.data.frame(BP)[1:display_number[1], ]
ego_result_CC <- as.data.frame(CC)[1:display_number[2], ]
ego_result_MF <- as.data.frame(MF)[1:display_number[3], ]
paste0(ego_result_BP$Description,collapse = "（）；")
paste0(ego_result_CC$Description,collapse = "（）；")
paste0(ego_result_MF$Description,collapse = "（）；")

Col1 <- c("#F7CC18")
Col2 <- c("#0796E8")
Col3 <- c("#9FA3A8")

##circ做环形图展示
if(go.circ == 1){
  go_tem <- rbind(ego_result_BP,ego_result_CC,ego_result_MF)
  go <-  data.frame(Category = go_tem[,'ONTOLOGY'],ID = go_tem[,'ID'],Term = go_tem[,'Description'], 
                    Genes = gsub("/", ", ", go_tem[,'geneID']), adj_pval = go_tem[,'pvalue'])
  genelist <- data.frame(ID = rownames(DEGs), logFC = DEGs$log2FoldChange)
  row.names(genelist)=genelist[,1]
  library(GOplot)
  circ <- circle_dat(go, genelist)
  go_tem$pvalue <- -log10(go_tem$pvalue)
  go_enrich_df <- data.frame(
    category=go_tem$ONTOLOGY, 
    gene_num.min = 0,
    gene_num.max = max(go_tem$Count),
    gene_num.rich=go_tem$Count,
    "-log10.p" = go_tem$pvalue,
    up.regulated = 0,
    down.regulated = 0,
    rich.factor = go_tem$richFactor,
    Description=go_tem$ID)
  circ$sig <- ifelse(circ$logFC > 0,"up","down")
  tem1 <- go_enrich_df$Description
  i =1
  for(i in 1:9){
    x = tem1[i]
    circ1 <- circ[grep(x,circ$ID),]
    num1 <- nrow(circ1)
    tem2 <- as.data.frame(table(circ1$sig))
    if(nrow(tem2) == 2){
      go_enrich_df[match(x,go_enrich_df$Description),7] = table(circ1$sig)[[1]]
      go_enrich_df[match(x,go_enrich_df$Description),6] = table(circ1$sig)[[2]]
    }else if(tem2[1,1] == "up"){
      go_enrich_df[match(x,go_enrich_df$Description),6] = table(circ1$sig)[[1]]
    }else{go_enrich_df[match(x,go_enrich_df$Description),7] = table(circ1$sig)[[1]]}
  }
  
  go_enrich_df$Description <- factor(go_enrich_df$Description, levels = go_enrich_df$Description)
  rownames(go_enrich_df) <- go_enrich_df$Description
  pdf(file = paste0("02_GOcirclize.pdf"),width = 12,height = 6)
  a <- dev.cur()   
  png(file = paste0("02_GOcirclize.png"),width= 12, height= 6, units="in", res=300)
  dev.control("enable")
  par(mar = c(2,2,2,2),cex=1,family="Times")
  circle_size = unit(1, 'snpc')
  library(circlize)
  ##整体布局
  circos.par(gap.degree = 2, start.degree = 90)
  ##第一圈，绘制 ko
  plot_data <- go_enrich_df[c('Description', 'gene_num.min', 'gene_num.max')]  #选择作图数据集，定义了 ko 区块的基因总数量范围
  ko_color <- c(rep(Col1, 3), rep(Col2, 3), rep(Col3, 3))  #定义分组颜色
  circos.genomicInitialize(plot_data, plotType = NULL, major.by = 1)  #一个总布局
  circos.track(
    ylim = c(0, 1), track.height = 0.06, bg.border = NA, bg.col = ko_color,  #圈图的高度、颜色等设置
    panel.fun = function(x, y) {
      ylim = get.cell.meta.data('ycenter')  #ylim、xlim 用于指定 ko id 文字标签添加的合适坐标
      xlim = get.cell.meta.data('xcenter')
      sector.name = get.cell.meta.data('sector.index')  #sector.name 用于提取 ko id 名称
      circos.axis(h = 'top', labels.cex = 1, major.tick.percentage = 0.4, labels.niceFacing = FALSE)  #绘制外周的刻度线
      circos.text(xlim, ylim, sector.name, cex = 1, niceFacing = FALSE)  #将 ko id 文字标签添加在图中指定位置处
    } )
  colnames(go_enrich_df)[5] <- c("-log10(pvalue)")
  ##第二圈，绘制富集的基因和富集 p 值
  plot_data <- go_enrich_df[c('Description', 'gene_num.min', 'gene_num.rich', '-log10(pvalue)')]
  label_data <- go_enrich_df['gene_num.rich'] 
  p_max <- round(max(go_enrich_df$`-log10(pvalue)`)) + 1 
  colorsChoice <- colorRampPalette(c('white','#0796E8'))
  color_assign <- colorRamp2(breaks = 0:p_max, col = colorsChoice(p_max + 1))
  circos.genomicTrackPlotRegion(
    plot_data, track.height = 0.08, bg.border = NA, stack = TRUE,  #圈图的高度、颜色等设置
    panel.fun = function(region, value, ...) {
      circos.genomicRect(region, value, col = color_assign(value[[1]]), border = NA, ...)  #区块的长度反映了富集基因的数量，颜色与 p 值有关
      ylim = get.cell.meta.data('ycenter')  #同上文，ylim、xlim、sector.name 等用于指定文字标签（富集基因数量）添加的合适坐标
      xlim = label_data[get.cell.meta.data('sector.index'),1] / 2
      sector.name = label_data[get.cell.meta.data('sector.index'),1]
      circos.text(xlim, ylim, sector.name, cex = 1, niceFacing = FALSE)  #将文字标签添（富集基因数量）加在图中指定位置处
    } )
  
  go_enrich_df$all.regulated <- go_enrich_df$up.regulated + go_enrich_df$down.regulated
  go_enrich_df$up.proportion <- go_enrich_df$up.regulated / go_enrich_df$all.regulated
  go_enrich_df$down.proportion <- go_enrich_df$down.regulated / go_enrich_df$all.regulated
  go_enrich_df$up <- go_enrich_df$up.proportion * go_enrich_df$gene_num.max
  plot_data_up <- go_enrich_df[c('Description', 'gene_num.min', 'up')]
  names(plot_data_up) <- c('Description', 'start', 'end')
  plot_data_up$type <- 1  
  go_enrich_df$down <- go_enrich_df$down.proportion * go_enrich_df$gene_num.max + go_enrich_df$up
  plot_data_down <- go_enrich_df[c('Description', 'up', 'down')]
  names(plot_data_down) <- c('Description', 'start', 'end')
  plot_data_down$type <- 2  
  
  plot_data <- rbind(plot_data_up, plot_data_down)
  label_data <- go_enrich_df[c('up', 'down', 'up.regulated', 'down.regulated')]
  color_assign <- colorRamp2(breaks = c(1, 2), col = c('#FDDBC7', '#9ACD32'))
  circos.genomicTrackPlotRegion(
    plot_data, track.height = 0.08, bg.border = NA, stack = TRUE,  #圈图的高度、颜色等设置
    panel.fun = function(region, value, ...) {
      circos.genomicRect(region, value, col = color_assign(value[[1]]), border = NA, ...)  #这里紫色代表上调基因，蓝色代表下调基因，区块的长度反映了上下调基因的相对占比
      ylim = get.cell.meta.data('cell.bottom.radius') - 0.5  #同上文，ylim、xlim、sector.name 等用于指定文字标签（上调基因数量）添加的合适坐标
      xlim = label_data[get.cell.meta.data('sector.index'),1] / 2
      sector.name = label_data[get.cell.meta.data('sector.index'),3]
      circos.text(xlim, ylim, sector.name, cex = 1, niceFacing = FALSE)  #将文字标签（上调基因数量）添加在图中指定位置处
      xlim = (label_data[get.cell.meta.data('sector.index'),2]+label_data[get.cell.meta.data('sector.index'),1]) / 2
      sector.name = label_data[get.cell.meta.data('sector.index'),4]
      circos.text(xlim, ylim, sector.name, cex = 1, niceFacing = FALSE)  #类似的操作，将下调基因数量的标签也添加在图中
    } )
  plot_data <- go_enrich_df[c('Description', 'gene_num.min', 'gene_num.max', 'rich.factor')]
  label_data <- go_enrich_df['category']
  color_assign <- c('BP' = Col1, 'CC' = Col2, 'MF' = Col3)
  circos.genomicTrack(
    plot_data, ylim = c(0, max(plot_data$rich.factor)), track.height = 0.3, bg.col = 'gray95', bg.border = NA,  #圈图的高度、颜色等设置
    panel.fun = function(region, value, ...) {
      sector.name = get.cell.meta.data('sector.index')
      circos.genomicRect(region, value, col = color_assign[label_data[sector.name,1]], border = NA, ytop.column = 1, ybottom = 0, ...)  #绘制矩形区块，高度代表富集得分，颜色代表 ko 的分类
      circos.lines(c(0, max(region)), c(0.05, 0.05), col = 'gray', lwd = 0.3) 
    } )
  circos.clear()
  category_legend <- Legend(
    labels = c("BP:biological process", "CC:cellular component","MF:molecular function" ),
    type = 'points', pch = NA, background = c(Col1,Col2,Col3), 
    labels_gp = gpar(fontsize = 10), grid_height = unit(0.5, 'cm'), grid_width = unit(0.5, 'cm'))
  updown_legend <- Legend(
    labels = c('Up-regulated', 'Down-regulated'), 
    type = 'points', pch = NA, background = c('#FDDBC7', '#9ACD32'), 
    labels_gp = gpar(fontsize = 10), grid_height = unit(0.5, 'cm'), grid_width = unit(0.5, 'cm'))
  pvalue_legend <- Legend(
    col_fun = colorRamp2(round(seq(0, p_max, length.out = 6), 0), 
                         colorRampPalette(c('white','#0796E8'))(6)),
    legend_height = unit(3, 'cm'), labels_gp = gpar(fontsize = 10), 
    title_gp = gpar(fontsize = 10), title_position = 'topleft', title = '-Log10(pvalue)')
  
  lgd_list_vertical <- packLegend(updown_legend, pvalue_legend)
  pushViewport(viewport(x = 0.8, y = 0.5))
  grid.draw(lgd_list_vertical)
  upViewport()
  lgd_list_vertical <- packLegend(category_legend)
  pushViewport(viewport(x = 0.5, y = 0.5))
  grid.draw(lgd_list_vertical)
  upViewport()
  dev.copy(which = a) 
  dev.off()
  dev.off()
}


##KEGG富集分析
kk <- enrichKEGG(gene = gene_symbol$ENTREZID,
                 keyType = "kegg",
                 organism = "hsa",
                 pAdjustMethod = "BH",
                 pvalueCutoff = 0.05,
                 qvalueCutoff = 0.05)
kk <- setReadable(kk, OrgDb = org.Hs.eg.db, keyType="ENTREZID")
write.csv(kk@result,file = "01.KEGG.csv")

kk_enrich <- kk@result
kk_enrich <- data.frame(Category = "KEGG",
                        ID = kk_enrich$ID,
                        Term = kk_enrich$Description, 
                        Genes = gsub("/", ", ",kk_enrich$geneID), 
                        adj_pval =kk_enrich$p.adjust)

##获取差异基因ID以及对应FC
logfc <- DEGs[EMEFs$x,]
logfc <- data.frame(gene = rownames(logfc),logFC=logfc$log2FoldChange)
colnames(logfc) <- c('ID', 'logFC')
row.names(logfc)=logfc[,1]

circ <- circle_dat(kk_enrich, logfc) #注意列名

interest_term_kk <- head(kk_enrich$Term, 10)
interest_gene_kk <- head(circ[,c("genes", "logFC")], 100)
interest_gene_kk <- unique(interest_gene_kk)
chord <- chord_dat(data = circ, genes=interest_gene_kk,
                   process = interest_term_kk )

trace(GOChord,edit=T)
p<-GOChord(
  data = chord,
  space = 0.02,#Term间距
  limit = c(0,1),
  gene.order = 'logFC',
  gene.space = 0.25,  #基因名离图远一点
  gene.size = 10,
  lfc.col = c('#F7CC18','white','#0796E8'), #上下调基因颜色
  ribbon.col=brewer.pal(length(unique(head(kk_enrich$Term, 10))), "Set3"),#KEGG term 颜色设置
  process.label = 25
)
p
pdf('03.KEGG.pdf',w=30,h=20,family='Times')
print(p)
dev.off()

png('03.KEGG.png',w=30,h=20,family='Times',units='in',res=600)
print(p)
dev.off()
