# Supplementary material for: Study on biomarkers associated with epigenetic factors in endometriosis combining transcriptome with experimental validation
Source: PeerJ. 2026 Feb 3;14:e20703. doi: 10.7717/peerj.20703 (PMC12880091; doi:10.7717/peerj.20703)
Supplement: Supplemental Information 16 [file peerj-14-20703-s016.zip › Code/R03_ML.R]

rm(list = ls())

setwd('/data/nas1/wangfengxia/project/02_YQCD-10312-1')
if (! dir.exists("./03_ML")){
  dir.create("./03_ML")
}
setwd("./03_ML")


name <- "GSE11691"
comparison <- c("Control", "EM")
##读取数据
df <-  read.csv('../00_Rawdata/dat_GSE11691.csv',row.names = 1,check.names = F) 
df.group <- read.csv('../00_Rawdata/group_GSE11691.csv') %>% 
  dplyr::select(sample, group)
intersect <- read.csv('DMNC_top18.csv') %>% as.data.frame()

dat<-df[intersect$x,]%>%t%>%as.data.frame()
#dat<-df[toupper(unique(intergene$x)),]%>%t%>%as.data.frame()
dat<-merge(dat,df.group,by.x='row.names',by.y='sample')%>%tibble::column_to_rownames(var = 'Row.names')
dat$group<-factor(dat$group,levels = c(comparison[2],comparison[1]))
hubgene <- data.frame(x = names(dat)[-(ncol(dat))])

##Boruta
library("Boruta")
#package.version("Boruta")
set.seed(1)
res.Boruta<-Boruta(x=dat[,1: ncol(dat)-1], y=as.factor(dat[,ncol(dat)]), pValue=0.001, mcAdj=T,
                   maxRuns=50)#调整参数控制结果，默认值pValue=0.01,maxRuns=100
Boruta<-attStats(res.Boruta) 
table(res.Boruta$finalDecision)
#Tentative Confirmed  Rejected 
# 8         9         1 
boruta_geneids<-Boruta[Boruta$decision=='Confirmed',]%>%rownames(.)

##定义一个函数提取每个变量对应的重要性值
library(dplyr)
boruta.imp <- function(x){
  imp <- reshape2::melt(x$ImpHistory, na.rm=T)[,-1]
  colnames(imp) <- c("Variable","Importance")
  imp <- imp[is.finite(imp$Importance),]
  
  variableGrp <- data.frame(Variable=names(x$finalDecision),
                            finalDecision=x$finalDecision)
  
  showGrp <- data.frame(Variable=c("shadowMax", "shadowMean", "shadowMin"),
                        finalDecision=c("shadowMax", "shadowMean", "shadowMin"))
  
  variableGrp <- rbind(variableGrp, showGrp)
  
  boruta.variable.imp <- merge(imp, variableGrp, all.x=T)
  
  sortedVariable <- boruta.variable.imp %>% group_by(Variable) %>%
    summarise(median=median(Importance)) %>% arrange(median)
  sortedVariable <- as.vector(sortedVariable$Variable)
  
  
  boruta.variable.imp$Variable <- factor(boruta.variable.imp$Variable, levels=sortedVariable)
  
  invisible(boruta.variable.imp)
}
saveRDS(res.Boruta,paste0("","00.Boruta.rds"))

boruta.variable.imp <- boruta.imp(res.Boruta)

library(ImageGP)
sp_boxplot(boruta.variable.imp, melted=T, xvariable = "Variable", yvariable = "Importance",
           legend_variable = "finalDecision", legend_variable_order = c("Tentative", "Confirmed", "Rejected", "shadowMax", "shadowMean", "shadowMin"),
           xtics_angle = 90)

pdf(paste0(".","/01.Boruta.pdf"),w = 7, h = 6,family='Times')
sp_boxplot(boruta.variable.imp, melted=T, xvariable = "Variable", yvariable = "Importance",
           legend_variable = "finalDecision", legend_variable_order = c("Tentative", "Confirmed", "Rejected", "shadowMax", "shadowMean", "shadowMin"),
           xtics_angle = 90)
dev.off()

png(paste0(".","/01.Boruta.png"),w = 7, h = 6,family='Times',units='in',res=600)
sp_boxplot(boruta.variable.imp, melted=T, xvariable = "Variable", yvariable = "Importance",
           legend_variable = "finalDecision", legend_variable_order = c("Tentative", "Confirmed", "Rejected", "shadowMax", "shadowMean", "shadowMin"),
           xtics_angle = 90)
dev.off()

write.csv(Boruta[Boruta$decision=='Confirmed',],paste0(".","/01.boruta_decision.gene.csv"),quote = F)


##SVM
rm(list = ls())

library(magrittr)
library(tibble)
library(mlbench)
library(caret)

##读取源文件
name <- "GSE11691"
comparison <- c("Control", "EM")

df <-  read.csv('../00_Rawdata/dat_GSE11691.csv',row.names = 1,check.names = F) %>% lc.tableToNum
df.group <- read.csv('../00_Rawdata/group_GSE11691.csv') %>% 
  dplyr::select(sample, group)
intersect <- read.csv('DMNC_top18.csv') %>% as.data.frame()

dat<-df[intersect$x,]%>%t%>%as.data.frame()
#dat<-df[toupper(unique(intergene$x)),]%>%t%>%as.data.frame()
dat<-merge(dat,df.group,by.x='row.names',by.y='sample')%>%tibble::column_to_rownames(var = 'Row.names')
dat$group<-factor(dat$group,levels = c(comparison[2],comparison[1]))
#删除列为NA的列
dat <- Filter(function(x) !all(is.na(x)), dat)
hubgene <- data.frame(x = names(dat)[-(ncol(dat))])

##执行SVM-RFE算法
set.seed(20)
num <- ncol(dat)-1
control <- rfeControl(functions = caretFuncs, method = "cv", number = 5)#交叉验证
results <- rfe(dat[,1:num],            #数据框格式
               as.factor(dat[,num+1]),   #因子格式
               sizes = c(1:num),
               rfeControl = control,
               method = "svmRadial")
##结果分析保存
print(results)
svmrfe_result <- predictors(results)
svmrfe_result
length(svmrfe_result)

svmrfe_result.write <- data.frame(x=svmrfe_result)
write.csv(svmrfe_result.write,"03.svmrfe.feature gene.csv",row.names = F,quote = F)

##绘图
pdf(file = paste0("02.SVM_RFE_Accuracy.pdf"),width = 5,height = 4,family='Times')
a <- dev.cur()   #记录pdf设备
png(file = paste0("02.SVM_RFE_Accuracy.png"),width = 5, height=4, units="in", res=600,family='Times')
dev.control("enable")
par(mar = c(2,2,2,2));#下、左、上、右
plot(results, type=c("o"),
     xgap.axis = 1
)
dev.copy(which = a)  #复制来自png设备的图片到pdf
dev.off()
dev.off()


##两种算法取交集得关键基因，做venn图
library(ggvenn)
library(stringr)
Boruta <- read.csv("01.boruta_decision.gene.csv")
SVM_RFE<- read.csv("03.svmrfe.feature gene.csv")

Boruta<- toupper(unique(Boruta$X))
SVM_RFE <-  toupper(unique(SVM_RFE$x))

mydata <- list(Boruta=Boruta,SVM_RFE=SVM_RFE)
venn_plot <- function(data,save=FALSE){
  
  color <-  c('#F1BB72', '#57C3F3')
  suppressWarnings({
    p<- ggvenn(data,
               fill_color =color[1:length(data)],
               show_percentage = T,
               stroke_alpha = 0.5,
               stroke_size = 0.3,
               text_size = 4,
               stroke_color="black",
               stroke_linetype="solid",
               set_name_size=5,
               set_name_color=color[1:length(data)],
               text_color = 'black')
  })
  if (save){
    ggsave('03.venn.hubgene.pdf',p,w=5,h=5)
    ggsave('03.venn.hubgene.png',p,w=5,h=5,bg="white")
  }else{
    return(p)
  }
}
venn_plot(mydata,save = T)
gene<- Reduce(intersect,mydata)
#gene<-data.frame(symbol = str_to_title(gene))

write.csv(gene,"hubgene.csv",row.names = F)
