# Supplementary material for: Study on biomarkers associated with epigenetic factors in endometriosis combining transcriptome with experimental validation
Source: PeerJ. 2026 Feb 3;14:e20703. doi: 10.7717/peerj.20703 (PMC12880091; doi:10.7717/peerj.20703)
Supplement: Supplemental Information 16 [file peerj-14-20703-s016.zip › Code/R04_ROC.R]

rm(list = ls())

setwd('/data/nas1/wangfengxia/project/02_YQCD-10312-1')
if (! dir.exists("./04_ROC")){
  dir.create("./04_ROC")
}
setwd("./04_ROC")

options(stringsAsFactors = F)
library(reshape)
library(rstatix)
library(ggpubr)
library(ggsci)
library(lance)
library(tidyverse)

##roc筛选关键基因
##GSE11691
dat <- read.csv("../00_Rawdata/dat_GSE11691.csv",row.names = 1)
group <- read.csv("../00_Rawdata/group_GSE11691.csv")
identical(colnames(dat),group$sample)

group$group = factor(group$group, levels = c("Control", "EM"))
hubgene <- read.csv("../03_ML/hubgene.csv")
hub_exp<-dat[hubgene$x,]
##data <- log2(data+1)
hub_exp2<-t(hub_exp)

project <- 'GSE11691'
colors <- c("#E41A1C","#984EA3","#F781BF","#377EB8","#4DAF4A","#D95F02","#00008B","#86E3CE","#FFBB89")
##绘制ROC曲线
library(pROC)
roc_objects <- list()
auc_values <- numeric(length(hubgene$x))

png((file = "ROC_GSE11691.png"),width= 6, height= 6, units="in", res=300)
par(mar = c(2,2,2,2),cex=1,family="Times")
# 循环遍历每个基因，计算ROC和AUC，并在同一张图上绘制ROC曲线
for(i in seq_along(hubgene$x)) {
  # 计算ROC对象
  roc_objects[[i]] <- roc(group$group, hub_exp2[, i], levels=c("EM", "Control"))
  # 计算AUC值
  auc_values[i] <- auc(roc_objects[[i]])
  # 如果是第一个基因，使用plot绘制ROC曲线，否则使用lines添加
  if(i == 1) {
    plot(roc_objects[[i]],
         print.auc=TRUE,
         print.auc.x=0.4, print.auc.y=0.4,
         print.auc.pattern=paste(hubgene$x[i], ',AUC=%.3f', sep=''),
         grid=c(0.5, 0.2),
         grid.col=c("black", "black"),
         main="GSE11691",
         col=colors[i], 
         legacy.axes=TRUE)
  } else {
    lines(roc_objects[[i]], col=colors[i], lwd=2)#颜色
    # 在右下角添加AUC文本
    text(0.2, 0.4 - 0.05 * (i-1), labels=paste(hubgene$x[i], ',AUC=', format(auc_values[i], digits=3)), col=colors[i])
  }
}
dev.off()

pdf((file = "ROC_GSE11691.pdf"),width= 6, height= 6)
par(mar = c(2,2,2,2),cex=1,family="Times")
for(i in seq_along(hubgene$x)) {
  roc_objects[[i]] <- roc(group$group, hub_exp2[, i], levels=c("EM", "Control"))
  auc_values[i] <- auc(roc_objects[[i]])
  
  if(i == 1) {
    plot(roc_objects[[i]],
         print.auc=TRUE,
         print.auc.x=0.4, print.auc.y=0.4,
         print.auc.pattern=paste(hubgene$x[i], ',AUC=%.3f', sep=''),
         grid=c(0.5, 0.2),
         grid.col=c("black", "black"),
         main="GSE11691",
         col=colors[i], 
         legacy.axes=TRUE)
  } else {
    lines(roc_objects[[i]], col=colors[i], lwd=2)#颜色
    # 在右下角添加AUC文本
    text(0.2, 0.4 - 0.05 * (i-1), labels=paste(hubgene$x[i], ',AUC=', format(auc_values[i], digits=3)), col=colors[i])
  }
}
dev.off()

##验证集GSE25628
dat <- read.csv("../00_Rawdata/dat_GSE25628.csv", row.names = 1)
group <- read.csv("../00_Rawdata/group_GSE25628.csv")
identical(colnames(dat),group$sample)
group$group = factor(group$group, levels = c("Control", "EM"))
hubgene <- read.csv("../03_ML/hubgene.csv")
hub_exp<-dat[hubgene$x,]
##data <- log2(data+1)
hub_exp2<-t(hub_exp)
hubgene$x <- colnames(hub_exp2)

project <- 'GSE25628'
colors <- c("#E41A1C","#984EA3","#F781BF","#377EB8","#4DAF4A","#D95F02","#00008B","#86E3CE","#FFBB89")
##roc
roc_objects <- list()
auc_values <- numeric(length(hubgene$x))

png((file = "ROC_GSE25628.png"),width= 6, height= 6, units="in", res=300)
par(mar = c(2,2,2,2),cex=1,family="Times")
for(i in seq_along(hubgene$x)) {
  roc_objects[[i]] <- roc(group$group, hub_exp2[, i], levels=c("EM", "Control"))
  auc_values[i] <- auc(roc_objects[[i]])
  
  if(i == 1) {
    plot(roc_objects[[i]],
         print.auc=TRUE,
         print.auc.x=0.35, print.auc.y=0.4,
         print.auc.pattern=paste(hubgene$x[i], ',AUC=%.3f', sep=''),
         grid=c(0.5, 0.2),
         grid.col=c("black", "black"),
         main="GSE25628",
         col=colors[i], 
         legacy.axes=TRUE)
  } else {
    lines(roc_objects[[i]], col=colors[i], lwd=2)#颜色
    # 在右下角添加AUC文本
    text(0.2, 0.4 - 0.05 * (i-1), labels=paste(hubgene$x[i], ',AUC=', format(auc_values[i], digits=3)), col=colors[i])
  }
}
dev.off()

pdf((file = "ROC_GSE25628.pdf"),width= 6, height= 6)
par(mar = c(2,2,2,2),cex=1,family="Times")
for(i in seq_along(hubgene$x)) {
  roc_objects[[i]] <- roc(group$group, hub_exp2[, i], levels=c("EM", "Control"))
  auc_values[i] <- auc(roc_objects[[i]])
  
  if(i == 1) {
    plot(roc_objects[[i]],
         print.auc=TRUE,
         print.auc.x=0.35, print.auc.y=0.4,
         print.auc.pattern=paste(hubgene$x[i], ',AUC=%.3f', sep=''),
         grid=c(0.5, 0.2),
         grid.col=c("black", "black"),
         main="GSE25628",
         col=colors[i], 
         legacy.axes=TRUE)
  } else {
    lines(roc_objects[[i]], col=colors[i], lwd=2)#颜色
    # 在右下角添加AUC文本
    text(0.2, 0.4 - 0.05 * (i-1), labels=paste(hubgene$x[i], ',AUC=', format(auc_values[i], digits=3)), col=colors[i])
  }
}
dev.off()

##通过ROC的基因
genes_passROC <- c("HDAC9","YAF2","CDC6")
saveRDS(genes_passROC, "genes_passROC.rds")
genes_passROC <- as.data.frame(genes_passROC)
write.csv(genes_passROC, "genes_passROC.csv",row.names=F)
