# Supplementary material for: Study on biomarkers associated with epigenetic factors in endometriosis combining transcriptome with experimental validation
Source: PeerJ. 2026 Feb 3;14:e20703. doi: 10.7717/peerj.20703 (PMC12880091; doi:10.7717/peerj.20703)
Supplement: Supplemental Information 16 [file peerj-14-20703-s016.zip › Code/R05_Expression.R]

rm(list = ls())

setwd('/data/nas1/wangfengxia/project/02_YQCD-10312-1')
if (! dir.exists("./05_Expression")){
  dir.create("./05_Expression")
}
setwd("./05_Expression")

library(tidyverse)
library(ggplot2)
library(tidyverse)
library(ggpubr)
library(ggsci)
library(rstatix)

##训练集GSE11691
gene.all <- read.csv('../04_ROC/genes_passROC.csv',col.names = 'symbol') %>% as.data.frame()
dat<-read.csv('../00_Rawdata/dat_GSE11691.csv',row.names = 1,check.names = F) %>% lance::lc.tableToNum()
group <- read.csv('../00_Rawdata/group_GSE11691.csv',row.names = 1)

table(group$group)
#Control      EM 
#     9       9

hub_exp<-dat[gene.all$symbol,group$sample]
hub_exp2<-hub_exp

hub_exp2$Symbol<-rownames(hub_exp2)
hub_exp2<-gather(hub_exp2,
                 key = sample,
                 value = expr,
                 -c("Symbol"))

control.sample <- group$sample[which(group$group=='Control')]
hub_exp2$Group<-ifelse(hub_exp2$sample%in%control.sample,'Control','EM')

##Wilcox检验
stat.test<-hub_exp2%>%
  group_by(Symbol)%>%
  wilcox_test(expr ~ Group)%>%
  adjust_pvalue(method = 'fdr')

stat.test$p1<-ifelse(stat.test$p<0.0001,"****",
                     ifelse(stat.test$p<0.001,"***",
                            ifelse(stat.test$p<0.01,"**",
                                   ifelse(stat.test$p<0.05,"*",'ns'))))

hub_exp2$Group <- factor(hub_exp2$Group,levels = c('Control','EM'))

exp_plot <- ggplot(hub_exp2,aes(x = Group, y = expr, color = Group)) +
  stat_boxplot(geom="errorbar", 
               width=0.2,
               color="black",
               position = position_dodge(0.9)) +
  geom_boxplot(width=0.2,
               aes(fill=Group),
               color="black",
               position=position_dodge(0.9),
               outlier.shape = NA)+ 
  geom_point(#aes(fill = Group),
    size = 0.2,
    color="black",
    position = 'jitter'
  )+
  scale_fill_manual(values= c("#7952ab","#efbe3e"), name = "Group")+
  labs(title="Expression in GSE11691", x="", y = "",size=20) +
  scale_colour_manual(values = c("#7952ab","#efbe3e"))+
  stat_pvalue_manual(stat.test,
                     y.position = c(8.5,9,9),#手动修改
                     size = 3.2,
                     family = "Times",
                     label = "p1", 
                     #parse = T,
                     face = "bold")+
  theme_bw()+
  theme(plot.title = element_text(hjust =0.5,colour="black",face="bold",size=15),
        axis.text.x=element_text(angle=0,hjust=0.5,colour="black",face="bold",size=12), 
        axis.text.y=element_text(hjust=0.5,colour="black",face="bold",size=12), 
        axis.title.x=element_text(size=16,face="bold"),
        axis.title.y=element_text(size=16,face="bold"),
        legend.text=element_text(face = "bold", hjust = 0.5,colour="black", size=12),
        legend.title = element_text(face = "bold", size = 12),
        legend.position = "top",
        panel.grid.major = element_blank(),
        panel.grid.minor = element_blank(),
        text=element_text(family='Times'))+
  facet_wrap(~Symbol,scales = "free",nrow = 1,strip.position = "top") 
exp_plot
ggsave(filename = 'GSE11691_expression.pdf',exp_plot,w=8,h=5)
ggsave(filename = 'GSE11691_expression.png',exp_plot,w=8,h=5,dpi = 600)

##验证集GSE25628
rm(list = ls())

gene.all <- read.csv('../04_ROC/genes_passROC.csv',col.names = 'symbol') %>% as.data.frame()
dat<-read.csv('../00_Rawdata/dat_GSE25628.csv',row.names = 1,check.names = F) %>% lance::lc.tableToNum()
group <- read.csv('../00_Rawdata/group_GSE25628.csv',header = T)

table(group$group)
#Control      EM 
#     9       7 

hub_exp<-dat[gene.all$symbol,group$sample]
hub_exp2<-na.omit(hub_exp)

hub_exp2$Symbol<-rownames(hub_exp2)
hub_exp2<-gather(hub_exp2,
                 key = sample,
                 value = expr,
                 -c("Symbol"))

control.sample <- group$sample[which(group$group=='Control')]
hub_exp2$Group<-ifelse(hub_exp2$sample%in%control.sample,'Control','EM')

stat.test<-hub_exp2%>%
  group_by(Symbol)%>%
  wilcox_test(expr ~ Group)%>%
  adjust_pvalue(method = 'fdr')

stat.test$p1<-ifelse(stat.test$p<0.0001,"****",
                     ifelse(stat.test$p<0.001,"***",
                            ifelse(stat.test$p<0.01,"**",
                                   ifelse(stat.test$p<0.05,"*",'ns'))))

hub_exp2$Group <- factor(hub_exp2$Group,levels = c('Control','EM'))
exp_plot <- ggplot(hub_exp2,aes(x = Group, y = expr, color = Group)) +
  stat_boxplot(geom="errorbar", 
               width=0.2,
               color="black",
               position = position_dodge(0.9)) +
  geom_boxplot(width=0.2,
               aes(fill=Group),
               color="black",
               position=position_dodge(0.9),
               outlier.shape = NA)+ 
  geom_point(#aes(fill = Group),
    size = 0.2,
    color="black",
    position = 'jitter'
  )+
  scale_fill_manual(values= c("#7952ab","#efbe3e"), name = "Group")+
  labs(title="Expression in GSE25628", x="", y = "",size=20) +
  scale_colour_manual(values = c("#7952ab","#efbe3e"))+
  stat_pvalue_manual(stat.test,
                     y.position = c(8,9,7),#手动修改
                     size = 3.2,
                     family = "Times",
                     label = "p1",  
                     #parse = T,
                     face = "bold")+
  theme_bw()+
  theme(plot.title = element_text(hjust =0.5,colour="black",face="bold",size=15),
        axis.text.x=element_text(angle=0,hjust=0.5,colour="black",face="bold",size=12), 
        axis.text.y=element_text(hjust=0.5,colour="black",face="bold",size=12), 
        axis.title.x=element_text(size=16,face="bold"),
        axis.title.y=element_text(size=16,face="bold"),
        legend.text=element_text(face = "bold", hjust = 0.5,colour="black", size=12),
        legend.title = element_text(face = "bold", size = 12),
        legend.position = "top",
        panel.grid.major = element_blank(),
        panel.grid.minor = element_blank(),
        text=element_text(family='Times'))+
  facet_wrap(~Symbol,scales = "free",nrow = 1,strip.position = "top") 
exp_plot
ggsave(filename = 'GSE25628_expression.pdf',exp_plot,w=8,h=5)
ggsave(filename = 'GSE25628_expression.png',exp_plot,w=8,h=5,dpi = 600)

##验证通过的关键基因
gene <- c("HDAC9","CDC6","YAF2")
gene <- as.data.frame(gene)
write.csv(gene, "keygene.csv",row.names=F)
