# Supplementary material for: Study on biomarkers associated with epigenetic factors in endometriosis combining transcriptome with experimental validation
Source: PeerJ. 2026 Feb 3;14:e20703. doi: 10.7717/peerj.20703 (PMC12880091; doi:10.7717/peerj.20703)
Supplement: Supplemental Information 16 [file peerj-14-20703-s016.zip › Code/R06_Nomogram.R]

rm(list = ls())

setwd('/data/nas1/wangfengxia/project/02_YQCD-10312-1')
if (! dir.exists("./06_Nomogram")){
  dir.create("./06_Nomogram")
}
setwd("./06_Nomogram")

library(magrittr)
library(ggplot2)
library(car)
library(rms)
library(lance)
library(pROC)

dat <- read.csv('../00_Rawdata/dat_GSE11691.csv',row.names = 1)
group <- read.csv('../00_Rawdata/group_GSE11691.csv')  %>% 
  dplyr::select(sample, group)
group$y<-ifelse(group$group=='EM',1,0)

hubgene <- read.csv('../05_Expression/keygene.csv',col.names = 'symbol')
hub.expe <- t(dat[hubgene$symbol,]) %>% as.data.frame()

d <- merge(hub.expe, group, by.x = "row.names", by.y = "sample")

##拟合逻辑回归模型
# https://rpubs.com/clayford/nomogram
ddist <- datadist(d)
options(datadist='ddist')
hubgene
f <- lrm(y~ HDAC9+CDC6+YAF2,#hubgene
         data = d, x = TRUE, y = TRUE)

write.csv(f$coefficients, file = "lrm_coefficients.csv")

##列线图
regplot::regplot(f,
                 observation = hub.expe[6,], # 指定进行计分展示的观测数据，这里使用了数据集中的第6行，当然也可以不展示
                 points = TRUE,                      # 在列线图上显示点
                 plots = c("density", "no plot"),    # 设置要显示的图表类型，这里包括密度图和无图表
                 odds = F,                           # 是否显示死亡几率
                 leftlabel = T,                      # 是否显示左侧标签
                 #prfail = TRUE,                      # 在 Cox 回归中需要设置为 TRUE
                 showP = F,                          # 是否展示统计学差异
                 droplines = T,                      # 示例计分是否画线
                 colors = "red",                     # 可以使用自定义的颜色
                 rank = "range",                     # 根据统计学差异的显著性进行变量的排序
                 interval = "confidence",            # 使用置信区间进行可视化
                 title = "Nomogram")           # 设置图表的标题
#手动保存一下

##列线图
# #nom.cox <- nomogram(f,  
#                     fun=plogis, 
#                     funlabel="Risk of EM",
#                     lp=F , 
#                     fun.at=c(0.1,seq(0.5,0.5,by=1),0.9)
# )
# 
# #png(filename = "01_nomogram_line_points.png", height = 5, width = 8,units='in',res=600, family = "Times")
# par(family = "Times",font=1)
# plot(nom.cox, cex.axis  = 0.8 ,cex.var = 1,mgp = c(0.5,0.1,0))
# dev.off()
# 
# pdf(file = "01_nomogram_line_points.pdf", height = 5, width = 8, family = "Times")
# par(family = "Times",font=1)
# plot(nom.cox, cex.axis  = 0.8, cex.var = 1,mgp = c(0.5,0.1,0))
# dev.off()

##校准曲线
hl1 <- ResourceSelection::hoslem.test(d$y,predict(f,d),g=10)
hl2 <- stats::resid(f,"gof")
pval <- signif(hl2[5], 3)

set.seed(3)
cal1 <- calibrate(f, cmethod='KM', method='boot', B=20)

pdf("02_calibrate.pdf",width=9,height=6, family = "Times")
par(mar = c(6,5,2,2))
plot(cal1, lwd=2, lty=1, 
     cex.lab=1.4, cex.axis=1.4, cex.main=1.8, cex.sub=1.4, 
     xlim=c(0, 1), ylim= c(0, 1), 
     xlab="Nomogram-Predicted Probability", 
     ylab="Actual Probability", 
     col=c("#00468BFF", "#ED0000FF", "#42B540FF"),
     legend=FALSE)
lines(cal1[, c(1:3)], type ="l", lwd=2, pch=16, col=c("#00468BFF"))
abline(0, 1, lty=3, lwd=2) 
legend(x=.6, y=.4, legend=c("Apparent", "Bias-corrected", "Ideal"), cex=1.2,
       lty=c(1, 1, 2), lwd = 2, col=c("#00468BFF", "black", "black"), bty="n")
# text(x = 0.2, y = 0.8, paste0("Hosmer-Lemeshow "),cex=1.0)
text(x = 0.34, y = 0.8, as.expression(bquote(italic('p')==.(pval))),cex=1.0)
dev.off()
png("02_calibrate.png", width=9,height=6, units = "in", res = 600, family = "Times")
par(mar = c(6,5,2,2))
plot(cal1, lwd=2, lty=1, 
     cex.lab=1.4, cex.axis=1.4, cex.main=1.8, cex.sub=1.4, 
     xlim=c(0, 1), ylim= c(0, 1), 
     xlab="Nomogram-Predicted Probability", 
     ylab="Actual Probability", 
     col=c("#00468BFF", "#ED0000FF", "#42B540FF"),
     legend=FALSE)
lines(cal1[, c(1:3)], type ="l", lwd=2, pch=16, col=c("#00468BFF"))
abline(0, 1, lty=3, lwd=2) 
legend(x=.6, y=.4, legend=c("Apparent", "Bias-corrected", "Ideal"), cex=1.2,
       lty=c(1, 1, 2), lwd = 2, col=c("#00468BFF", "black", "black"), bty="n")
# text(x = 0.2, y = 0.8, paste0("Hosmer-Lemeshow "),cex=1.0)
text(x = 0.34, y = 0.8, as.expression(bquote(italic('p')==.(pval))),cex=1.0)
dev.off()

##ROC验证预测准确性
predicted<-predict(f,newdata = d)
lrm_predict<-ifelse(predicted >0.5, "EM", "Control") %>% as.factor()
library(PRROC)
roc_curve = roc.curve(lrm_predict, weights.class0 =  d$group == "EM", curve = T)

png(file='03_roc.png', width = 8, height = 8, res = 600, units = "in", bg = "white",family='Times')
par(pin = c(4,4), mar = c(6,6,6,1)) 
plot(roc_curve, auc.main = T, legend = F, color = 'darkblue', xlab = "1-Specificity", asp = 1 ,cex.axis=1.8,  ##坐标轴刻度文字的缩放倍数。类似cex。
     cex.lab=2.0, 
     main='',
     font.lab = 2, 
     font.main = 2, 
     font.sub =2)
abline(0,1); dev.off()

pdf(file='03_roc.pdf', width = 8, height = 8, family='Times')
par(pin = c(4,4), mar = c(6,6,6,1)) 
plot(roc_curve, auc.main = T, legend = F, color = 'darkblue', xlab = "1-Specificity", asp = 1 ,cex.axis=1.8,  ##坐标轴刻度文字的缩放倍数。类似cex。
     cex.lab=2.0,   
     main='',
     font.lab = 2, 
     font.main = 2, 
     font.sub =2)
abline(0,1); dev.off()
