# Supplementary material for: Study on biomarkers associated with epigenetic factors in endometriosis combining transcriptome with experimental validation
Source: PeerJ. 2026 Feb 3;14:e20703. doi: 10.7717/peerj.20703 (PMC12880091; doi:10.7717/peerj.20703)
Supplement: Supplemental Information 16 [file peerj-14-20703-s016.zip › Code/R07_GSEA.R]

rm(list = ls())

setwd('/data/nas1/wangfengxia/project/02_YQCD-10312-1')
if (! dir.exists("./07_GSEA")){
  dir.create("./07_GSEA")
}
setwd("./07_GSEA")

library(magrittr)
library(clusterProfiler)
library(enrichplot)
library(org.Hs.eg.db)
library(lance)

dat<-read.csv('../00_Rawdata/dat_GSE11691.csv',row.names = 1,check.names = F) %>% lance::lc.tableToNum()
group <- read.csv('../00_Rawdata/group_GSE11691.csv') %>% 
  dplyr::select(sample, group)

gene <- read.csv('../05_Expression/keygene.csv', check.names = F,col.names = "symbol")
gene <- gene$symbol

gene_expr <- dat[gene,group$sample] %>% t %>% as.data.frame
allgene_expr <- dat[,group$sample] %>% t %>% as.data.frame
identical(rownames(gene_expr), rownames(allgene_expr))

##生物标志物与其余基因之间的Spearman相关性分析
cor_res <- cor(gene_expr, allgene_expr,method = "spearman") %>% t %>% as.data.frame #注意相关性分析输入文件格式
##GSEA
j <- 0
for (num in 1:length(gene)){
  i <- gene[num]
  j <- j+1
  
  dat <- data.frame(row.names = rownames(cor_res),
                    cor = cor_res[,i])
  data_sort <- dat %>% dplyr::arrange(desc(cor)) %>% na.omit()#desc降序
  
  geneList <- data_sort$cor
  names(geneList) <- rownames(data_sort) #注意GSEA输入文件格式  
  
  kegg_set<- read.gmt("c2.cp.kegg.v2023.1.Hs.symbols.gmt")
  kegg_list <- kegg_set %>% split(.$term) %>% lapply( "[[", 2)
  set.seed(1)
  kegg_gsea <- GSEA(geneList, TERM2GENE = kegg_set, pvalueCutoff = 1)
  kegg_result <- kegg_gsea@result
  kegg_result <- kegg_result[kegg_result$p.adjust < 0.05,]
  kegg_result <- kegg_result[order(abs(kegg_result$NES), decreasing = T),]
  kegg_result.write <- kegg_result[,-c(8,9,10)]
  write.csv(kegg_result.write,paste0('0',j,'.GSEA(kegg)_result_',i,'.csv'),row.names = F)
  
  gsea <- gseaplot2(kegg_gsea,c(1:5),color = c('#7B68EE','#CD3333','#20B2AA','#FF8C00','#CD3789'),
                    title = i,
                    base_size = 12,
                    rel_heights = c(2.2, 0.3, 0.5))
  
  png(paste0('0',j,'.GSEA(kegg)_',i,'.png'),w=12,h=10,family='Times',units = "in",res = 600)
  print(gsea)
  dev.off()
  pdf(paste0('0',j,'.GSEA(kegg)_',i,'.pdf'),w=12,h=10,family='Times')
  print(gsea)
  dev.off()
}
