# Supplementary material for: Study on biomarkers associated with epigenetic factors in endometriosis combining transcriptome with experimental validation
Source: PeerJ. 2026 Feb 3;14:e20703. doi: 10.7717/peerj.20703 (PMC12880091; doi:10.7717/peerj.20703)
Supplement: Supplemental Information 16 [file peerj-14-20703-s016.zip › Code/R08_CIBERSORT.R]

rm(list = ls())

setwd('/data/nas1/wangfengxia/project/02_YQCD-10312-1')
if (! dir.exists("./08_CIBERSORT")){
  dir.create("./08_CIBERSORT")
}
setwd("./08_CIBERSORT")

library(tidyverse)
library(lance)

dat<-read.csv("../00_Rawdata/dat_GSE11691.csv", row.names = 1)%>% lc.tableToNum
group<-read.csv('../00_Rawdata/group_GSE11691.csv')

gene<-rownames(dat)
exprSet <- cbind(gene,dat)
exprSet <- na.omit(exprSet)
write.table(exprSet,file = "CIBERSORT_RNA.txt",row.names = F,quote = F,sep = "\t")

##绘制堆积条形图
library(RColorBrewer)
library(immunedeconv)

mypalette <- colorRampPalette(brewer.pal(7,"Paired"))
set_cibersort_binary("Cibersort.R")
set_cibersort_mat("LM22.txt")
res.cibersort<-deconvolute(as.matrix(dat), method = 'cibersort')###

save.image("res.cibersort.RData")

pdf('01.cibersort.box.pdf',w=10,h=8)
res.cibersort %>%
  gather(sample, fraction, -cell_type) %>%
  merge(group,by='sample')%>%
  # 绘制堆积条形图
  ggplot(aes(x=sample, y=fraction, fill=cell_type)) +
  geom_bar(position = 'stack',stat = 'identity')+
  scale_y_continuous(expand = c(0,0))+
  theme_bw()+
  labs(x='',
       y='Relative Percent',
       fill='')+
  theme(axis.text.x = element_blank(),
        axis.ticks.x = element_blank(),
        legend.position = 'top') +
  scale_fill_manual(values = mypalette(22))+
  facet_grid(~ group,scales= "free",space= "free")
dev.off()

png('01.cibersort.box.png',w=10,h=8,units = 'in',res = 600)
res.cibersort %>%
  gather(sample, fraction, -cell_type) %>%
  merge(group,by='sample')%>%
  # 绘制堆积条形图
  ggplot(aes(x=sample, y=fraction, fill=cell_type)) +
  geom_bar(position = 'stack',stat = 'identity')+
  scale_y_continuous(expand = c(0,0))+
  theme_bw()+
  labs(x='',
       y='Relative Percent',
       fill='')+
  theme(axis.text.x = element_blank(),
        axis.ticks.x = element_blank(),
        legend.position = 'top') +
  scale_fill_manual(values = mypalette(22))+
  facet_grid(~ group,scales= "free",space= "free")
dev.off()

write.csv(res.cibersort, '02.CIBERSORT_Results.csv', row.names = F)

##计算差异细胞
library(magrittr)
library(ggpubr)

res.cibersort2 <- res.cibersort%>%column_to_rownames(var = 'cell_type')
keep <- rowSums(res.cibersort2>0)>=floor(0.50*ncol(res.cibersort2))

res.cibersort2 <- res.cibersort2[keep,]%>%t%>% as.data.frame()

res.cibersort2$sample = rownames(res.cibersort2)
dat <- merge(group, res.cibersort2, by = "sample")#合并cibersort数据和分组信息数据

dat2 <- tidyr::gather(dat, Cells, Score, -c("sample", "group"))#数据收缩，宽表到窄表，Cells是列名, Score是行内的数据
library(rstatix)
stat_res <- dat2 %>% 
  group_by(Cells) %>% 
  wilcox_test(Score ~ group) %>% 
  adjust_pvalue(method = "BH") %>%  # method BH == fdr
  add_significance("p")

write.csv(stat_res,'03.Cells_wilcoxon_res.csv', row.names = F) #4个细胞显著

##箱线图
res.cibersort2 <- dplyr::select(res.cibersort2, -sample)
cibersort <- res.cibersort2[group$sample,]
identical(rownames(cibersort), group$sample)
violin_dat <-data.frame(cbind(cibersort,group$group))
colnames(violin_dat)<-c(colnames(cibersort),'group')

violin_dat$id <- rownames(violin_dat)
violin_dat <- reshape2::melt(violin_dat,id = c("id","group"))
violin_dat$value <-as.numeric(violin_dat$value)
colnames(violin_dat)<-c('id','condition','variable','value')
violin_dat$condition<- factor(violin_dat$condition)

ggplot(violin_dat, aes(x=variable,y=value,fill=condition)) +
  geom_boxplot() +
  stat_compare_means(aes(group = condition),method = 'wilcox.test',label = "p.signif",cex=4)+
  theme_bw()+
  scale_fill_manual(values=c("#6da8d6","#f2484b"))+
  theme(axis.title.x =element_text(size=26, face = "bold"),
        axis.text.x =element_text(size=14, face = "bold",angle=45,hjust = 1),
        axis.title.y =element_text(size=27, face = "bold"),
        axis.text.y=element_text(size=16, face = "bold"))+
  theme(panel.grid.major=element_blank(),panel.grid.minor=element_blank(), legend.title=element_text(size=15) , legend.text=element_text(size=14))+
  xlab("") +
  ylab("Cell composition") + theme(axis.title.y = element_text(size = 15, vjust = 0.5, hjust = 0.5))
ggsave(width=15,height=9,'02.boxplot.pdf')
ggsave(width=15,height=9,'02.boxplot.png')
dev.off()

##生物标志物与差异细胞相关性分析
dat<-read.csv('../00_Rawdata/dat_GSE11691.csv',row.names = 1); dat <- log(dat + 1)
group<-read.csv('../00_Rawdata/group_GSE11691.csv', row.names = 1)%>% 
  dplyr::select(sample, group)

gene <- read.csv('../05_Expression/keygene.csv',col.names = 'symbol')
expr <- t(dat) %>% as.data.frame()
expr <- expr[, gene$symbol]

tiics_result <- read.csv('./02.CIBERSORT_Results.csv',row.names = 1) %>% lc.tableToNum
tiics_result <- tiics_result[, rownames(expr)] %>% t %>% as.data.frame()

stat_res <- read.csv('./03.Cells_wilcoxon_res.csv')
diff <- stat_res$Cells[which(stat_res$p < 0.05)]
diff <- diff[diff %in% colnames(tiics_result)]
tiics_result <- tiics_result[,diff]

identical(rownames(expr), rownames(tiics_result))
cor_r <- cor(expr,tiics_result,method = "spearman") 
#cor_p <- WGCNA::corPvalueStudent(cor_r,length(rownames(dat_exp_diff)))
library(psych)
d <- corr.test(expr,tiics_result,use="complete",method = 'spearman')
cor_p <- d$p
cor_r2 <- cor_r %>% as.data.frame %>% tibble::rownames_to_column(var = "gene") %>%
  tidyr::gather(., cell,Correlation,-gene)#转换数据长短 cor
cor_p2 <- cor_p %>% as.data.frame %>% tibble::rownames_to_column(var = "gene") %>% 
  tidyr::gather(., cell, Pvalue, -gene)#转换数据长短 p

cor_dat <- cbind(cor_r2, cor_p2)[,c("gene","cell","Correlation","Pvalue")]
#cor_dat <- cor_dat[cor_dat$Cell %in% stat_res$Cell,]
write.csv(cor_dat,"04.correlation_cor.csv",row.names = F)

cor_dat$gene <- factor(cor_dat$gene)
cor_dat$Pvalue2 <- ifelse(cor_dat$Pvalue<0.05,"P<0.05","ns")
cor_dat$Correlation2 <- ifelse(abs(cor_dat$Correlation)<=0.3,"No correlation",
                               ifelse(cor_dat$Correlation>0.3,"Medium or strong+","Medium or strong-"))

library(ggplot2)
library(ggthemes)
bub_plot <- ggplot(data = cor_dat, mapping = aes(x=gene,y=cell)) +
  geom_point(aes(size=Pvalue2,color=Correlation))+
  scale_color_gradient2(high = "#d8a123",mid = "white",low = "#492578",limits=c(-1,1),breaks = c(-1,0,1))+
  theme_few()+
  theme(text = element_text(family = "Times"),
        axis.text.y = element_text(size = 15,color = "black"),
        axis.text.x = element_text(size = 15, face = "bold",angle = 0,hjust = 0.5,vjust = 0,color = "black"),
        axis.title.x = element_text(size = 25, face = "bold"),
        legend.title = element_text(face = "bold",size = 20),
        legend.text = element_text(face = "bold",size = 12),
        strip.text = element_text(size = 20, family = "Times"))+
  labs(x="",y="",size="Pvalue",color="Correlation")+
  geom_text(aes(label = round(Correlation, 2)),vjust = 0.5, size = 4.5)

bub_plot
ggsave(file="03.correlation.png", height = 6, width = 8, bub_plot)
ggsave(file="03.correlation.pdf", height = 6, width = 8, bub_plot)
dev.off()

##差异免疫细胞的相关性分析
library(corrplot)
library(ggplot2)
library(reshape2)

dat_cor1 <- corr.test(tiics_result,use="complete",method = 'spearman')
datr <- data.frame(melt(dat_cor1$r))
datp <- data.frame(melt(dat_cor1$p))
correlation1 <- merge(datr,datp,by=c('Var1','Var2'))
colnames(correlation1) <- c("cell_type1","cell_type2","Correlation","p.value")
write.table(correlation1,file = '04_correlation_cell.xls',sep = '\t',row.names = F,quote = F)
correlation1_sig<-correlation1[correlation1$p.value<0.05 & abs(correlation1$Correlation) >0.3,]###阈值
write.table(correlation1_sig,file = '04_correlation_cell_sig.xls',sep = '\t',row.names = F,quote = F)
# dat_cor1 <- round(cor(data_heat, method = 'spearman'),2)
# data_cor1 <- melt(dat_cor1)
correlation1$sig[correlation1$p.value>0.05] <- "ns"
correlation1$sig[correlation1$p.value<0.05] <- "*"

##相关性热图
pheat1 <- ggplot(data = correlation1,aes(cell_type1,cell_type2))+
  geom_tile(aes(fill = Correlation),color=NA)+
  scale_fill_gradient2(limits = c(-1, 1), ### 数据上下限
                       breaks = c(-1,-0.75,-0.5, -0.25, 0, 0.25,0.5, 0.75,1),
                       low = "blue",high = "red")+
  geom_text(aes(label=paste(round(Correlation,2),"\n",sig)),col ="black",size = 8)+
  theme_bw()+
  theme(
    axis.text.x=element_text(angle = 30, hjust = 1, vjust = 1,colour="black",face="bold",size=15),
    axis.text.y=element_text(hjust=0.5,colour="black",face="bold",size=15))+
  labs(fill = "cor")+xlab(NULL)+ylab(NULL)
pheat1
ggsave(filename = '04.immue_cell_cor.pdf',pheat1,w=10,h=8)
ggsave(filename = '04.immue_cell_cor.png',pheat1,w=10,h=8,dpi = 600)
