# Supplementary material for: Study on biomarkers associated with epigenetic factors in endometriosis combining transcriptome with experimental validation
Source: PeerJ. 2026 Feb 3;14:e20703. doi: 10.7717/peerj.20703 (PMC12880091; doi:10.7717/peerj.20703)
Supplement: Supplemental Information 16 [file peerj-14-20703-s016.zip › Code/R09_mRNA_miRNA_lncRNA.R]

rm(list = ls())

options(stringsAsFactors = F)
setwd('/data/nas1/wangfengxia/project/02_YQCD-10312-1')
if (! dir.exists("./09_mRNA_miRNA_lncRNA")){
  dir.create("./09_mRNA_miRNA_lncRNA")
}
setwd("./09_mRNA_miRNA_lncRNA")

# 数据库：PITA、RNA22、miRmap、microT、miRanda、PicTar、TargetScan

library(multiMiR)
hubgene <- read.csv('../05_Expression/keygene.csv',col.names = 'symbol')
paste0(hubgene$symbol,collapse = " ")
# [1]   "HDAC9 CDC6 YAF2"
gene2mir <- get_multimir(org     = 'hsa',
                         target  =hubgene$symbol,
                         table   = 'predicted',
                         summary = TRUE,
                         predicted.cutoff.type = 'n',
                         predicted.cutoff      = 500000)
table(gene2mir@data$database)
#diana_microt        elmmo    microcosm      miranda        mirdb       pictar         pita   targetscan 
# 292                 322           30          292          291          271          312           145 
#diana_microt 
diana_microt = gene2mir@data[gene2mir@data$database=="diana_microt",]
diana_microt$miRNA <- paste0(diana_microt$mature_mirna_id,"_",diana_microt$target_symbol)
#microcosm 
microcosm= gene2mir@data[gene2mir@data$database=="microcosm",]
microcosm$miRNA <- paste0(microcosm$mature_mirna_id,"_",microcosm$target_symbol)
#miranda
miranda= gene2mir@data[gene2mir@data$database=="miranda",]
miranda$miRNA <- paste0(miranda$mature_mirna_id,"_",miranda$target_symbol)
#pictar  
pictar = gene2mir@data[gene2mir@data$database=="pictar",]
pictar$miRNA <- paste0(pictar$mature_mirna_id,"_",pictar$target_symbol)
#targetscan 
targetscan= gene2mir@data[gene2mir@data$database=="targetscan",]
targetscan$miRNA <- paste0(targetscan$mature_mirna_id,"_",targetscan$target_symbol)

##五个数据库取交集
hubgene <- data.frame(Reduce(intersect,list(diana_microt$miRNA,microcosm$miRNA,miranda$miRNA,pictar$miRNA,targetscan$miRNA)))
mydata<-list('diana_microt' = diana_microt$miRNA,
             'microcosm' = microcosm$miRNA,
             'miranda' = miranda$miRNA,
             'pictar' = pictar$miRNA,
             'targetscan' = targetscan$miRNA)
venn.plot <- ggvenn(mydata,
                    fill_color = c("#86E3CE","#FFBB89","#E41A1C","#377EB8","#4DAF4A"),
                    show_percentage = T,
                    stroke_alpha = 0.5,
                    stroke_size = 1,
                    text_size = 5,
                    stroke_linetype="solid",
                    set_name_color = "black",
                    text_color = 'black')

ggsave('venn.plot.png', venn.plot,width = 10, height = 8,bg = "white")
ggsave('venn.plot.pdf', venn.plot,width = 10, height = 8)
##microcosm$miRNA和miranda$miRNA取交集
hubgene <- Reduce(intersect,list(microcosm$miRNA,miranda$miRNA))
hubgene <- data.frame(symbol = hubgene)
mirna<- microcosm %>%
  filter(miRNA %in% hubgene$symbol)
mirna2 <- mirna[,c("mature_mirna_id","target_symbol","miRNA")]

colnames(mirna2) <- c("mirna","mrna","mi_mrna")
unique(mirna$mature_mirna_id)  #13个关系对

paste0(unique(mirna2$mirna),collapse = " ")
# [1] "hsa-miR-545-5p"  "hsa-miR-338-5p"  "hsa-miR-367-3p"  "hsa-miR-302b-3p" "hsa-miR-32-5p"  
# [6] "hsa-miR-365a-3p" "hsa-miR-7-1-3p"  "hsa-miR-26b-5p"  "hsa-miR-377-3p"  "hsa-miR-514a-3p"
# [11] "hsa-miR-7-2-3p"  "hsa-miR-9-3p"    "hsa-miR-383-5p" 
write.csv(mirna2,'01.mirna.microcosm.csv',row.names = FALSE,quote=F)


##利用lnc和mi的全部对应关系
# install.packages("dplyr")    # alternative installation of the %>%
library(dplyr) 
library(tidyr)
starbase <- read.table('lncRNA_miRNA_interaction.txt',header=T,check.names = F,sep = "\t")
lncRNA1 <- merge(starbase,mirna2,by.x="miRNAname",by.y="mirna")
lncRNA1 <-lncRNA1[which(lncRNA1$clipExpNum>10),] ## clipExpNum设置大一点以筛选掉更多的基因
clinical1 <- lncRNA1
clinical1 <- clinical1[,c(18,1,4)]

colnames(clinical1) <- c("mRNA","miRNA","lncRNA")
a <- unique(clinical1)  #
# #数据库2
# # https://www.mirnet.ca/Secure/NetworkBuilder.xhtml
# mirNET <- read.csv("miRNet.csv",header = T)
# mirNET$ID <- gsub("mir","miR",mirNET$ID,fixed = T)
# lncRNA2 <- merge(mirNET,mirna2,by.x="ID",by.y="mirna")
# clinical2 <- lncRNA2
# clinical2 <- clinical2[,c(8,1,3)]
# colnames(clinical2) <- c("mRNA","miRNA","lncRNA")
# 
# B <- unique(clinical2) #1293
#合并数据集
lncall<- clinical1
write.csv(lncall,'02.lncrna.csv',row.names = FALSE,quote=F)

a <-unique(lncall[,c(1:2)])
names(a) <- c("symbol","target")
b <- unique(lncall[,c(2:3)])
names(b) <- c("symbol","target")
c <- rbind(a,b)
c <- unique(c)
write.csv(c,"cytoscape.csv")

length(unique(clinical1$lncRNA))#24

lnc<-distinct(lncall, mRNA,miRNA,lncRNA, .keep_all= TRUE)
# LNC_ALL <- intersect(clinical1$lncRNA,rownames(sig_diff))
p_dat <- list(clinical1) %>% 
  purrr::reduce(dplyr::inner_join, by = "id")
dim(p_dat)#52 3
p_dat$link <- 1
p_dat <- reshape::melt(p_dat, id = 'link')
variable <- summary(p_dat$variable)
p_dat$flow <- rep(1:variable[1], length(variable))

color_use <- c("#E41A1C","#377EB8","#4DAF4A","#984EA3","#FF7F00","#FFFF33","#A65628","#F781BF","#999999","#66C2A5","#FC8D62","#8DA0CB","#E78AC3","#A6D854","#FFD92F","#E5C494","#B3B3B3","#8DD3C7",
               "#FFFFB3","#BEBADA","#FB8072","#80B1D3","#FDB462","#FCCDE5","#D9D9D9","#BC80BD","#CCEBC5","#FFED6F","#1B9E77","#D95F02","#7570B3",
               "#E7298A","#66A61E","#E6AB02","#A6761D","#666666","#E41A1C","#377EB8","#4DAF4A","#984EA3","#FF7F00","#FFFF33","#A65628","#F781BF","#999999","#66C2A5","#FC8D62","#8DA0CB","#E78AC3","#A6D854","#FFD92F","#E5C494","#B3B3B3","#8DD3C7",
               "#FFFFB3","#BEBADA","#FB8072","#80B1D3","#FDB462","#FCCDE5","#D9D9D9","#BC80BD","#CCEBC5","#FFED6F","#1B9E77","#D95F02","#7570B3",
               "#E7298A","#66A61E","#E6AB02","#A6761D","#666666","#E41A1C","#377EB8","#4DAF4A","#984EA3","#FF7F00","#FFFF33","#A65628","#F781BF","#999999","#66C2A5","#FC8D62","#8DA0CB","#E78AC3","#A6D854","#FFD92F","#E5C494","#B3B3B3","#8DD3C7",
               "#FFFFB3","#BEBADA","#FB8072","#80B1D3","#FDB462","#FCCDE5","#D9D9D9","#BC80BD","#CCEBC5","#FFED6F","#1B9E77","#D95F02","#7570B3",
               "#E7298A","#66A61E","#E6AB02","#A6761D","#666666","#E41A1C","#377EB8","#4DAF4A","#984EA3","#FF7F00","#FFFF33","#A65628","#F781BF","#999999","#66C2A5","#FC8D62","#8DA0CB","#E78AC3","#A6D854","#FFD92F","#E5C494","#B3B3B3","#8DD3C7",
               "#FFFFB3","#BEBADA","#FB8072","#80B1D3","#FDB462","#FCCDE5","#D9D9D9","#BC80BD","#CCEBC5","#FFED6F","#1B9E77","#D95F02","#7570B3",
               "#E7298A","#66A61E","#E6AB02","#A6761D","#666666")  
library(ggalluvial)
p <- ggplot(p_dat, aes(x = variable, y = link,stratum = value, alluvium = flow, fill = value)) +
  geom_stratum() +  #冲击图中的堆叠柱形图
  geom_flow(aes.flow = 'forward') +  #冲击图连线绘制
  scale_fill_manual(values = color_use
                    # breaks  = c("cluster 1","cluster 2","High Risk","Low Risk","Alive","Dead")
  ) +  #颜色赋值
  geom_text(stat = 'stratum', infer.label =T, size = 5) +  #添加 lncRNA、miRNA 和 mRNA 标签
  scale_x_discrete(limits = c("mRNA", "miRNA", "lncRNA"))+  #定义 lncRNA、miRNA 和 mRNA 列的展示顺序
  labs(x = '', y = '') +  #去除 x 轴和 y 轴标题
  theme(legend.position = 'none',legend.title = element_blank(), 
        axis.text.x = element_text(size = 20), axis.text.y = element_blank(),
        panel.background = element_blank(),line = element_blank())  #去除背景和图例

p
ggsave(p,filename = '01.alluvial.pdf',w=15,h=12)
ggsave(p,filename = '01.alluvial.png',w=15,h=12)
dev.off()
